# Supplementary material for: An ENU mutagenesis screen identifies novel and known genes involved in epigenetic processes in the mouse
Source: Genome Biol. 2013 Sep 11;14(9):R96. doi: 10.1186/gb-2013-14-9-r96 (PMC4053835; doi:10.1186/gb-2013-14-9-r96)
Supplement: Additional file 7 — Linkage analysis using Illumina GoldenGate genotyping assay. [file gb-2013-14-9-r96-S7.xlsx]

## Sheet: MommeD13
SNP details			Control Samples						MommeD13 Mutant Samples										mut LOD					MommeD13 Wild Type Samples										wildtype LOD					combined LOD
Name	Chr	Position	FVB (Line3.21.33)	FVB (control)	C57 (Line3c.24.1)	C57 (Line3c.24.2)	F1 cont	F1 cont	MommeD13_JF2_4	MommeD13_JF2_9	MommeD13_JF2_10	MommeD13_JF2_15	MommeD13_JF2_17	MommeD13_JF2_19	MommeD13_JF2_30	MommeD13_JF2_33	MommeD13_JF2_34	MommeD13_JF2_43	R	NR	theta	LOD		MommeD13_JF2_6	MommeD13_JF2_7	MommeD13_JF2_13	MommeD13_JF2_20	MommeD13_JF2_23	MommeD13_JF2_26	MommeD13_JF2_27	MommeD13_JF2_37	MommeD13_JF2_38	MommeD13_JF2_40	R	NR	theta	LOD		R	NR	theta	LOD
rs6269442	1	3495168	BB	BB	AA	AA	AB	AB	AB	AA	AB	AA	AA	AA	AB	AA	AA	AB	4	6	0.4	0.0874474		AA	AB	AA	AA	AB	AB	AA	AB	AA	AB	5	5	0.5	0		9	11	0.45	0.0435021
rs13475701		4538744	BB	BB	AA	AA	AB	AB	AB	AA	AB	AA	AA	AA	AB	AA	AA	AB	4	6	0.4	0.0874474		AA	AB	AA	AA	AB	AB	AA	AB	AA	AB	5	5	0.5	0		9	11	0.45	0.0435021
rs13475706		5917284	BB	BB	AA	AA	AB	AB	AB	AA	AB	AA	AA	AA	AB	AA	AA	AB	4	6	0.4	0.0874474		AA	AB	AA	AA	AB	AB	AA	AB	AA	AB	5	5	0.5	0		9	11	0.45	0.0435021
rs3684358		8111551	AA	AA	BB	BB	AB	AB	AB	BB	AB	BB	BB	BB	AB	BB	BB	AB	4	6	0.4	0.0874474		BB	AB	BB	BB	AB	AB	BB	AB	BB	AB	5	5	0.5	0		9	11	0.45	0.0435021
rs13475729		12981709	AA	AA	BB	BB	AB	AB	AB	BB	AB	BB	BB	BB	AB	BB	BB	AB	4	6	0.4	0.0874474		BB	AB	BB	BB	AB	AB	BB	AB	BB	AB	5	5	0.5	0		9	11	0.45	0.0435021
rs3671256		16443156	BB	BB	AA	AA	AB	AB	AB	AA	AB	AA	AA	AA	AB	AA	AA	AB	4	6	0.4	0.0874474		AA	AB	AA	AA	AB	AB	AA	AB	AA	AB	5	5	0.5	0		9	11	0.45	0.0435021
rs13475750		19680103	BB	BB	AA	AA	AB	AB	AB	AA	AB	AA	AA	AA	AB	AA	AA	AB	4	6	0.4	0.0874474		AA	AB	AA	AA	AB	AB	AA	AB	AA	AB	5	5	0.5	0		9	11	0.45	0.0435021
rs6404446		20994482	AA	AA	BB	BB	AB	AB	AB	BB	AB	BB	BB	BB	AB	BB	BB	AB	4	6	0.4	0.0874474		BB	AB	BB	BB	AB	AB	BB	AB	BB	AB	5	5	0.5	0		9	11	0.45	0.0435021
mCV23695025		22386585	BB	BB	AA	AA	AB	AB	AB	AA	AB	AA	AA	AA	AB	AA	AA	AB	4	6	0.4	0.0874474		AA	AB	AA	AA	AB	AB	AA	AB	AA	AB	5	5	0.5	0		9	11	0.45	0.0435021
rs6173215		22977896	BB	BB	AA	AA	AB	AB	AB	AA	AB	AA	AA	AA	AB	AA	AA	AB	4	6	0.4	0.0874474		AA	AB	AA	AA	AB	AB	AA	AB	AA	AB	5	5	0.5	0		9	11	0.45	0.0435021
mCV24784983		25471405	BB	BB	AA	AA	AB	AB	AB	AA	AB	AA	AA	AA	AB	AA	AA	AB	4	6	0.4	0.0874474		AA	AB	AA	AA	AB	AB	AA	AB	AA	AB	5	5	0.5	0		9	11	0.45	0.0435021
rs6166266		26136349	BB	BB	AA	AA	AB	AB	AB	AA	AB	AA	AA	AA	AB	AA	AA	AB	4	6	0.4	0.0874474		AA	AB	AA	AA	AB	AB	AA	AB	AA	AB	5	5	0.5	0		9	11	0.45	0.0435021
rs3677683		27510356	BB	BB	AA	AA	AB	AB	AB	AA	AB	AA	AA	AA	AB	AA	AA	AB	4	6	0.4	0.0874474		AA	AB	AA	AA	AB	AB	AA	AB	AA	AB	5	5	0.5	0		9	11	0.45	0.0435021
rs3695988		29990732	BB	BB	AA	AA	AB	AB	AB	AA	AB	AA	AA	AA	AB	AA	AA	AB	4	6	0.4	0.0874474		AA	AB	AA	AA	AB	AB	AA	AB	AA	AB	5	5	0.5	0		9	11	0.45	0.0435021
rs4137502		31102378	AA	AA	BB	BB	AB	AB	AB	BB	AB	BB	BB	BB	AB	BB	BB	AB	4	6	0.4	0.0874474		BB	AB	BB	BB	AB	AB	BB	AB	BB	AB	5	5	0.5	0		9	11	0.45	0.0435021
rs3707642		32799125	AA	AA	BB	BB	AB	AB	AB	BB	AB	BB	BB	BB	AB	BB	BB	AB	4	6	0.4	0.0874474		BB	AB	BB	BB	AB	AB	BB	AB	BB	AB	5	5	0.5	0		9	11	0.45	0.0435021
rs3681732		34414162	BB	BB	AA	AA	AB	AB	AB	AA	AB	AA	AA	AA	AB	AA	AA	AB	4	6	0.4	0.0874474		AA	AB	AA	AA	AB	AB	AA	AB	AA	AB	5	5	0.5	0		9	11	0.45	0.0435021
rs3683997		36198091	AA	AA	BB	BB	AB	AB	AB	BB	AB	BB	BB	BB	BB	BB	BB	AB	3	7	0.3	0.35735		BB	AB	BB	BB	BB	AB	BB	AB	BB	AB	6	4	0.6	0.0874474		9	11	0.45	0.0435021
rs4222295		39320203	AA	AA	BB	BB	AB	AB	AB	BB	AB	BB	BB	BB	BB	BB	BB	AB	3	7	0.3	0.35735		BB	AB	BB	BB	BB	AB	BB	AB	BB	AB	6	4	0.6	0.0874474		9	11	0.45	0.0435021
gnf01.036.770		40297949	AA	AA	BB	BB	AB	AB	BB	BB	AB	BB	BB	BB	BB	BB	BB	AB	2	8	0.2	0.83708		BB	AB	BB	BB	BB	AB	BB	AB	BB	AB	6	4	0.6	0.0874474		8	12	0.4	0.174895
rs13475827		41262551	AA	AA	BB	BB	AB	AB	BB	BB	AB	BB	BB	BB	BB	BB	BB	AB	2	8	0.2	0.83708		BB	AB	BB	BB	BB	AB	BB	AB	BB	AB	6	4	0.6	0.0874474		8	12	0.4	0.174895
rs13475834		42789902	BB	BB	AA	AA	AB	AB	AA	AA	AB	AA	AA	AA	AA	AA	AA	AB	2	8	0.2	0.83708		AA	AB	AA	AA	AA	AB	AA	AB	AA	AB	6	4	0.6	0.0874474		8	12	0.4	0.174895
rs6195073		88494443	BB	BB	AA	AA	AB	AB	AA	AA	AB	AB	AA	AB	AA	AA	AA	AB	4	6	0.4	0.0874474		AA	AB	AA	AB	AA	AB	AA	AB	AB	AA	5	5	0.5	0		9	11	0.45	0.0435021
rs13475980		91575836	AA	AA	BB	BB	AB	AB	BB	BB	AB	AB	BB	AB	BB	BB	BB	AB	4	6	0.4	0.0874474		AB	AB	BB	AB	BB	AB	BB	AB	AB	BB	4	6	0.4	0.0874474		8	12	0.4	0.174895
rs6268443		93319361	BB	BB	AA	AA	AB	AB	AA	AA	AB	AB	AA	AB	AA	AA	AA	AB	4	6	0.4	0.0874474		AB	AB	AA	AB	AA	AA	AA	AB	AB	AA	5	5	0.5	0		9	11	0.45	0.0435021
CEL-1_103251925		103251925	AA	AA	BB	BB	AB	AB	BB	BB	AB	AB	BB	AB	BB	BB	BB	AB	4	6	0.4	0.0874474		AB	AB	BB	AB	BB	BB	BB	AB	AB	BB	5	5	0.5	0		9	11	0.45	0.0435021
CEL-1_105423103		105423103	AA	AA	BB	BB	AB	AB	BB	BB	AB	AB	BB	AB	BB	BB	BB	AB	4	6	0.4	0.0874474		AB	AB	BB	AB	BB	BB	BB	AB	AB	BB	5	5	0.5	0		9	11	0.45	0.0435021
rs3685919		109634975	AA	AA	BB	BB	AB	AB	BB	BB	AB	AB	BB	AB	BB	BB	BB	AB	4	6	0.4	0.0874474		AB	AB	BB	AB	BB	BB	BB	AB	AB	BB	5	5	0.5	0		9	11	0.45	0.0435021
rs13476061		113899609	BB	BB	AA	AA	AB	AB	AA	AA	AB	AB	AA	AB	AA	AA	AA	AB	4	6	0.4	0.0874474		AB	AB	AA	AB	AA	AA	AA	AB	AB	AA	5	5	0.5	0		9	11	0.45	0.0435021
rs3674655		117379659	AA	AA	BB	BB	AB	AB	BB	BB	AB	AB	BB	AB	BB	BB	BB	AB	4	6	0.4	0.0874474		AB	AB	BB	AB	BB	BB	BB	AB	AB	BB	5	5	0.5	0		9	11	0.45	0.0435021
rs3678634		120380872	AA	AA	BB	BB	AB	AB	BB	BB	AB	AB	BB	AB	BB	BB	BB	AB	4	6	0.4	0.0874474		AB	AB	BB	AB	BB	BB	BB	AB	AB	BB	5	5	0.5	0		9	11	0.45	0.0435021
rs4137908		125475941	AA	AA	BB	BB	AB	AB	BB	BB	AB	AB	BB	AB	BB	BB	BB	AB	4	6	0.4	0.0874474		AB	AB	BB	AB	BB	BB	BB	AB	AB	BB	5	5	0.5	0		9	11	0.45	0.0435021
rs13476104		128094625	AA	AA	BB	BB	AB	AB	BB	BB	AB	AB	BB	AB	BB	BB	BB	AB	4	6	0.4	0.0874474		AB	AB	BB	AB	BB	BB	BB	AB	AB	BB	5	5	0.5	0		9	11	0.45	0.0435021
rs3699561		130962369	AA	AA	BB	BB	AB	AB	BB	BB	AB	AB	BB	AB	BB	BB	BB	AB	4	6	0.4	0.0874474		AB	AB	BB	AB	BB	BB	BB	AB	AB	BB	5	5	0.5	0		9	11	0.45	0.0435021
rs3724826		131376437	BB	BB	AA	AA	AB	AB	AA	AA	AB	AB	AA	AB	AA	AA	AA	AB	4	6	0.4	0.0874474		AB	AB	AA	AB	AA	AA	AA	AB	AB	AA	5	5	0.5	0		9	11	0.45	0.0435021
rs13476119		134099450	BB	BB	AA	AA	AB	AB	AA	AA	AB	AB	AA	AB	AA	AA	AA	AB	4	6	0.4	0.0874474		AB	AB	AA	AB	AA	AA	AA	AB	AB	AA	5	5	0.5	0		9	11	0.45	0.0435021
rs8250053		135044501	BB	BB	AA	AA	AB	AB	AA	AA	AB	AB	AA	AB	AA	AA	AA	AB	4	6	0.4	0.0874474		AB	AB	AA	AB	AA	AA	AA	AB	AB	AA	5	5	0.5	0		9	11	0.45	0.0435021
gnf01.137.841		138089211	BB	BB	AA	AA	AB	AB	AA	AA	AB	AB	AA	AB	AA	AA	AA	AB	4	6	0.4	0.0874474		AB	AB	AA	AB	AA	AA	AA	AB	AB	AA	5	5	0.5	0		9	11	0.45	0.0435021
rs13476141		140472264	BB	BB	AA	AA	AB	AB	AA	AA	AB	AB	AA	AB	AA	AA	AA	AB	4	6	0.4	0.0874474		AB	AB	AA	AB	AA	AA	AA	AB	AB	AA	5	5	0.5	0		9	11	0.45	0.0435021
rs6382880		142470600	BB	BB	AA	AA	AB	AB	AA	AA	AB	AB	AA	AB	AA	AA	AA	AB	4	6	0.4	0.0874474		AB	AB	AA	AB	AA	AA	AA	AB	AB	AA	5	5	0.5	0		9	11	0.45	0.0435021
rs13476152		144012938	BB	BB	AA	AA	AB	AB	AA	AA	AB	AB	AA	AB	AA	AA	AA	AB	4	6	0.4	0.0874474		AB	AB	AA	AB	AA	AA	AA	AB	AB	AA	5	5	0.5	0		9	11	0.45	0.0435021
rs3672697		145088382	AA	AA	BB	BB	AB	AB	BB	BB	AB	AB	BB	AB	BB	BB	BB	AB	4	6	0.4	0.0874474		AB	AB	BB	AB	BB	BB	BB	AB	BB	BB	6	4	0.6	0.0874474		10	10	0.5	0
rs6411476		148913234	AA	AA	BB	BB	AB	AB	BB	BB	AB	AB	BB	AB	BB	BB	BB	AB	4	6	0.4	0.0874474		AB	AB	BB	AB	BB	BB	BB	AB	BB	BB	6	4	0.6	0.0874474		10	10	0.5	0
UT_1_113.684537		156044150	BB	BB	AA	AA	AB	AB	AA	AA	AB	AB	AA	AB	AA	AA	AA	AB	4	6	0.4	0.0874474		AB	AB	AA	AB	AA	AA	AA	AB	AA	AA	6	4	0.6	0.0874474		10	10	0.5	0
rs13476229		169381101	AA	AA	BB	BB	AB	AB	BB	BB	AB	AB	BB	AB	BB	BB	BB	AB	4	6	0.4	0.0874474		AB	AB	BB	AB	BB	BB	BB	AB	BB	AB	5	5	0.5	0		9	11	0.45	0.0435021
rs3707910		172614886	AA	AA	BB	BB	AB	AB	BB	BB	AB	AB	BB	AB	BB	BB	BB	AB	4	6	0.4	0.0874474		AB	AB	BB	AB	BB	BB	BB	AB	BB	AB	5	5	0.5	0		9	11	0.45	0.0435021
rs3669108		174667766	BB	BB	AA	AA	AB	AB	AA	AA	AB	AB	AA	AB	AA	AA	AA	AB	4	6	0.4	0.0874474		AB	AB	AA	AB	AA	AA	AA	AB	AA	AB	5	5	0.5	0		9	11	0.45	0.0435021
rs13476273		182175880	AA	AA	BB	BB	AB	AB	BB	BB	AB	AB	BB	BB	BB	BB	BB	AB	3	7	0.3	0.35735		AB	AB	BB	AB	BB	BB	BB	BB	BB	AB	6	4	0.6	0.0874474		9	11	0.45	0.0435021
rs3667164		188355284	BB	BB	AA	AA	AB	AB	AA	AB	AA	AA	AA	AA	AA	AA	AA	AB	2	8	0.2	0.83708		AB	AB	AA	AA	AB	AA	AA	AA	AA	AB	6	4	0.6	0.0874474		8	12	0.4	0.174895
rs6213083	2	3972678	AA	AA	BB	BB	AB	AB	AB	BB	AB	AB	BB	AB	AB	AB	AB	BB	7	3	0.7	0.35735		BB	BB	AB	BB	BB	BB	BB	AB	BB	AB	7	3	0.7	0.35735		14	6	0.7	0.7147
rs4136817		4258057	AA	AA	BB	BB	AB	AB	AB	BB	AB	AB	BB	AB	AB	AB	AB	BB	7	3	0.7	0.35735		BB	BB	AB	BB	BB	BB	BB	AB	BB	AB	7	3	0.7	0.35735		14	6	0.7	0.7147
rs6359983		6694892	BB	BB	AA	AA	AB	AB	AB	AA	AB	AB	AA	AB	AB	AB	AB	AA	7	3	0.7	0.35735		AA	AA	AB	AA	AA	AA	AA	AB	AA	AB	7	3	0.7	0.35735		14	6	0.7	0.7147
rs6240512		10929543	AA	AA	BB	BB	AB	AB	AB	BB	AB	AB	BB	AB	AB	AB	AB	BB	7	3	0.7	0.35735		BB	BB	AB	BB	BB	BB	BB	AB	AB	AB	6	4	0.6	0.0874474		13	7	0.65	0.39695
rs3674936		20427488	BB	BB	AA	AA	AB	AB	AB	AA	AB	AB	AA	AB	AB	AB	AB	AA	7	3	0.7	0.35735		AB	AA	AA	AA	AA	AA	AA	AB	AB	AB	6	4	0.6	0.0874474		13	7	0.65	0.39695
CEL-2_32981944		32981944	AA	AA	BB	BB	AB	AB	AB	AB	AB	AB	BB	AB	AB	AB	AB	BB	8	2	0.8	0.83708		AB	AB	BB	BB	BB	BB	BB	AB	AB	AB	5	5	0.5	0		13	7	0.65	0.39695
gnf02.035.469		33954610	BB	BB	AA	AA	AB	AB	AB	AB	AB	AB	AA	AB	AB	AB	AB	AA	8	2	0.8	0.83708		AB	AB	AA	AA	AA	AA	AA	AB	AB	AB	5	5	0.5	0		13	7	0.65	0.39695
rs13476439		38071109	AA	AA	BB	BB	AB	AB	AB	AB	AB	AB	BB	AB	AB	AB	AB	BB	8	2	0.8	0.83708		AB	AB	BB	BB	BB	BB	BB	AB	AB	AB	5	5	0.5	0		13	7	0.65	0.39695
rs13476454		41244144	BB	BB	AA	AA	AB	AB	AB	AB	AB	AB	AA	AB	AB	AB	AB	AA	8	2	0.8	0.83708		AB	AB	AA	AA	AA	AA	AA	AB	AB	AB	5	5	0.5	0		13	7	0.65	0.39695
rs13476467		44361765	AA	AA	BB	BB	AB	AB	AB	AB	AB	AB	BB	AB	AB	AB	AB	BB	8	2	0.8	0.83708		AB	AB	BB	BB	BB	BB	BB	AB	AB	BB	6	4	0.6	0.0874474		14	6	0.7	0.7147
rs13476472		45653218	BB	BB	AA	AA	AB	AB	AB	AB	AB	AB	AA	AB	AB	AB	AB	AA	8	2	0.8	0.83708		AB	AB	AA	AA	AA	AA	AA	AB	AB	AA	6	4	0.6	0.0874474		14	6	0.7	0.7147
rs6265423		47124603	BB	BB	AA	AA	AB	AB	AB	AB	AB	AB	AA	AB	AB	AB	AB	AA	8	2	0.8	0.83708		AB	AB	AA	AA	AA	AA	AA	AB	AB	AA	6	4	0.6	0.0874474		14	6	0.7	0.7147
CEL-2_50605053		50605053	AA	AA	BB	BB	AB	AB	AB	AB	AB	AB	BB	AB	AB	AB	AB	BB	8	2	0.8	0.83708		AB	AB	BB	BB	BB	BB	BB	AB	AB	BB	6	4	0.6	0.0874474		14	6	0.7	0.7147
rs3725341		51425686	BB	BB	AA	AA	AB	AB	AB	AB	AB	AB	AA	AB	AB	AB	AB	AA	8	2	0.8	0.83708		AB	AB	AA	AA	AA	AA	AA	AB	AB	AA	6	4	0.6	0.0874474		14	6	0.7	0.7147
rs13476503		53143600	AA	AA	BB	BB	AB	AB	AB	AB	AB	AB	BB	AB	AB	AB	AB	BB	8	2	0.8	0.83708		AB	AB	BB	BB	BB	BB	BB	AB	AB	BB	6	4	0.6	0.0874474		14	6	0.7	0.7147
rs3718711		56489184	BB	BB	AA	AA	AB	AB	AB	AB	AB	AB	AA	AB	AB	AB	AB	AA	8	2	0.8	0.83708		AB	AB	AA	AA	AA	AA	AA	AB	AB	AA	6	4	0.6	0.0874474		14	6	0.7	0.7147
rs3672719		58142938	AA	AA	BB	BB	AB	AB	AB	AB	AB	AB	BB	AB	AB	AB	AB	BB	8	2	0.8	0.83708		AB	AB	BB	BB	BB	BB	BB	AB	AB	BB	6	4	0.6	0.0874474		14	6	0.7	0.7147
CEL-2_63143553		63143553	BB	BB	AA	AA	AB	AB	AB	AB	AA	AB	AA	AB	AB	AB	AA	AA	6	4	0.6	0.0874474		AB	AB	AA	AA	AA	AA	AA	AB	AB	AA	6	4	0.6	0.0874474		12	8	0.6	0.174895
rs6222797		65057687	BB	BB	AA	AA	AB	AB	AB	AB	AA	AB	AA	AB	AB	AB	AA	AA	6	4	0.6	0.0874474		AB	AB	AA	AA	AA	AA	AA	AB	AB	AA	6	4	0.6	0.0874474		12	8	0.6	0.174895
rs4136610		70090167	AA	AA	BB	BB	AB	AB	AB	AB	BB	AB	BB	AB	AB	AB	BB	BB	6	4	0.6	0.0874474		AB	AB	BB	BB	BB	BB	BB	AB	AB	BB	6	4	0.6	0.0874474		12	8	0.6	0.174895
rs3664661		71492729	AA	AA	BB	BB	AB	AB	AB	AB	BB	AB	BB	AB	BB	AB	BB	BB	5	5	0.5	0		AB	AB	BB	BB	BB	BB	BB	AB	AB	BB	6	4	0.6	0.0874474		11	9	0.55	0.0435021
rs13476580		74776032	AA	AA	BB	BB	AB	AB	AB	AB	BB	AB	BB	AB	BB	AB	BB	BB	5	5	0.5	0		AB	AB	BB	BB	BB	BB	BB	AB	AB	BB	6	4	0.6	0.0874474		11	9	0.55	0.0435021
rs3722345		80509747	BB	BB	AA	AA	AB	AB	AB	AB	AA	AB	AA	AB	AA	AB	AA	AA	5	5	0.5	0		AB	AB	AA	AA	AA	AA	AA	AB	AB	AA	6	4	0.6	0.0874474		11	9	0.55	0.0435021
rs3667007		82000176	AA	AA	BB	BB	AB	AB	AB	AB	BB	AB	BB	AB	BB	AB	BB	BB	5	5	0.5	0		AB	AB	BB	BB	BB	BB	BB	AB	AB	BB	6	4	0.6	0.0874474		11	9	0.55	0.0435021
rs8273639		84666393	BB	BB	AA	AA	AB	AB	AB	AB	AA	AB	AA	AB	AA	AB	AA	AA	5	5	0.5	0		AB	AB	AA	AA	AA	AA	AA	AB	AB	AA	6	4	0.6	0.0874474		11	9	0.55	0.0435021
rs13476621		87247149	BB	BB	AA	AA	AB	AB	AB	AB	AA	AB	AA	AB	AA	AB	AA	AA	5	5	0.5	0		AB	AB	AA	AA	AA	AA	AA	AB	AB	AA	6	4	0.6	0.0874474		11	9	0.55	0.0435021
rs6404809		88899373	AA	AA	BB	BB	AB	AB	AB	AB	BB	AB	BB	AB	BB	AB	BB	BB	5	5	0.5	0		AB	AB	BB	BB	BB	BB	BB	AB	AB	BB	6	4	0.6	0.0874474		11	9	0.55	0.0435021
rs13476636		91539303	BB	BB	AA	AA	AB	AB	AB	AB	AA	AB	AA	AB	AA	AB	AA	AA	5	5	0.5	0		AB	AB	AA	AA	AA	AA	AA	AB	AB	AA	6	4	0.6	0.0874474		11	9	0.55	0.0435021
rs13476639		92720804	BB	BB	AA	AA	AB	AB	AB	AB	AA	AB	AA	AB	AA	AB	AA	AA	5	5	0.5	0		AB	AB	AA	AA	AA	AA	AA	AB	AB	AA	6	4	0.6	0.0874474		11	9	0.55	0.0435021
rs13476649		95929798	AA	AA	BB	BB	AB	AB	AB	AB	BB	AB	BB	AB	BB	AB	BB	BB	5	5	0.5	0		AB	AB	BB	BB	BB	BB	BB	AB	AB	BB	6	4	0.6	0.0874474		11	9	0.55	0.0435021
rs6378047		99378126	AA	AA	NC	BB	AB	AB	AB	AB	BB	AB	BB	AB	BB	AB	BB	BB	5	5	0.5	0		AB	AB	BB	BB	BB	BB	BB	AB	AB	BB	6	4	0.6	0.0874474		11	9	0.55	0.0435021
rs13476666		101217024	BB	BB	AA	AA	AB	AB	AB	AB	AA	AB	AA	AB	AA	AB	AA	AA	5	5	0.5	0		AB	AB	AA	AA	AA	AA	AA	AB	AB	AA	6	4	0.6	0.0874474		11	9	0.55	0.0435021
rs13476689		107356662	BB	BB	AA	AA	AB	AB	AB	AB	AA	AB	AA	AB	AA	AA	AA	AA	4	6	0.4	0.0874474		AB	AB	AA	AB	AA	AA	AA	AB	AB	AA	5	5	0.5	0		9	11	0.45	0.0435021
rs13476691		108396162	BB	BB	AA	AA	AB	AB	AB	AB	AA	AB	AA	AB	AA	AA	AA	AA	4	6	0.4	0.0874474		AB	AB	AA	AB	AA	AA	AA	AB	AB	AA	5	5	0.5	0		9	11	0.45	0.0435021
rs13476698		111095530	BB	BB	AA	AA	AB	AB	AB	AB	AA	AB	AA	AB	AA	AA	AA	AA	4	6	0.4	0.0874474		AB	AB	AA	AB	AA	AA	AA	AB	AB	AA	5	5	0.5	0		9	11	0.45	0.0435021
CEL-2_111981058		111981058	AA	AA	BB	BB	AB	AB	AB	AB	BB	AB	BB	AB	BB	BB	BB	BB	4	6	0.4	0.0874474		AB	AB	BB	AB	BB	BB	BB	AB	AB	BB	5	5	0.5	0		9	11	0.45	0.0435021
rs4138562		114161459	BB	BB	AA	AA	AB	AB	AB	AB	AA	AB	AA	AB	AA	AA	AA	AA	4	6	0.4	0.0874474		AB	AB	AA	AB	AA	AA	AA	AB	AB	AA	5	5	0.5	0		9	11	0.45	0.0435021
rs3699172		115671423	BB	BB	AA	AA	AB	AB	AB	AB	AA	AB	AA	AB	AA	AA	AA	AA	4	6	0.4	0.0874474		AB	AB	AA	AB	AA	AA	AA	AB	AB	AA	5	5	0.5	0		9	11	0.45	0.0435021
rs8279354		118948317	BB	BB	AA	AA	AB	AB	AB	AB	AA	AB	AA	AB	AA	AA	AA	AA	4	6	0.4	0.0874474		AB	AB	AA	AB	AA	AA	AA	AB	AB	AA	5	5	0.5	0		9	11	0.45	0.0435021
rs3658927		120726441	BB	BB	AA	AA	AB	AB	AB	AB	AA	AB	AA	AB	AA	AA	AA	AA	4	6	0.4	0.0874474		NC	AB	AA	AB	AA	AA	AA	AB	AB	AA	6	4	0.6	0.0874474		10	10	0.5	0
rs6228179		123216313	BB	BB	AA	AA	AB	AB	AB	AB	AA	AB	AA	AB	AA	AA	AA	AA	4	6	0.4	0.0874474		AB	AB	AA	AB	AA	AA	AA	AB	AB	AA	5	5	0.5	0		9	11	0.45	0.0435021
rs6401493		125046796	BB	BB	AA	AA	AB	AB	AB	AB	AA	AB	AA	AB	AA	AA	AA	AA	4	6	0.4	0.0874474		AB	AB	AA	AB	AA	AA	AA	AB	AB	AA	5	5	0.5	0		9	11	0.45	0.0435021
gnf02.126.027		127549770	AA	AA	BB	BB	AB	AB	AB	AB	BB	AB	BB	AB	BB	BB	BB	BB	4	6	0.4	0.0874474		AB	AB	BB	AB	BB	BB	BB	AB	AB	BB	5	5	0.5	0		9	11	0.45	0.0435021
rs3661596		129893838	BB	BB	AA	AA	AB	AB	AB	AB	AA	AB	AA	AB	AA	AA	AA	AA	4	6	0.4	0.0874474		AB	AB	AA	AB	AA	AA	AA	AB	AB	AA	5	5	0.5	0		9	11	0.45	0.0435021
rs3665528		130762932	AA	AA	BB	BB	AB	AB	AB	AB	BB	AB	BB	AB	BB	BB	BB	BB	4	6	0.4	0.0874474		AB	AB	BB	AB	BB	BB	BB	AB	AB	BB	5	5	0.5	0		9	11	0.45	0.0435021
rs6363071		145784318	BB	BB	AA	AA	AB	AB	AB	AB	AA	AB	AA	AB	AA	AA	AA	AA	4	6	0.4	0.0874474		AB	AB	AA	AB	AA	AA	AA	AB	AB	AA	5	5	0.5	0		9	11	0.45	0.0435021
rs6209325		147807884	BB	BB	AA	AA	AB	AB	AB	AB	AA	AB	AA	AB	AA	AA	AA	AA	4	6	0.4	0.0874474		AB	AB	AA	AB	AA	AA	AA	AB	AB	AA	5	5	0.5	0		9	11	0.45	0.0435021
rs13476860		156330826	BB	BB	AA	AA	AB	AB	AB	AB	AA	AB	AA	AB	AA	AA	AA	AA	4	6	0.4	0.0874474		AB	AB	AA	AB	AA	AA	AA	AB	AB	AA	5	5	0.5	0		9	11	0.45	0.0435021
rs3695266		158068522	BB	BB	AA	AA	AB	AB	AB	AB	AA	AB	AA	AB	AA	AA	AA	AA	4	6	0.4	0.0874474		AB	AB	AA	AB	AA	AA	AA	AB	AB	AA	5	5	0.5	0		9	11	0.45	0.0435021
rs13476874		159733176	AA	AA	BB	BB	AB	AB	AB	AB	BB	AB	BB	AB	BB	BB	BB	BB	4	6	0.4	0.0874474		AB	AB	BB	AB	BB	BB	BB	AB	AB	BB	5	5	0.5	0		9	11	0.45	0.0435021
rs3664408		161443571	BB	BB	AA	AA	AB	AB	AB	AB	AA	AB	AA	AB	AA	AA	AA	AA	4	6	0.4	0.0874474		AB	AB	AA	AB	AA	AA	AA	AB	AB	AA	5	5	0.5	0		9	11	0.45	0.0435021
rs13476889		164370875	BB	BB	AA	AA	AB	AB	AB	AB	AA	AB	AA	AB	AA	AA	AA	AA	4	6	0.4	0.0874474		AB	AB	AA	AB	AA	AA	AA	AB	AB	AA	5	5	0.5	0		9	11	0.45	0.0435021
CEL-2_168586738		168586738	BB	BB	AA	AA	AB	AB	AB	AB	AA	AB	AA	AB	AA	AA	AB	AA	5	5	0.5	0		AB	AB	AA	AB	AA	AA	AA	AB	AA	AA	6	4	0.6	0.0874474		11	9	0.55	0.0435021
rs3726974		169905098	AA	AA	BB	BB	AB	AB	AB	AB	BB	AB	BB	AB	BB	BB	AB	BB	5	5	0.5	0		AB	AB	BB	AB	BB	BB	BB	AB	BB	BB	6	4	0.6	0.0874474		11	9	0.55	0.0435021
rs13476928		174162530	BB	BB	AA	AA	AB	AB	AB	AB	AB	AA	AA	AB	AA	AA	AB	AA	5	5	0.5	0		AB	AB	AA	AB	AA	AA	AA	AB	AA	AA	6	4	0.6	0.0874474		11	9	0.55	0.0435021
rs13476932		174923839	BB	BB	AA	AA	AB	AB	AB	AB	AB	AA	AA	AB	AA	AA	AB	AA	5	5	0.5	0		AB	AB	AA	AB	AA	AA	AA	AB	AA	AA	6	4	0.6	0.0874474		11	9	0.55	0.0435021
rs3679483		179814463	BB	BB	AA	AA	AB	AB	AB	AB	AB	AA	AA	AB	AA	AB	AB	AA	6	4	0.6	0.0874474		AB	AB	AA	AB	AA	AA	AA	AA	AA	AA	7	3	0.7	0.35735		13	7	0.65	0.39695
rs13476963	3	7703356	AA	AA	BB	BB	AB	AB	BB	AB	BB	AB	BB	AB	AB	AB	AB	AB	7	3	0.7	0.35735		AB	AB	AB	AB	AB	AB	AB	BB	BB	AB	2	8	0.2	0.83708		9	11	0.45	0.0435021
rs13476969		9744167	AA	AA	BB	BB	AB	AB	BB	AB	BB	AB	BB	AB	AB	AB	AB	AB	7	3	0.7	0.35735		AB	AB	AB	AB	AB	AB	AB	BB	BB	AB	2	8	0.2	0.83708		9	11	0.45	0.0435021
rs13476973		11073596	AA	AA	BB	BB	AB	AB	BB	AB	BB	AB	BB	AB	AB	AB	AB	AB	7	3	0.7	0.35735		AB	AB	AB	AB	AB	AB	AB	BB	BB	AB	2	8	0.2	0.83708		9	11	0.45	0.0435021
rs6248752		12161848	BB	BB	AA	AA	AB	AB	AA	AB	AA	AB	AA	AB	AB	AB	AB	AB	7	3	0.7	0.35735		AB	AB	AB	AB	AB	AB	AB	AA	AA	AB	2	8	0.2	0.83708		9	11	0.45	0.0435021
rs13476985		14943619	AA	AA	BB	BB	AB	AB	BB	AB	BB	AB	BB	AB	AB	AB	AB	AB	7	3	0.7	0.35735		AB	AB	AB	AB	AB	AB	AB	BB	BB	AB	2	8	0.2	0.83708		9	11	0.45	0.0435021
rs3659988		16122429	BB	BB	AA	AA	AB	AB	AA	AB	AA	AB	AA	AB	AB	AB	AB	AB	7	3	0.7	0.35735		AB	AB	AB	AB	AB	AB	AB	AA	AA	AB	2	8	0.2	0.83708		9	11	0.45	0.0435021
gnf03.015.035		17691447	BB	BB	AA	AA	AB	AB	AA	AB	AA	AB	AA	AB	AB	AB	AB	AB	7	3	0.7	0.35735		AB	AB	AB	AB	AB	AB	AB	AA	AA	AB	2	8	0.2	0.83708		9	11	0.45	0.0435021
rs6235984		21215374	BB	BB	AA	AA	AB	AB	AA	AB	AA	AB	AA	AB	AB	AB	AB	AB	7	3	0.7	0.35735		AB	AB	AB	AB	AB	AB	AB	AA	AA	AB	2	8	0.2	0.83708		9	11	0.45	0.0435021
rs13477030		27365675	AA	AA	BB	BB	AB	AB	BB	AB	BB	AB	BB	AB	AB	AB	AB	AB	7	3	0.7	0.35735		AB	AB	AB	AB	AB	AB	AB	BB	BB	AB	2	8	0.2	0.83708		9	11	0.45	0.0435021
rs3660588		30094761	BB	BB	AA	AA	AB	AB	AA	AB	AA	AB	AB	AB	AB	AB	AB	AB	8	2	0.8	0.83708		AA	AB	AB	AA	AB	AA	AB	AA	AA	AB	5	5	0.5	0		13	7	0.65	0.39695
rs13477043		31257023	AA	AA	BB	BB	AB	AB	BB	AB	BB	AB	AB	AB	AB	AB	AB	AB	8	2	0.8	0.83708		BB	AB	AB	BB	AB	BB	AB	BB	BB	AB	5	5	0.5	0		13	7	0.65	0.39695
gnf03.030.222		33096061	BB	BB	AA	AA	AB	AB	AA	AB	AA	AB	AB	AB	AB	AB	AB	AB	8	2	0.8	0.83708		AA	AB	AB	AA	AB	AA	AB	AA	AA	AB	5	5	0.5	0		13	7	0.65	0.39695
rs4223883		33860283	BB	BB	AA	AA	AB	AB	AA	AB	AA	AB	AB	AB	AB	AB	AB	AB	8	2	0.8	0.83708		AA	AB	AB	AA	AB	AA	AB	AA	AA	AB	5	5	0.5	0		13	7	0.65	0.39695
rs6246699		36110851	BB	BB	AA	AA	AB	AB	AA	AB	AA	AB	AB	AB	AB	AB	AB	AB	8	2	0.8	0.83708		AA	AB	AB	AA	AB	AA	AB	AA	AA	AB	5	5	0.5	0		13	7	0.65	0.39695
rs6324747		39835273	BB	BB	AA	AA	AB	AB	AA	AB	AA	AB	AB	AB	AB	AB	AB	AB	8	2	0.8	0.83708		AA	AB	AB	AA	AB	AA	AB	AA	AA	AA	6	4	0.6	0.0874474		14	6	0.7	0.7147
CEL-3_45598106		45598106	AA	AA	BB	BB	AB	AB	BB	AB	BB	AB	AB	AB	AB	AB	AB	AB	8	2	0.8	0.83708		BB	AB	AB	BB	AB	BB	AB	BB	BB	BB	6	4	0.6	0.0874474		14	6	0.7	0.7147
rs13477097		48335184	AA	AA	BB	BB	AB	AB	BB	AB	BB	AB	AB	AB	AB	AB	AB	AB	8	2	0.8	0.83708		BB	AB	AB	BB	AB	BB	AB	BB	BB	BB	6	4	0.6	0.0874474		14	6	0.7	0.7147
rs4139913		50623988	AA	AA	BB	BB	AB	AB	BB	AB	BB	AB	AB	AB	AB	AB	AB	AB	8	2	0.8	0.83708		BB	BB	AB	BB	AB	BB	AB	BB	BB	BB	7	3	0.7	0.35735		15	5	0.75	1.13622
rs6241331		52675823	BB	BB	AA	AA	AB	AB	AA	AB	AA	AB	AB	AB	AB	AB	AB	AB	8	2	0.8	0.83708		AA	AA	AB	AA	AA	AA	AB	AA	AA	AA	8	2	0.8	0.83708		16	4	0.8	1.67416
rs4223969		55143939	BB	BB	AA	AA	AB	AB	AA	AB	AA	AB	AB	AB	AB	AB	AB	AB	8	2	0.8	0.83708		AA	AA	AB	AA	AA	AA	AA	AA	AA	AA	9	1	0.9	1.59848		17	3	0.85	2.349
rs13477126		56753970	BB	BB	AA	AA	AB	AB	AA	AB	AA	AB	AB	AB	AB	AB	AB	AB	8	2	0.8	0.83708		AA	AA	AB	AA	AA	AA	AA	AA	AA	AA	9	1	0.9	1.59848		17	3	0.85	2.349
rs13477138		60037290	AA	AA	BB	BB	AB	AB	BB	AB	BB	AB	AB	AB	AB	AB	AB	AB	8	2	0.8	0.83708		BB	BB	AB	BB	BB	BB	BB	BB	BB	BB	9	1	0.9	1.59848		17	3	0.85	2.349
rs13477143		61103349	BB	BB	AA	AA	AB	AB	AA	AB	AA	AB	AB	AB	AB	AB	AB	AB	8	2	0.8	0.83708		AA	AA	AB	AA	AA	AA	AA	AA	AA	AA	9	1	0.9	1.59848		17	3	0.85	2.349
rs13477154		63787516	AA	AA	BB	BB	AB	AB	BB	AB	BB	AB	AB	AB	AB	AB	AB	AB	8	2	0.8	0.83708		BB	BB	AB	BB	BB	BB	BB	BB	BB	BB	9	1	0.9	1.59848		17	3	0.85	2.349
rs6212539		65222079	AA	AA	BB	BB	AB	AB	BB	AB	BB	AB	AB	AB	AB	AB	AB	AB	8	2	0.8	0.83708		BB	BB	AB	BB	BB	BB	BB	BB	BB	BB	9	1	0.9	1.59848		17	3	0.85	2.349
gnf03.063.824		66994152	AA	AA	BB	BB	AB	AB	BB	AB	BB	AB	AB	AB	AB	AB	AB	AB	8	2	0.8	0.83708		BB	BB	AB	BB	BB	BB	BB	BB	BB	BB	9	1	0.9	1.59848		17	3	0.85	2.349
rs6198234		70361430	BB	BB	AA	AA	AB	AB	AA	AB	AA	AB	AB	AB	AB	AB	AB	AB	8	2	0.8	0.83708		AA	AA	AB	AA	AA	AA	AA	AA	AA	AA	9	1	0.9	1.59848		17	3	0.85	2.349
rs6264454		71858927	AA	AA	BB	BB	AB	AB	BB	AB	BB	AB	AB	AB	AB	AB	AB	AB	8	2	0.8	0.83708		BB	BB	AB	BB	BB	BB	BB	BB	BB	BB	9	1	0.9	1.59848		17	3	0.85	2.349
rs13477201		75852874	AA	AA	BB	BB	AB	AB	BB	AB	BB	AB	AB	AB	AB	AB	AB	AB	8	2	0.8	0.83708		BB	NC	AB	BB	BB	BB	BB	BB	BB	BB	9	1	0.9	1.59848		17	3	0.85	2.349
rs13477210		77646357	BB	BB	AA	AA	AB	AB	AA	AB	AA	AB	AB	AB	AB	AB	AB	AB	8	2	0.8	0.83708		AA	AA	AB	AA	AA	AA	AA	AA	AA	AA	9	1	0.9	1.59848		17	3	0.85	2.349
rs13477217		79085242	BB	BB	AA	AA	AB	AB	AA	AB	AA	AB	AB	AB	AB	AB	AB	AB	8	2	0.8	0.83708		AA	AA	AB	AA	AA	AA	AA	AA	AA	AA	9	1	0.9	1.59848		17	3	0.85	2.349
rs13477224		81758272	BB	BB	AA	AA	AB	AB	AA	AB	AA	AB	AB	AB	AB	AB	AB	AB	8	2	0.8	0.83708		AA	AA	AB	AA	AA	AA	AA	AA	AA	AA	9	1	0.9	1.59848		17	3	0.85	2.349
rs13477233		83880528	AA	AA	BB	BB	AB	AB	BB	AB	BB	AB	AB	AB	AB	AB	AB	AB	8	2	0.8	0.83708		BB	BB	AB	BB	BB	BB	BB	BB	BB	BB	9	1	0.9	1.59848		17	3	0.85	2.349
rs13477251		89418525	AA	AA	BB	BB	AB	AB	AB	AB	AB	AB	AB	AB	AB	AB	AB	AB	10	0	1	#NUM!		BB	BB	AB	BB	BB	BB	BB	BB	BB	BB	9	1	0.9	1.59848		19	1	0.95	4.29632
rs13477268		93549679	BB	BB	AA	AA	AB	AB	AB	AB	AB	AB	AB	AB	AB	AB	AB	AB	10	0	1	#NUM!		AA	AA	AB	AA	AA	AA	AA	AA	AA	AA	9	1	0.9	1.59848		19	1	0.95	4.29632
rs3022964		97282711	BB	BB	AA	AA	AB	AB	AB	AB	AB	AB	AB	AB	AB	AB	AB	AB	10	0	1	#NUM!		AA	AA	AB	AA	AA	AA	AA	AA	AA	AA	9	1	0.9	1.59848		19	1	0.95	4.29632
rs3726226		98954988	BB	BB	AA	AA	AB	AB	AB	AB	AB	AB	AB	AB	AB	AB	AB	AB	10	0	1	#NUM!		AA	AA	AB	AA	AA	AA	AA	AA	AA	AA	9	1	0.9	1.59848		19	1	0.95	4.29632
rs4138887		102619416	BB	BB	AA	AA	AB	AB	AB	AB	AB	AB	AB	AB	AB	AB	AB	AB	10	0	1	#NUM!		AA	AA	AB	AA	AA	AA	AA	AA	AA	AA	9	1	0.9	1.59848		19	1	0.95	4.29632
rs3701653		103564280	BB	BB	AA	AA	AB	AB	AB	AB	AB	AB	AB	AB	AB	AB	AB	AB	10	0	1	#NUM!		AA	AA	AB	AA	AA	AA	AA	AA	AA	AA	9	1	0.9	1.59848		19	1	0.95	4.29632
rs13477321		109585764	AA	AA	BB	BB	AB	AB	AB	AB	AB	AB	BB	AB	AB	AB	AB	AB	9	1	0.9	1.59848		BB	BB	AB	BB	BB	BB	BB	BB	BB	BB	9	1	0.9	1.59848		18	2	0.9	3.19697
rs3676545		110649631	BB	BB	AA	AA	AB	AB	AB	AB	AB	AB	AA	AB	AB	AB	AB	AB	9	1	0.9	1.59848		AA	AA	AB	AA	AA	AA	AA	AA	AA	AA	9	1	0.9	1.59848		18	2	0.9	3.19697
rs3698700		112624069	AA	AA	BB	BB	AB	AB	AB	AB	AB	AB	BB	AB	AB	AB	AB	AB	9	1	0.9	1.59848		BB	BB	AB	BB	BB	BB	BB	BB	BB	BB	9	1	0.9	1.59848		18	2	0.9	3.19697
gnf03.119.970		116888086	BB	BB	AA	AA	AB	AB	AB	AB	AB	AB	AA	AB	AB	AB	AB	AB	9	1	0.9	1.59848		AA	AA	AB	AA	AA	AA	AA	AA	AA	AA	9	1	0.9	1.59848		18	2	0.9	3.19697
rs3708412		118002787	BB	BB	AA	AA	AB	AB	AB	AB	AB	AB	AA	AB	AB	AB	AB	AB	9	1	0.9	1.59848		AA	AA	AB	AA	AA	AA	AA	AA	AA	AA	9	1	0.9	1.59848		18	2	0.9	3.19697
CEL-3_120379605		120379605	AA	AA	BB	BB	AB	AB	AB	AB	AB	AB	BB	AB	AB	AB	AB	AB	9	1	0.9	1.59848		BB	BB	AB	BB	BB	BB	BB	BB	BB	BB	9	1	0.9	1.59848		18	2	0.9	3.19697
rs13477404		130952894	BB	BB	AA	AA	AB	AB	AB	AB	AB	AB	AA	AB	AA	AB	AB	AB	8	2	0.8	0.83708		AA	AB	AB	AA	AB	AA	AA	AA	AA	AA	7	3	0.7	0.35735		15	5	0.75	1.13622
rs13477421		134785250	AA	AA	BB	BB	AB	AB	AB	AB	AB	AB	BB	AB	BB	AB	AB	AB	8	2	0.8	0.83708		BB	AB	AB	BB	AB	BB	BB	AB	BB	BB	6	4	0.6	0.0874474		14	6	0.7	0.7147
rs3676039		136766271	AA	AA	BB	BB	AB	AB	AB	AB	AB	AB	BB	AB	BB	AB	AB	AB	8	2	0.8	0.83708		BB	AB	AB	BB	AB	BB	BB	AB	BB	BB	6	4	0.6	0.0874474		14	6	0.7	0.7147
rs3090379		142598970	AA	AA	BB	BB	AB	AB	AB	AB	AB	AB	BB	AB	BB	BB	AB	AB	7	3	0.7	0.35735		BB	AB	AB	BB	AB	BB	BB	AB	BB	BB	6	4	0.6	0.0874474		13	7	0.65	0.39695
rs6290401		143193940	AA	AA	BB	BB	AB	AB	AB	AB	AB	AB	BB	AB	BB	BB	AB	AB	7	3	0.7	0.35735		BB	AB	AB	BB	AB	BB	BB	AB	BB	BB	6	4	0.6	0.0874474		13	7	0.65	0.39695
rs3657112		148942421	AA	AA	BB	BB	AB	AB	AB	AB	AB	AB	BB	AB	BB	BB	AB	AB	7	3	0.7	0.35735		BB	AB	BB	BB	AB	AB	BB	AB	BB	BB	6	4	0.6	0.0874474		13	7	0.65	0.39695
rs13477494		152154652	AA	AA	BB	BB	AB	AB	AB	AB	AB	AB	BB	AB	BB	BB	AB	AB	7	3	0.7	0.35735		BB	AB	BB	BB	AB	AB	BB	AB	BB	BB	6	4	0.6	0.0874474		13	7	0.65	0.39695
rs13477506		155444424	BB	BB	AA	AA	AB	AB	AB	AB	AB	AB	AA	AB	AA	AA	AB	AB	7	3	0.7	0.35735		AA	AB	AA	AA	AB	AB	AA	AB	AA	AA	6	4	0.6	0.0874474		13	7	0.65	0.39695
gnf03.160.599		157755333	AA	AA	BB	BB	AB	AB	AB	AB	AB	AB	BB	AB	BB	BB	AB	AB	7	3	0.7	0.35735		AB	AB	BB	BB	AB	AB	BB	AB	AB	BB	4	6	0.4	0.0874474		11	9	0.55	0.0435021
CEL-3_159340478		159340478	BB	BB	AA	AA	AB	AB	AB	AB	AB	AB	AA	AB	AA	AA	AB	AB	7	3	0.7	0.35735		AB	AB	AA	AA	AB	AB	AA	AB	AB	AA	4	6	0.4	0.0874474		11	9	0.55	0.0435021
rs3660863	4	7127435	AA	AA	BB	BB	AB	AB	BB	AB	BB	BB	AB	BB	BB	AB	AB	AB	5	5	0.5	0		AB	BB	BB	AB	BB	BB	BB	BB	BB	BB	8	2	0.8	0.83708		13	7	0.65	0.39695
rs6287606		18045313	AA	AA	BB	BB	AB	AB	BB	AB	BB	BB	AB	BB	BB	AB	AB	AB	5	5	0.5	0		AB	BB	BB	AB	BB	BB	BB	BB	BB	BB	8	2	0.8	0.83708		13	7	0.65	0.39695
CEL-4_19508304		19508304	BB	BB	AA	AA	AB	AB	AA	AB	AA	AA	AB	AA	AA	AB	AB	AB	5	5	0.5	0		AB	AA	AA	AB	AA	AA	AA	AA	AA	AA	8	2	0.8	0.83708		13	7	0.65	0.39695
rs13477596		20665789	AA	AA	BB	BB	AB	AB	BB	AB	BB	BB	AB	BB	BB	AB	AB	AB	5	5	0.5	0		AB	BB	BB	AB	BB	BB	BB	BB	BB	BB	8	2	0.8	0.83708		13	7	0.65	0.39695
gnf04.019.134		22305486	BB	BB	NC	AA	NC	AB	AA	AB	AA	AA	AB	AA	AA	NC	AB	AB	4	6	0.4	0.0874474		AB	NC	AA	AB	AA	AA	AA	AA	AA	AA	8	2	0.8	0.83708		12	8	0.6	0.174895
mCV22919271		24149712	BB	BB	AA	AA	AB	AB	AA	AB	AA	AA	AB	AA	AA	AB	AB	AB	5	5	0.5	0		AB	AA	AA	AB	AA	AA	AA	AA	AA	AA	8	2	0.8	0.83708		13	7	0.65	0.39695
rs13477617		27105003	BB	BB	AA	AA	AB	AB	AA	AB	AA	AA	AB	AA	AA	AB	AB	AB	5	5	0.5	0		AB	AA	AA	AB	AA	AA	AA	AA	AA	AA	8	2	0.8	0.83708		13	7	0.65	0.39695
rs3701432		29487208	BB	BB	AA	AA	AB	AB	AA	AB	AA	AA	AB	AA	AA	AB	AB	AB	5	5	0.5	0		AB	AA	AA	AB	AA	AA	AA	AA	AA	AA	8	2	0.8	0.83708		13	7	0.65	0.39695
CEL-4_30653207		30653207	BB	BB	AA	AA	AB	AB	AA	AB	AA	AA	AB	AA	AA	AB	AB	AB	5	5	0.5	0		AB	AA	AA	AB	AA	AA	AA	AA	AA	AA	8	2	0.8	0.83708		13	7	0.65	0.39695
rs3663744		31215491	AA	AA	BB	BB	AB	AB	BB	AB	BB	BB	AB	BB	BB	AB	AB	AB	5	5	0.5	0		AB	BB	BB	AB	BB	BB	BB	BB	BB	BB	8	2	0.8	0.83708		13	7	0.65	0.39695
rs3674908		32441103	AA	AA	BB	BB	AB	AB	BB	AB	BB	BB	AB	BB	BB	AB	AB	AB	5	5	0.5	0		AB	BB	BB	AB	BB	BB	BB	BB	BB	BB	8	2	0.8	0.83708		13	7	0.65	0.39695
rs13477643		35074381	AA	AA	BB	BB	AB	AB	BB	AB	BB	BB	AB	BB	BB	AB	AB	AB	5	5	0.5	0		AB	BB	BB	AB	BB	BB	BB	BB	BB	BB	8	2	0.8	0.83708		13	7	0.65	0.39695
rs3677770		53964528	AA	AA	BB	BB	AB	AB	BB	AB	BB	AB	AB	BB	BB	AB	AB	AB	6	4	0.6	0.0874474		AB	BB	BB	AB	BB	BB	BB	BB	BB	BB	8	2	0.8	0.83708		14	6	0.7	0.7147
rs3712541		59103430	AA	AA	BB	BB	AB	AB	BB	AB	BB	AB	AB	BB	BB	AB	NC	AB	5	5	0.5	0		BB	BB	BB	AB	BB	BB	BB	BB	BB	BB	9	1	0.9	1.59848		14	6	0.7	0.7147
rs6254381		62013092	BB	BB	AA	AA	AB	AB	AA	AB	AA	AB	AB	AA	AA	AB	AB	AB	6	4	0.6	0.0874474		AA	AA	AA	AB	AA	AA	AA	AA	AA	AA	9	1	0.9	1.59848		15	5	0.75	1.13622
rs13477838		89450763	AA	AA	BB	BB	AB	AB	BB	AB	AB	AB	AB	BB	AB	AB	AB	AB	8	2	0.8	0.83708		BB	BB	BB	AB	BB	BB	BB	BB	BB	BB	9	1	0.9	1.59848		17	3	0.85	2.349
rs13477866		97650355	BB	BB	AA	AA	AB	AB	AA	AB	AB	AB	AB	AA	AB	AB	AB	AB	8	2	0.8	0.83708		AA	AA	AA	AB	AA	AA	AA	AA	AA	AA	9	1	0.9	1.59848		17	3	0.85	2.349
rs13477883		102307704	AA	AA	BB	BB	AB	AB	BB	BB	AB	AB	AB	BB	AB	AB	AB	AB	7	3	0.7	0.35735		BB	BB	BB	AB	BB	BB	BB	BB	BB	BB	9	1	0.9	1.59848		16	4	0.8	1.67416
rs6324470		104323754	BB	BB	AA	AA	AB	AB	AA	AA	AB	AB	AB	AA	AB	AB	AB	AB	7	3	0.7	0.35735		AA	AA	AA	AB	AA	AA	AA	AA	AA	AA	9	1	0.9	1.59848		16	4	0.8	1.67416
rs3710617		108380717	BB	BB	AA	AA	AB	AB	AA	AA	AB	AB	AB	AB	AB	AB	AB	AB	8	2	0.8	0.83708		AA	AA	AA	AB	AA	AA	AA	AA	AA	AA	9	1	0.9	1.59848		17	3	0.85	2.349
rs6381371		114381685	AA	AA	BB	BB	AB	AB	BB	BB	AB	AB	AB	AB	AB	AB	AB	AB	8	2	0.8	0.83708		BB	BB	BB	AB	BB	BB	BB	BB	BB	BB	9	1	0.9	1.59848		17	3	0.85	2.349
rs3692563		116737689	AA	AA	BB	BB	AB	AB	BB	BB	AB	AB	AB	AB	AB	BB	AB	AB	7	3	0.7	0.35735		BB	BB	BB	AB	BB	BB	BB	BB	BB	BB	9	1	0.9	1.59848		16	4	0.8	1.67416
rs3675629		119404209	AA	AA	BB	BB	AB	AB	BB	BB	AB	AB	AB	AB	AB	BB	AB	AB	7	3	0.7	0.35735		BB	BB	BB	AB	BB	BB	BB	BB	BB	BB	9	1	0.9	1.59848		16	4	0.8	1.67416
rs13477959		122566268	AA	AA	BB	BB	AB	AB	BB	BB	AB	AB	AB	AB	AB	BB	AB	AB	7	3	0.7	0.35735		BB	BB	BB	AB	BB	BB	BB	BB	BB	BB	9	1	0.9	1.59848		16	4	0.8	1.67416
rs6355837		128083691	BB	BB	AA	AA	AB	AB	AA	AA	AB	AB	AB	AB	AB	AA	AB	AB	7	3	0.7	0.35735		AA	AA	AA	AB	AA	AA	AA	AA	AA	AA	9	1	0.9	1.59848		16	4	0.8	1.67416
UT_4_132.137715		131705391	BB	BB	AA	AA	AB	AB	AA	AA	AB	AB	AB	AB	AB	AA	AB	AB	7	3	0.7	0.35735		AA	AA	AA	AB	AA	AA	AA	AA	AA	AA	9	1	0.9	1.59848		16	4	0.8	1.67416
rs3663950		134187547	BB	BB	AA	AA	AB	AB	AA	AA	AB	AB	AB	AB	AB	AA	AB	AB	7	3	0.7	0.35735		AA	AA	AA	AB	AA	AA	AA	AA	AA	AA	9	1	0.9	1.59848		16	4	0.8	1.67416
rs13478002		135132664	AA	AA	BB	BB	AB	AB	BB	BB	AB	AB	AB	AB	AB	BB	AB	AB	7	3	0.7	0.35735		BB	BB	BB	AB	BB	BB	BB	BB	BB	BB	9	1	0.9	1.59848		16	4	0.8	1.67416
rs4224864		136662000	AA	AA	NC	BB	AB	AB	BB	BB	AB	AB	AB	AB	AB	BB	AB	AB	7	3	0.7	0.35735		BB	BB	BB	AB	BB	BB	BB	BB	BB	BB	9	1	0.9	1.59848		16	4	0.8	1.67416
rs3719891		140961583	BB	BB	AA	AA	AB	AB	AA	AA	AB	AB	AB	AB	AB	AA	AB	AB	7	3	0.7	0.35735		AA	AB	AA	AB	AA	AA	AA	AA	AA	AA	8	2	0.8	0.83708		15	5	0.75	1.13622
rs3023025		141638718	BB	BB	AA	AA	AB	AB	AA	AA	AB	AB	AB	AB	AB	AA	AB	AB	7	3	0.7	0.35735		AA	AB	AA	AB	AA	AA	AA	AA	AA	AA	8	2	0.8	0.83708		15	5	0.75	1.13622
rs13478089		152316000	AA	AA	BB	BB	AB	AB	BB	BB	BB	AB	AB	AB	AB	BB	AB	AB	6	4	0.6	0.0874474		BB	AB	BB	AB	BB	BB	BB	BB	BB	BB	8	2	0.8	0.83708		14	6	0.7	0.7147
rs13478068		153104114	BB	BB	AA	AA	AB	AB	AA	AA	AA	AB	AB	AB	AB	AA	AB	AB	6	4	0.6	0.0874474		AA	AB	AA	AB	AA	AA	AA	AA	AA	AA	8	2	0.8	0.83708		14	6	0.7	0.7147
rs6279100		154069720	BB	BB	AA	AA	AB	AB	AA	AA	AA	AB	AB	AB	AB	AA	AB	AB	6	4	0.6	0.0874474		AA	AB	AA	AB	AA	AA	AA	AA	AA	AA	8	2	0.8	0.83708		14	6	0.7	0.7147
mCV24244050	5	3061523	BB	BB	AA	AA	AB	AB	AA	AA	AA	AA	AA	AA	AB	AB	AB	AB	4	6	0.4	0.0874474		AB	AB	AA	AA	AB	AA	AA	AA	AB	AA	6	4	0.6	0.0874474		10	10	0.5	0
rs3664617		4474737	BB	BB	AA	AA	AB	AB	AA	AA	AA	AA	AB	AB	AA	AB	AA	AB	4	6	0.4	0.0874474		AB	AB	AB	AA	AA	AB	AB	AB	AA	AA	4	6	0.4	0.0874474		8	12	0.4	0.174895
rs6402980		5438798	AA	AA	BB	BB	AB	AB	BB	BB	BB	BB	AB	AB	BB	AB	BB	AB	4	6	0.4	0.0874474		AB	AB	AB	BB	BB	AB	AB	AB	BB	BB	4	6	0.4	0.0874474		8	12	0.4	0.174895
rs3714258		11417181	AA	AA	BB	BB	AB	AB	BB	BB	BB	BB	AB	AB	BB	AB	BB	AB	4	6	0.4	0.0874474		AB	AB	AB	BB	BB	AB	AB	AB	BB	BB	4	6	0.4	0.0874474		8	12	0.4	0.174895
rs3687916		13389454	AA	AA	BB	BB	AB	AB	BB	BB	BB	BB	BB	AB	BB	AB	BB	AB	3	7	0.3	0.35735		AB	AB	AB	BB	BB	AB	AB	AB	BB	BB	4	6	0.4	0.0874474		7	13	0.35	0.39695
rs6353097		13875606	BB	BB	AA	AA	AB	AB	AA	AA	AA	AA	AA	AB	AA	AB	AA	AB	3	7	0.3	0.35735		AB	AB	AB	AA	AA	AB	AB	AB	AA	AA	4	6	0.4	0.0874474		7	13	0.35	0.39695
rs13478139		21398479	BB	BB	AA	AA	AB	AB	AB	AA	AA	AA	AA	AB	AA	AB	AA	AB	4	6	0.4	0.0874474		AB	AB	AB	AA	AA	AB	AB	AB	AA	AA	4	6	0.4	0.0874474		8	12	0.4	0.174895
rs13478154		25501830	BB	BB	AA	AA	AB	AB	AB	AA	AA	AA	AA	AB	AA	AB	AA	AB	4	6	0.4	0.0874474		AB	AB	AB	AA	AA	AB	AB	AB	AA	AA	4	6	0.4	0.0874474		8	12	0.4	0.174895
rs3680434		27162034	AA	AA	BB	BB	AB	AB	AB	BB	BB	BB	BB	AB	BB	AB	BB	AB	4	6	0.4	0.0874474		AB	AB	AB	BB	BB	AB	AB	AB	BB	BB	4	6	0.4	0.0874474		8	12	0.4	0.174895
rs13469943		29486094	BB	BB	AA	AA	AB	AB	AB	AA	AA	AA	AA	AB	AA	AB	AA	AB	4	6	0.4	0.0874474		AB	AB	AB	AA	AA	AB	AB	AB	AA	AB	3	7	0.3	0.35735		7	13	0.35	0.39695
rs3700706		31071103	BB	BB	AA	AA	AB	AB	AB	AA	AA	AA	AA	AB	AA	AB	AA	AB	4	6	0.4	0.0874474		AB	AB	AB	AA	AA	AB	AB	AB	AA	AB	3	7	0.3	0.35735		7	13	0.35	0.39695
rs13459085		33353887	BB	BB	AA	AA	AB	AB	AB	AA	AA	AA	AA	AB	AA	AB	AA	AB	4	6	0.4	0.0874474		AB	AB	AB	AA	AA	AB	AB	AB	AA	AB	3	7	0.3	0.35735		7	13	0.35	0.39695
rs6256504		38327673	BB	BB	AA	AA	AB	AB	AB	AA	AA	AA	AA	AB	AA	AB	AA	AB	4	6	0.4	0.0874474		AB	AB	AB	AA	AA	AB	AB	AB	AA	AB	3	7	0.3	0.35735		7	13	0.35	0.39695
rs13478205		39608047	BB	BB	AA	AA	AB	AB	AB	AA	AA	AA	AA	AB	AA	AB	AA	AB	4	6	0.4	0.0874474		AB	AB	AB	AA	AA	AB	AB	AB	AA	AB	3	7	0.3	0.35735		7	13	0.35	0.39695
rs6215373		42914749	AA	AA	BB	BB	AB	AB	AB	BB	BB	BB	BB	AB	BB	AB	BB	AB	4	6	0.4	0.0874474		AB	AB	AB	BB	BB	AB	AB	AB	BB	AB	3	7	0.3	0.35735		7	13	0.35	0.39695
rs13478223		43971357	AA	AA	BB	BB	AB	AB	AB	BB	BB	BB	BB	AB	BB	AB	BB	AB	4	6	0.4	0.0874474		AB	AB	AB	BB	AB	AB	AB	AB	BB	AB	2	8	0.2	0.83708		6	14	0.3	0.7147
rs3659933		44700900	AA	AA	BB	BB	AB	AB	AB	BB	BB	BB	BB	AB	BB	AB	BB	AB	4	6	0.4	0.0874474		AB	AB	AB	BB	AB	AB	AB	AB	BB	AB	2	8	0.2	0.83708		6	14	0.3	0.7147
CEL-5_45872918		45872918	AA	AA	BB	BB	AB	AB	AB	BB	BB	BB	BB	AB	BB	AB	BB	AB	4	6	0.4	0.0874474		AB	NC	AB	BB	AB	AB	AB	AB	BB	AB	3	7	0.3	0.35735		7	13	0.35	0.39695
rs3714001		49310150	BB	BB	AA	AA	AB	AB	AB	AA	AA	AA	AA	AB	AA	AB	AA	AA	3	7	0.3	0.35735		AB	AB	AB	AA	AB	AB	AB	AB	AA	AB	2	8	0.2	0.83708		5	15	0.25	1.13622
rs3664008		52283097	BB	BB	AA	AA	AB	AB	AB	AA	AA	AA	AA	AB	AA	AB	AA	AA	3	7	0.3	0.35735		AB	AB	AB	AA	AB	AB	AB	AB	AB	AB	1	9	0.1	1.59848		4	16	0.2	1.67416
mCV23125912		53853311	AA	AA	BB	BB	AB	AB	AB	BB	BB	BB	BB	AB	BB	AB	BB	BB	3	7	0.3	0.35735		AB	AB	AB	BB	AB	AB	AB	AB	AB	AB	1	9	0.1	1.59848		4	16	0.2	1.67416
CEL-5_56167948		56167948	BB	BB	AA	AA	AB	AB	AB	AA	AA	AA	AA	AB	AA	AB	AA	AA	3	7	0.3	0.35735		AB	AB	AB	AA	AB	AB	AB	AB	AB	AB	1	9	0.1	1.59848		4	16	0.2	1.67416
rs3090667		58891807	AA	AA	BB	BB	AB	AB	AB	BB	BB	BB	BB	AB	BB	AB	BB	BB	3	7	0.3	0.35735		AB	AB	AB	BB	AB	AB	AB	AB	AB	AB	1	9	0.1	1.59848		4	16	0.2	1.67416
rs6187409		61437749	BB	BB	AA	AA	AB	AB	AB	AA	AA	AA	AA	AB	AA	AB	AA	AA	3	7	0.3	0.35735		AB	AB	NC	AA	AB	AB	AB	AB	AB	AB	2	8	0.2	0.83708		5	15	0.25	1.13622
mCV23386455		62818443	BB	BB	AA	AA	AB	AB	AB	AA	AA	AA	AA	AB	AA	AB	AA	AA	3	7	0.3	0.35735		AB	AB	AB	AA	AB	AB	AB	AB	AB	AB	1	9	0.1	1.59848		4	16	0.2	1.67416
mCV22996021		75065363	AA	AA	BB	BB	AB	AB	AB	BB	AB	BB	BB	AB	AB	AB	BB	BB	5	5	0.5	0		AB	AB	AB	BB	AB	AB	AB	AB	AB	AB	1	9	0.1	1.59848		6	14	0.3	0.7147
rs3721607		81282125	BB	BB	AA	AA	AB	AB	AB	AA	AB	AA	AA	AB	AB	AB	AB	AA	6	4	0.6	0.0874474		AB	AB	AB	AA	AB	AB	AB	AB	AB	AB	1	9	0.1	1.59848		7	13	0.35	0.39695
CEL-5_87173557		87173557	BB	BB	AA	AA	AB	AB	AB	AA	AB	AA	AA	AB	AB	AB	AB	AA	6	4	0.6	0.0874474		AB	AB	AB	AA	AB	AB	AB	AB	AB	AB	1	9	0.1	1.59848		7	13	0.35	0.39695
gnf05.084.686		88364567	BB	BB	AA	AA	AB	AB	AB	AA	AB	AA	AA	AB	AB	AB	AB	AA	6	4	0.6	0.0874474		AB	AB	AB	AA	AB	AB	AB	AB	AB	AB	1	9	0.1	1.59848		7	13	0.35	0.39695
rs3673049		88498569	AA	AA	BB	BB	AB	AB	AB	BB	AB	BB	BB	AB	AB	AB	AB	BB	6	4	0.6	0.0874474		AB	AB	AB	BB	AB	AB	AB	AB	AB	AB	1	9	0.1	1.59848		7	13	0.35	0.39695
rs13478388		89674255	BB	BB	AA	AA	AB	AB	AB	AA	AB	AA	AA	AB	AB	AB	AB	AA	6	4	0.6	0.0874474		AB	AB	AB	AA	AB	AB	AB	AB	AB	AB	1	9	0.1	1.59848		7	13	0.35	0.39695
rs6232866		90936845	BB	BB	AA	AA	AB	AB	AB	AA	AB	AA	AA	AB	AB	AB	AB	AA	6	4	0.6	0.0874474		AB	AB	AB	AA	AB	AB	AB	AB	AB	AB	1	9	0.1	1.59848		7	13	0.35	0.39695
rs13478402		93496397	AA	AA	BB	BB	AB	AB	AB	BB	AB	BB	BB	AB	AB	AB	AB	BB	6	4	0.6	0.0874474		AB	AB	AB	BB	AB	AB	AB	AB	AB	AB	1	9	0.1	1.59848		7	13	0.35	0.39695
CEL-5_93945748		93945748	AA	AA	BB	BB	AB	AB	AB	BB	AB	BB	BB	AB	AB	AB	AB	BB	6	4	0.6	0.0874474		AB	AB	AB	BB	AB	AB	AB	AB	AB	AB	1	9	0.1	1.59848		7	13	0.35	0.39695
rs3661241		95154383	AA	AA	BB	BB	AB	AB	AB	BB	AB	BB	BB	AB	AB	AB	AB	BB	6	4	0.6	0.0874474		AB	AB	AB	BB	AB	AB	AB	AB	AB	AB	1	9	0.1	1.59848		7	13	0.35	0.39695
rs3705458		96618852	AB	AA	BB	BB	AB	AB	AB	BB	AB	BB	BB	AB	AB	AB	AB	BB	6	4	0.6	0.0874474		AB	AB	AB	BB	AB	AB	AB	AB	AB	AB	1	9	0.1	1.59848		7	13	0.35	0.39695
rs13478451		106102700	BB	BB	AA	AA	AB	AB	AB	AA	AB	AA	AA	AB	AB	AB	AB	AA	6	4	0.6	0.0874474		AB	AB	AB	AA	AB	AB	AB	AB	AB	AB	1	9	0.1	1.59848		7	13	0.35	0.39695
gnf05.106.197		109421273	BB	BB	AA	AA	AB	AB	AB	AA	AB	AA	AA	AB	AB	AB	AB	AA	6	4	0.6	0.0874474		AB	AB	AB	AA	AB	AB	AB	AB	AB	AB	1	9	0.1	1.59848		7	13	0.35	0.39695
rs13478473		111603432	BB	BB	AA	AA	AB	AB	AB	AA	AB	AA	AA	AB	AB	AB	AB	AA	6	4	0.6	0.0874474		AB	AB	AB	AA	AB	AB	AB	AB	AB	AB	1	9	0.1	1.59848		7	13	0.35	0.39695
gnf05.110.207		113532900	BB	BB	AA	AA	AB	AB	AB	AA	AB	AA	AA	AB	AB	AB	AB	AA	6	4	0.6	0.0874474		AB	AB	AB	AA	AB	AB	AB	AB	AB	AB	1	9	0.1	1.59848		7	13	0.35	0.39695
CEL-5_117374791		117374791	AA	AA	BB	BB	AB	AB	BB	AB	AB	BB	BB	AB	AB	AB	AB	BB	6	4	0.6	0.0874474		AB	AB	AB	BB	AB	AB	AB	AB	AB	AB	1	9	0.1	1.59848		7	13	0.35	0.39695
rs13478518		125334324	BB	BB	AA	AA	AB	AB	AA	AB	AB	AA	AA	AB	AB	AB	AB	AA	6	4	0.6	0.0874474		AB	AB	AB	AA	AB	AB	AB	AB	AB	AA	2	8	0.2	0.83708		8	12	0.4	0.174895
rs13478540		131766121	BB	BB	AA	AA	AB	AB	AA	AB	AB	AA	AA	AB	AB	AB	AB	AA	6	4	0.6	0.0874474		AB	AB	AB	AA	AB	AB	AB	AB	AB	AA	2	8	0.2	0.83708		8	12	0.4	0.174895
rs13478546		133978719	AA	AA	BB	BB	AB	AB	BB	AB	AB	BB	BB	AB	AB	AB	AB	BB	6	4	0.6	0.0874474		AB	AB	AB	BB	AB	AB	AB	AB	AB	BB	2	8	0.2	0.83708		8	12	0.4	0.174895
rs4225536		135836567	BB	BB	AA	AA	AB	AB	AA	AB	AB	AA	AA	AB	AB	AB	AB	AA	6	4	0.6	0.0874474		AB	AB	AB	AA	AB	AB	AB	AB	AB	AA	2	8	0.2	0.83708		8	12	0.4	0.174895
rs6298689		137173297	BB	BB	AA	AA	AB	AB	AA	AB	AB	AA	AA	AB	AB	AB	AB	AA	6	4	0.6	0.0874474		AA	AB	AB	AA	AB	AB	AB	AB	AB	AA	3	7	0.3	0.35735		9	11	0.45	0.0435021
rs3656197		139206611	AA	AA	BB	BB	AB	AB	BB	AB	AB	BB	AB	AB	AB	AB	AB	BB	7	3	0.7	0.35735		BB	AB	AB	BB	AB	AB	AB	AB	AB	BB	3	7	0.3	0.35735		10	10	0.5	0
rs3718776		147051702	AA	AA	BB	BB	AB	AB	BB	AB	BB	BB	AB	AB	BB	AB	AB	AB	6	4	0.6	0.0874474		BB	AB	AB	BB	AB	AB	AB	BB	AB	BB	4	6	0.4	0.0874474		10	10	0.5	0
rs3661828	6	3167392	AA	AA	BB	BB	AB	AB	AB	AB	AB	AB	BB	AB	AB	AB	BB	BB	7	3	0.7	0.35735		AB	AB	BB	BB	AB	AB	AB	BB	AB	BB	4	6	0.4	0.0874474		11	9	0.55	0.0435021
rs13478602		3547547	AA	AA	BB	BB	AB	AB	AB	AB	AB	AB	BB	AB	AB	AB	BB	BB	7	3	0.7	0.35735		AB	AB	BB	BB	AB	AB	AB	BB	AB	BB	4	6	0.4	0.0874474		11	9	0.55	0.0435021
rs6172481		4362632	BB	BB	AA	AA	AB	AB	AB	AB	AB	AB	AA	AB	AB	AB	AA	AA	7	3	0.7	0.35735		AB	AB	AA	AA	AB	AB	AB	AA	AB	AA	4	6	0.4	0.0874474		11	9	0.55	0.0435021
rs3699833		6161470	BB	BB	AA	AA	AB	AB	AB	AB	AB	AB	AA	AB	AB	AB	AA	AA	7	3	0.7	0.35735		AB	AB	AA	AA	AB	AB	AB	AA	AB	AA	4	6	0.4	0.0874474		11	9	0.55	0.0435021
rs13478617		7747436	BB	BB	AA	AA	AB	AB	AB	AB	AB	AB	AA	AB	AB	AB	AA	AB	8	2	0.8	0.83708		AB	AB	AA	AA	AB	AB	AB	AA	AB	AA	4	6	0.4	0.0874474		12	8	0.6	0.174895
rs13478631		11055603	BB	BB	NC	AA	AB	AB	AB	AB	AB	AB	AA	AB	AB	AB	AA	AB	8	2	0.8	0.83708		AB	AB	AA	AA	AB	AB	AB	AA	AB	AA	4	6	0.4	0.0874474		12	8	0.6	0.174895
rs13478641		15816033	AA	AA	BB	BB	AB	AB	AB	AB	AB	AB	BB	AB	AB	AB	BB	AB	8	2	0.8	0.83708		AB	AB	BB	BB	AB	AB	AB	BB	AB	BB	4	6	0.4	0.0874474		12	8	0.6	0.174895
rs3655269		17715100	AA	AA	BB	BB	AB	AB	AB	AB	AB	AB	BB	AB	AB	AB	BB	AB	8	2	0.8	0.83708		AB	AB	BB	BB	AB	AB	AB	BB	AB	BB	4	6	0.4	0.0874474		12	8	0.6	0.174895
rs13478656		21755667	AA	AA	BB	BB	AB	AB	AB	AB	AB	AB	BB	AB	AB	AB	BB	AB	8	2	0.8	0.83708		AB	AB	BB	BB	AB	AB	AB	BB	AB	BB	4	6	0.4	0.0874474		12	8	0.6	0.174895
rs3671709		25646449	AA	AA	BB	BB	AB	AB	AB	AB	AB	AB	BB	AB	AB	AB	BB	AB	8	2	0.8	0.83708		AB	AB	BB	BB	AB	AB	AB	BB	AB	BB	4	6	0.4	0.0874474		12	8	0.6	0.174895
rs13478677		27804113	BB	BB	AA	AA	AB	AB	AB	AB	AB	AB	AA	AB	AB	AB	AA	AB	8	2	0.8	0.83708		AB	AB	AA	AA	AB	AB	AB	AA	AB	AA	4	6	0.4	0.0874474		12	8	0.6	0.174895
gnf06.026.418		29269458	AA	AA	BB	BB	AB	AB	AB	AB	AB	AB	BB	AB	AB	AB	BB	AB	8	2	0.8	0.83708		AB	AB	BB	BB	AB	AB	AB	BB	AB	BB	4	6	0.4	0.0874474		12	8	0.6	0.174895
rs13478705		34409100	AA	AA	BB	BB	AB	AB	AB	AB	AB	AB	BB	AB	AB	AB	BB	AB	8	2	0.8	0.83708		AB	AB	BB	BB	AB	BB	AB	BB	AB	BB	5	5	0.5	0		13	7	0.65	0.39695
rs3704635		36040358	AA	AA	BB	BB	AB	AB	AB	AB	AB	AB	BB	AB	AB	AB	BB	AB	8	2	0.8	0.83708		AB	AB	BB	BB	AB	BB	AB	BB	AB	BB	5	5	0.5	0		13	7	0.65	0.39695
rs6330932		37461200	BB	BB	AA	AA	AB	AB	AB	AB	AB	AB	AA	AB	AB	AB	AA	AB	8	2	0.8	0.83708		AB	AB	AA	AA	AB	AA	AB	AA	AB	AA	5	5	0.5	0		13	7	0.65	0.39695
rs13478719		38474383	AA	AA	BB	BB	AB	AB	AB	AB	AB	AB	BB	AB	AB	AB	BB	AB	8	2	0.8	0.83708		AB	AB	BB	BB	AB	BB	AB	BB	AB	BB	5	5	0.5	0		13	7	0.65	0.39695
rs6238771		45234635	BB	BB	AA	AA	AB	AB	AB	AB	AB	AB	AA	AB	AB	AB	AA	AB	8	2	0.8	0.83708		AB	AB	AA	AA	AB	AA	AB	AA	AB	AA	5	5	0.5	0		13	7	0.65	0.39695
rs13478732		45420260	BB	BB	AA	AA	AB	AB	AB	AB	AB	AB	AA	AB	AB	AB	AA	AB	8	2	0.8	0.83708		AB	AB	AA	AA	AB	AA	AB	AA	AB	AA	5	5	0.5	0		13	7	0.65	0.39695
rs13478745		48964507	AA	AA	BB	BB	AB	AB	AB	AB	AB	AB	BB	AB	AB	BB	BB	AB	7	3	0.7	0.35735		AB	AB	BB	BB	AB	BB	AB	BB	AB	BB	5	5	0.5	0		12	8	0.6	0.174895
rs13478753		51145321	BB	BB	AA	AA	AB	AB	AB	AB	AB	AB	AA	AB	AB	AA	AA	AB	7	3	0.7	0.35735		AB	AB	AA	AA	AB	AA	AB	AA	AB	AA	5	5	0.5	0		12	8	0.6	0.174895
CEL-6_57082524		57082524	AA	AA	BB	BB	AB	AB	AB	AB	AB	AB	BB	AB	AB	BB	BB	AB	7	3	0.7	0.35735		AB	AB	AB	BB	AB	BB	AB	BB	AB	BB	4	6	0.4	0.0874474		11	9	0.55	0.0435021
rs13478783		60682681	BB	BB	AA	AA	AB	AB	AB	AB	AB	AB	AA	AB	AB	AA	AA	AB	7	3	0.7	0.35735		AB	AB	AB	AA	AB	AA	AB	AA	AB	AA	4	6	0.4	0.0874474		11	9	0.55	0.0435021
rs13478819		73538842	AA	AA	BB	BB	AB	AB	AB	AB	BB	AB	BB	AB	AB	BB	BB	AB	6	4	0.6	0.0874474		AB	AB	AB	BB	AB	BB	AB	BB	AB	BB	4	6	0.4	0.0874474		10	10	0.5	0
rs3672029		75631345	AA	AA	BB	BB	AB	AB	AB	AB	BB	AB	BB	AB	AB	BB	BB	AB	6	4	0.6	0.0874474		AB	AB	AB	BB	AB	BB	AB	BB	AB	BB	4	6	0.4	0.0874474		10	10	0.5	0
rs3699367		76679118	BB	BB	AA	AA	AB	AB	AB	AB	AA	AB	AA	AB	AB	AA	AA	AB	6	4	0.6	0.0874474		AB	AB	AB	AA	AB	AA	AB	AA	AB	AA	4	6	0.4	0.0874474		10	10	0.5	0
rs6377140		80032286	BB	BB	AA	AA	AB	AB	AB	AB	AA	AA	AA	AB	AB	AA	AA	AB	5	5	0.5	0		AB	AB	AB	AA	AB	AA	AB	AA	AB	AA	4	6	0.4	0.0874474		9	11	0.45	0.0435021
rs6181382		81674296	BB	BB	AA	AA	AB	AB	AB	AB	AA	AA	AA	AB	AB	AA	AA	AB	5	5	0.5	0		AB	AB	AB	AA	AB	AA	AB	AA	AB	AA	4	6	0.4	0.0874474		9	11	0.45	0.0435021
CEL-6_83434907		83434907	BB	BB	AA	AA	AB	AB	AB	AB	AA	AA	AA	AB	AB	AA	AA	AB	5	5	0.5	0		AB	AB	AB	AA	AB	AA	AB	AA	AB	AA	4	6	0.4	0.0874474		9	11	0.45	0.0435021
rs13459097		85136988	BB	BB	AA	AA	AB	AB	AB	AB	AA	AA	AA	AB	AB	AA	AA	AB	5	5	0.5	0		AB	AB	AB	AA	AB	AA	AB	AA	AB	AA	4	6	0.4	0.0874474		9	11	0.45	0.0435021
CEL-6_86289708		86289708	AA	AA	BB	BB	AB	AB	AB	AB	BB	BB	BB	AB	AB	BB	BB	AB	5	5	0.5	0		AB	AB	AB	BB	AB	BB	AB	BB	AB	BB	4	6	0.4	0.0874474		9	11	0.45	0.0435021
rs13478882		90003224	BB	BB	AA	AA	AB	AB	AB	AB	AA	AA	AA	AB	AB	AA	AA	AB	5	5	0.5	0		AB	AB	AB	AA	AB	AA	AB	AA	AB	AA	4	6	0.4	0.0874474		9	11	0.45	0.0435021
rs13478891		92361613	BB	BB	AA	AA	AB	AB	AB	AB	AA	AA	AA	AB	AB	AA	AA	AB	5	5	0.5	0		AB	AB	AB	AA	AB	AA	AB	AB	AB	AA	3	7	0.3	0.35735		8	12	0.4	0.174895
rs6239023		94413050	AA	AA	BB	BB	AB	AB	AB	AB	BB	BB	BB	AB	AB	BB	BB	AB	5	5	0.5	0		AB	AB	AB	BB	AB	BB	AB	AB	AB	BB	3	7	0.3	0.35735		8	12	0.4	0.174895
rs6349084		97121415	AA	AA	BB	BB	AB	AB	AB	AB	BB	BB	BB	AB	AB	BB	BB	AB	5	5	0.5	0		AB	AB	AB	BB	AB	BB	AB	AB	AB	BB	3	7	0.3	0.35735		8	12	0.4	0.174895
rs13478919		98304818	BB	BB	AA	AA	AB	AB	AB	AB	AA	AA	AA	AB	AB	AA	AA	AB	5	5	0.5	0		AB	AB	AB	AA	AB	AA	AB	AB	AB	AA	3	7	0.3	0.35735		8	12	0.4	0.174895
rs4138572		98790763	BB	BB	AA	AA	AB	AB	AB	AB	AA	AA	AA	AB	AB	AA	AA	AB	5	5	0.5	0		AB	AB	AB	AA	AB	AA	AB	AB	AB	AA	3	7	0.3	0.35735		8	12	0.4	0.174895
rs6208251		105270851	AA	AA	BB	BB	AB	AB	AB	AB	BB	BB	AB	AB	AB	BB	BB	AB	6	4	0.6	0.0874474		AB	AB	AB	BB	AB	BB	AB	AB	AB	BB	3	7	0.3	0.35735		9	11	0.45	0.0435021
rs13478971		111749805	AA	AA	BB	BB	AB	AB	AB	AB	BB	BB	AB	AB	AB	BB	BB	AB	6	4	0.6	0.0874474		AB	AB	AB	BB	AB	BB	AB	AB	AB	BB	3	7	0.3	0.35735		9	11	0.45	0.0435021
rs13478977		113036388	BB	BB	AA	AA	AB	AB	AB	AB	AA	AA	AB	AB	AB	AA	AA	AB	6	4	0.6	0.0874474		AB	AB	AB	AA	AB	AA	AB	AB	AB	AA	3	7	0.3	0.35735		9	11	0.45	0.0435021
rs6393943		114932370	AA	AA	BB	BB	AB	AB	AB	AB	BB	BB	AB	AB	AB	BB	BB	AB	6	4	0.6	0.0874474		AB	AB	AB	BB	AB	BB	AB	AB	AB	BB	3	7	0.3	0.35735		9	11	0.45	0.0435021
rs6401637		116477552	BB	BB	AA	AA	AB	AB	AB	AB	AA	AA	AB	AB	AB	AA	AA	AB	6	4	0.6	0.0874474		AB	AB	AB	AA	AB	AA	AB	AB	AB	AA	3	7	0.3	0.35735		9	11	0.45	0.0435021
rs13478997		118461935	BB	BB	AA	AA	AB	AB	AB	AB	AA	AA	AB	AB	AA	AA	AA	AB	5	5	0.5	0		AB	AB	AB	AA	AB	AA	AB	AB	AB	AA	3	7	0.3	0.35735		8	12	0.4	0.174895
rs13479014		125666374	BB	BB	AA	AA	AB	AB	AB	AB	AA	AA	AB	AB	AA	AA	AA	AB	5	5	0.5	0		AB	AB	AB	AA	AB	AA	AA	AB	AB	AA	4	6	0.4	0.0874474		9	11	0.45	0.0435021
rs6389420		127676012	BB	BB	AA	AA	AB	AB	AB	AB	AA	AA	AB	AB	AA	AA	AA	AB	5	5	0.5	0		AB	AB	AB	AB	AB	AA	AA	AB	AB	AA	3	7	0.3	0.35735		8	12	0.4	0.174895
rs3681620		128654310	BB	BB	AA	AA	AB	AB	AB	AB	AA	AA	AB	AB	AA	AA	AA	AB	5	5	0.5	0		AB	AB	AB	AB	AB	AA	AA	AB	AB	AA	3	7	0.3	0.35735		8	12	0.4	0.174895
CEL-6_130920075		130920075	BB	BB	AA	AA	AB	AB	AB	AB	AA	AA	AB	AB	AA	AA	AA	AB	5	5	0.5	0		AB	AB	AB	AB	AB	AA	AA	AB	AB	AA	3	7	0.3	0.35735		8	12	0.4	0.174895
rs3722480		131616421	AA	AA	BB	BB	AB	AB	AB	AB	BB	BB	AB	AB	BB	BB	BB	AB	5	5	0.5	0		AB	AB	AB	AB	AB	BB	BB	AB	AB	BB	3	7	0.3	0.35735		8	12	0.4	0.174895
rs6339546		134019679	BB	BB	AA	AA	AB	AB	AB	AB	AA	AA	AB	AB	AA	AA	AA	AB	5	5	0.5	0		AB	AB	AB	AB	AB	AA	AA	AB	AB	AA	3	7	0.3	0.35735		8	12	0.4	0.174895
rs13479053		134303922	BB	BB	AA	AA	AB	AB	AB	AB	AA	AA	AB	AB	AA	AA	AA	AB	5	5	0.5	0		AB	AB	AB	AB	AB	AA	AA	AB	AB	AA	3	7	0.3	0.35735		8	12	0.4	0.174895
rs3023102		135439528	AA	AA	BB	BB	AB	AB	AB	AB	BB	BB	AB	AB	BB	BB	BB	AB	5	5	0.5	0		AB	AB	AB	AB	AB	BB	BB	AB	AB	BB	3	7	0.3	0.35735		8	12	0.4	0.174895
rs13479071		138359897	AA	AA	BB	BB	AB	AB	AB	AB	BB	BB	AB	AB	BB	BB	BB	BB	4	6	0.4	0.0874474		AB	AB	AB	AB	AB	BB	BB	AB	AB	BB	3	7	0.3	0.35735		7	13	0.35	0.39695
rs3672808		139965472	AA	AA	BB	BB	AB	AB	AB	AB	BB	BB	AB	AB	BB	BB	BB	BB	4	6	0.4	0.0874474		AB	AB	AB	AB	AB	BB	BB	AB	AB	BB	3	7	0.3	0.35735		7	13	0.35	0.39695
rs6329892		142567031	BB	BB	AA	AA	AB	AB	AB	AB	AA	AA	AB	AB	AA	AA	AA	AA	4	6	0.4	0.0874474		AB	AB	AB	AB	AB	AA	AA	AB	AB	AA	3	7	0.3	0.35735		7	13	0.35	0.39695
rs3658783		144465978	BB	BB	AA	AA	AB	AB	AB	AB	AA	AA	AB	AB	AA	AA	AA	AA	4	6	0.4	0.0874474		AB	AB	AB	AB	AB	AA	AA	AB	AB	AA	3	7	0.3	0.35735		7	13	0.35	0.39695
rs6265387		147380171	BB	BB	AA	AA	AB	AB	AB	AB	AA	AA	AB	AB	AA	AA	AA	AA	4	6	0.4	0.0874474		AB	AB	AB	AB	AB	AB	AA	AB	AB	AA	2	8	0.2	0.83708		6	14	0.3	0.7147
gnf06.149.306		149418695	BB	BB	AA	AA	AB	AB	AB	AB	AA	AA	AB	AB	AA	AA	AA	AA	4	6	0.4	0.0874474		AB	AB	AB	AB	AA	AB	AA	AB	AA	AA	4	6	0.4	0.0874474		8	12	0.4	0.174895
rs3689218	7	10546409	AA	AA	BB	BB	AB	AB	AB	BB	AB	BB	BB	AB	AB	AB	BB	BB	5	5	0.5	0		AB	BB	AB	AB	AB	BB	AB	BB	AB	AB	3	7	0.3	0.35735		8	12	0.4	0.174895
rs13479153		13677268	BB	BB	AA	AA	AB	AB	AB	AA	AB	AB	AB	AB	AB	AB	AA	AA	7	3	0.7	0.35735		AB	AA	AB	AB	AB	AA	AB	AA	AB	AB	3	7	0.3	0.35735		10	10	0.5	0
CEL-7_17114061		17114061	BB	BB	AA	AA	AB	AB	AB	AA	AB	AB	AB	AB	AB	AB	AA	AA	7	3	0.7	0.35735		AB	AA	AB	AB	AB	AA	AB	AA	AB	AB	3	7	0.3	0.35735		10	10	0.5	0
rs6239372		23113384	BB	BB	AA	AA	AB	AB	AB	AA	AB	AB	AB	AB	AB	AB	AA	AA	7	3	0.7	0.35735		AA	AB	AB	AB	AB	AA	AB	AA	AB	AB	3	7	0.3	0.35735		10	10	0.5	0
gnf07.032.889		28379711	BB	BB	AA	AA	AB	AB	AB	AA	AB	AB	AB	AB	AB	AB	AA	AA	7	3	0.7	0.35735		AA	AB	AB	AB	AB	AA	AA	AA	AB	AB	4	6	0.4	0.0874474		11	9	0.55	0.0435021
rs3719256		31933809	BB	BB	AA	AA	AB	AB	AB	AA	AB	AB	AB	AB	AB	AB	AA	AA	7	3	0.7	0.35735		AA	AB	AB	AB	AB	AA	AA	AA	AB	AB	4	6	0.4	0.0874474		11	9	0.55	0.0435021
CEL-7_36725559		36725559	BB	BB	AA	AA	AB	AB	AB	AA	AB	AB	AB	AB	AB	AB	AA	AA	7	3	0.7	0.35735		AA	AB	AB	AB	AA	AA	AA	AA	AB	AB	5	5	0.5	0		12	8	0.6	0.174895
rs3699938		38476481	AA	AA	BB	BB	AB	AB	AB	BB	AB	AB	AB	AB	AB	AB	BB	BB	7	3	0.7	0.35735		BB	AB	AB	AB	BB	BB	BB	BB	AB	AB	5	5	0.5	0		12	8	0.6	0.174895
rs13479251		39863901	AA	AA	BB	BB	AB	AB	AB	BB	AB	AB	AB	AB	AB	AB	BB	BB	7	3	0.7	0.35735		BB	AB	AB	AB	BB	BB	BB	BB	AB	AB	5	5	0.5	0		12	8	0.6	0.174895
rs3663313		43718739	AA	AA	BB	BB	AB	AB	AB	BB	AB	AB	AB	AB	AB	AB	BB	BB	7	3	0.7	0.35735		BB	AB	AB	AB	BB	BB	BB	BB	AB	AB	5	5	0.5	0		12	8	0.6	0.174895
mCV23672419		45173762	BB	BB	AA	AA	AB	AB	AB	AA	AB	AB	AB	AB	AB	AB	AA	AA	7	3	0.7	0.35735		AA	AB	AB	AB	AA	AA	AA	AA	AB	AB	5	5	0.5	0		12	8	0.6	0.174895
rs3714908		51544526	AA	AA	BB	BB	AB	AB	AB	BB	AB	AB	AB	AB	AB	AB	BB	BB	7	3	0.7	0.35735		BB	AB	AB	AB	BB	BB	BB	BB	AB	AB	5	5	0.5	0		12	8	0.6	0.174895
rs13479319		56830620	BB	BB	AA	AA	AB	AB	AA	AA	AB	AB	AB	AB	AB	AB	AA	AA	6	4	0.6	0.0874474		AA	AB	AB	AB	AA	AA	AA	AA	AB	AB	5	5	0.5	0		11	9	0.55	0.0435021
rs3676254		59722158	AA	AA	BB	BB	AB	AB	BB	BB	AB	AB	AB	AB	AB	AB	BB	BB	6	4	0.6	0.0874474		BB	AB	AB	AB	BB	BB	BB	BB	AB	AB	5	5	0.5	0		11	9	0.55	0.0435021
rs13479347		63356038	AA	AA	BB	BB	AB	AB	BB	BB	AB	AB	AB	AB	AB	AB	BB	BB	6	4	0.6	0.0874474		BB	AB	AB	AB	BB	BB	BB	BB	AB	AB	5	5	0.5	0		11	9	0.55	0.0435021
rs13479355		65348455	AA	AA	BB	BB	AB	AB	BB	BB	AB	AB	AB	AB	AB	AB	BB	BB	6	4	0.6	0.0874474		BB	AB	AB	AB	BB	BB	BB	BB	AB	AB	5	5	0.5	0		11	9	0.55	0.0435021
rs13479358		66776784	BB	BB	AA	AA	AB	AB	AA	AA	AB	AB	AB	AB	AB	AB	AA	AA	6	4	0.6	0.0874474		AA	AB	AB	AB	AA	AA	AA	AA	AB	AB	5	5	0.5	0		11	9	0.55	0.0435021
rs13479363		68228570	BB	BB	NC	AA	AB	AB	AA	AA	AB	AB	AB	AB	AB	AB	AA	AA	6	4	0.6	0.0874474		AA	AB	AB	AB	AA	AA	AA	AA	AB	AB	5	5	0.5	0		11	9	0.55	0.0435021
rs6213614		69422276	BB	BB	AA	AA	AB	AB	AA	AB	AB	AB	AB	AB	AB	AB	AA	AA	7	3	0.7	0.35735		AA	AB	AB	AB	AA	AA	AA	AA	AB	AB	5	5	0.5	0		12	8	0.6	0.174895
rs13479385		74292260	BB	BB	AA	AA	AB	AB	AA	AB	AB	AB	AB	AB	AA	AB	AA	AA	6	4	0.6	0.0874474		AA	AB	AB	AB	AA	AA	AA	AA	AB	AB	5	5	0.5	0		11	9	0.55	0.0435021
rs13479395		77234500	AA	AA	BB	BB	AB	AB	BB	AB	AB	AB	AB	AB	BB	AB	BB	BB	6	4	0.6	0.0874474		BB	AB	AB	AB	BB	BB	BB	BB	AB	AB	5	5	0.5	0		11	9	0.55	0.0435021
CEL-7_77850273		77850273	AB	BB	AA	AA	AB	AB	AA	AB	AB	AB	AB	AB	AA	AB	AA	AA	6	4	0.6	0.0874474		AA	AB	AB	AB	AA	AA	AA	AA	AB	AB	5	5	0.5	0		11	9	0.55	0.0435021
rs4226783		80158909	AA	AA	BB	BB	AB	AB	BB	AB	AB	AB	AB	AB	BB	AB	BB	BB	6	4	0.6	0.0874474		BB	AB	AB	AB	BB	BB	BB	AB	AB	AB	4	6	0.4	0.0874474		10	10	0.5	0
rs13479414		82727616	AA	AA	BB	BB	AB	AB	BB	AB	AB	AB	AB	AB	BB	AB	BB	BB	6	4	0.6	0.0874474		BB	AB	AB	AB	BB	BB	BB	AB	AB	AB	4	6	0.4	0.0874474		10	10	0.5	0
rs3707067		85992410	AA	AA	BB	BB	AB	AB	BB	AB	BB	AB	AB	AB	BB	AB	BB	BB	5	5	0.5	0		BB	AB	AB	AB	BB	BB	BB	AB	AB	AB	4	6	0.4	0.0874474		9	11	0.45	0.0435021
rs13479427		87305015	AA	AA	BB	BB	AB	AB	BB	AB	BB	AB	AB	AB	BB	AB	BB	BB	5	5	0.5	0		BB	AB	AB	AB	BB	BB	BB	AB	AB	AB	4	6	0.4	0.0874474		9	11	0.45	0.0435021
rs3713052		89115174	BB	BB	AA	AA	AB	AB	AA	AB	AA	AB	AB	AB	AA	AB	AA	AA	5	5	0.5	0		AA	AB	AB	AB	AA	AA	AA	AB	AB	AB	4	6	0.4	0.0874474		9	11	0.45	0.0435021
rs6357312		89751283	AA	AA	NC	BB	AB	AB	BB	AB	BB	AB	AB	AB	BB	AB	BB	BB	5	5	0.5	0		BB	AB	AB	AB	BB	BB	BB	AB	AB	AB	4	6	0.4	0.0874474		9	11	0.45	0.0435021
rs13479461		99220204	AA	AA	BB	BB	AB	AB	BB	AB	BB	AB	AB	AB	BB	AB	BB	BB	5	5	0.5	0		BB	AB	AB	AB	BB	BB	BB	AB	AB	AB	4	6	0.4	0.0874474		9	11	0.45	0.0435021
rs6275579		111285662	AA	AA	NC	BB	AB	AB	BB	AB	BB	AB	AB	AB	BB	AB	BB	BB	5	5	0.5	0		BB	AB	BB	AB	BB	BB	BB	AB	AB	BB	6	4	0.6	0.0874474		11	9	0.55	0.0435021
rs13479506		112152410	AA	AA	BB	BB	AB	AB	BB	AB	BB	AB	AB	AB	BB	AB	BB	BB	5	5	0.5	0		BB	AB	BB	AB	BB	BB	BB	AB	AB	BB	6	4	0.6	0.0874474		11	9	0.55	0.0435021
rs3682038		113814867	NC	AA	BB	BB	AB	AB	BB	AB	BB	AB	AB	AB	BB	AB	BB	BB	5	5	0.5	0		BB	AB	BB	AB	BB	BB	BB	AB	AB	BB	6	4	0.6	0.0874474		11	9	0.55	0.0435021
rs13479522		116540646	BB	BB	AA	AA	AB	AB	AA	AB	AA	AB	AB	AB	AA	AB	AA	AA	5	5	0.5	0		AA	AB	AA	AB	AA	AA	AA	AB	AB	AA	6	4	0.6	0.0874474		11	9	0.55	0.0435021
rs3716088		120621563	BB	BB	AA	AA	AB	AB	AA	AB	AA	AB	AB	AB	AA	AB	AA	AA	5	5	0.5	0		AA	AB	AA	AB	AA	AB	AA	AB	AB	AA	5	5	0.5	0		10	10	0.5	0
CEL-7_122752866		122752866	AA	AA	BB	BB	AB	AB	BB	AB	BB	AB	AB	AB	BB	AB	BB	BB	5	5	0.5	0		BB	AB	BB	AB	AB	AB	AB	AB	AB	BB	3	7	0.3	0.35735		8	12	0.4	0.174895
rs3663988		126965988	AA	AA	BB	BB	AB	AB	BB	AB	BB	AB	AB	AB	BB	AB	AB	BB	6	4	0.6	0.0874474		BB	AB	BB	AB	AB	AB	AB	AB	AB	BB	3	7	0.3	0.35735		9	11	0.45	0.0435021
rs6153168	8	8294541	BB	BB	AA	AA	AB	AB	AB	AB	AA	AB	AB	AB	AB	AA	AB	AB	8	2	0.8	0.83708		AA	AA	AB	AB	AA	AA	AB	AA	AB	AA	6	4	0.6	0.0874474		14	6	0.7	0.7147
rs13479619		15319466	AA	AA	BB	BB	AB	AB	AB	BB	BB	AB	AB	BB	AB	BB	AB	AB	6	4	0.6	0.0874474		BB	BB	AB	AB	BB	BB	AB	BB	AB	BB	6	4	0.6	0.0874474		12	8	0.6	0.174895
rs3657963		16576750	AA	AA	BB	BB	AB	AB	AB	BB	BB	AB	AB	BB	AB	BB	AB	AB	6	4	0.6	0.0874474		BB	BB	AB	AB	BB	BB	AB	BB	AB	BB	6	4	0.6	0.0874474		12	8	0.6	0.174895
gnf08.014.711		18169937	AA	AA	BB	BB	AB	AB	AB	BB	BB	AB	AB	BB	AB	BB	AB	AB	6	4	0.6	0.0874474		BB	BB	AB	AB	BB	BB	AB	BB	AB	BB	6	4	0.6	0.0874474		12	8	0.6	0.174895
rs4140004		21285113	AA	AA	BB	BB	AB	AB	AB	BB	BB	AB	AB	BB	AB	BB	AB	AB	6	4	0.6	0.0874474		BB	BB	AB	AB	BB	BB	AB	BB	AB	BB	6	4	0.6	0.0874474		12	8	0.6	0.174895
rs3661760		22251497	AA	AA	BB	BB	AB	AB	AB	BB	BB	AB	AB	BB	AB	BB	AB	AB	6	4	0.6	0.0874474		BB	BB	AB	AB	BB	BB	AB	BB	AB	BB	6	4	0.6	0.0874474		12	8	0.6	0.174895
rs13479656		24309617	BB	BB	AA	AA	AB	AB	AB	AA	AA	AB	AB	AA	AB	AA	AB	AB	6	4	0.6	0.0874474		AA	AA	AB	AB	AA	AA	AB	AA	AB	AA	6	4	0.6	0.0874474		12	8	0.6	0.174895
rs13479673		28075869	AA	AA	BB	BB	AB	AB	AB	BB	BB	AB	AB	BB	AB	BB	AB	AB	6	4	0.6	0.0874474		BB	BB	AB	AB	BB	BB	AB	BB	AB	BB	6	4	0.6	0.0874474		12	8	0.6	0.174895
rs4227096		30204827	BB	BB	AA	AA	AB	AB	AB	AA	AA	AB	AB	AA	AB	AA	AB	AB	6	4	0.6	0.0874474		AA	AA	AB	AB	AA	AA	AB	AA	AB	AA	6	4	0.6	0.0874474		12	8	0.6	0.174895
rs3706948		30816540	AA	AA	BB	BB	AB	AB	AB	BB	BB	AB	AB	BB	AB	BB	AB	AB	6	4	0.6	0.0874474		BB	BB	AB	AB	BB	BB	AB	BB	AB	BB	6	4	0.6	0.0874474		12	8	0.6	0.174895
rs3665028		35164032	BB	BB	AA	AA	AB	AB	AA	AA	AA	AB	AB	AA	AB	AA	AB	AB	5	5	0.5	0		AA	AA	AB	AB	AA	AA	AB	AA	AB	AA	6	4	0.6	0.0874474		11	9	0.55	0.0435021
rs3667738		37536463	AA	AA	BB	BB	AB	AB	BB	BB	BB	AB	AB	BB	AB	BB	AB	AB	5	5	0.5	0		BB	BB	AB	AB	BB	AB	AB	BB	AB	BB	5	5	0.5	0		10	10	0.5	0
rs13479716		38775830	AA	AA	BB	BB	AB	AB	BB	BB	BB	AB	AB	BB	AB	BB	AB	AB	5	5	0.5	0		BB	BB	AB	AB	BB	AB	AB	BB	AB	BB	5	5	0.5	0		10	10	0.5	0
rs3703811		39770568	AA	AA	BB	BB	AB	AB	BB	BB	BB	AB	AB	BB	AB	BB	AB	AB	5	5	0.5	0		BB	BB	AB	AB	BB	AB	AB	BB	AB	BB	5	5	0.5	0		10	10	0.5	0
rs3666140		42081791	BB	BB	AA	AA	AB	AB	AA	AA	AA	AB	AB	AA	AB	AA	AB	AB	5	5	0.5	0		AA	AA	AB	AB	AA	AB	AB	AA	AB	AA	5	5	0.5	0		10	10	0.5	0
rs6386110		43934856	BB	BB	AA	AA	AB	AB	AA	AA	AA	AB	AB	AA	AB	AA	AB	AB	5	5	0.5	0		AA	AA	AB	AB	AA	AB	AB	AA	AB	AA	5	5	0.5	0		10	10	0.5	0
rs3719401		48804736	AA	AA	BB	BB	AB	AB	BB	BB	BB	AB	BB	BB	AB	BB	AB	AB	4	6	0.4	0.0874474		BB	BB	AB	AB	BB	AB	AB	AB	AB	BB	4	6	0.4	0.0874474		8	12	0.4	0.174895
rs13479755		50117838	BB	BB	AA	AA	AB	AB	AA	AA	AA	AB	AA	AA	AB	AA	AB	AB	4	6	0.4	0.0874474		AA	AA	AB	AB	AA	AB	AB	AB	AB	AA	4	6	0.4	0.0874474		8	12	0.4	0.174895
CEL-8_51607005		51607005	AA	AA	BB	BB	AB	AB	BB	BB	BB	AB	BB	BB	AB	BB	AB	AB	4	6	0.4	0.0874474		BB	BB	AB	AB	BB	AB	AB	AB	AB	BB	4	6	0.4	0.0874474		8	12	0.4	0.174895
rs13479768		53532210	AA	AA	BB	BB	AB	AB	BB	BB	BB	AB	BB	BB	AB	BB	AB	AB	4	6	0.4	0.0874474		BB	BB	AB	AB	BB	AB	AB	AB	AB	BB	4	6	0.4	0.0874474		8	12	0.4	0.174895
rs3707439		57724335	AA	AA	BB	BB	AB	AB	BB	BB	BB	AB	BB	BB	AB	BB	AB	AB	4	6	0.4	0.0874474		BB	BB	AB	AB	BB	AB	AB	AB	AB	BB	4	6	0.4	0.0874474		8	12	0.4	0.174895
rs3672639		60120308	AA	AA	BB	BB	AB	AB	BB	BB	BB	AB	BB	BB	AB	BB	AB	AB	4	6	0.4	0.0874474		BB	BB	AB	AB	BB	AB	AB	AB	AB	BB	4	6	0.4	0.0874474		8	12	0.4	0.174895
rs13479793		60901130	BB	BB	AA	AA	AB	AB	AA	AA	AA	AB	AA	AA	AB	AA	AB	AB	4	6	0.4	0.0874474		AA	AA	AB	AB	AB	AB	AB	AB	AB	AA	3	7	0.3	0.35735		7	13	0.35	0.39695
rs13479811		66034595	BB	BB	AA	AA	AB	AB	AA	AA	AA	AB	AA	AA	AB	AA	AB	AB	4	6	0.4	0.0874474		AA	AA	AB	AB	AB	AB	AB	AB	AB	AA	3	7	0.3	0.35735		7	13	0.35	0.39695
rs3656875		67222604	BB	BB	AA	AA	AB	AB	AA	AA	AA	AB	AA	AA	AB	AA	AB	AB	4	6	0.4	0.0874474		AA	AA	AB	AB	AB	AB	AB	AB	AB	AA	3	7	0.3	0.35735		7	13	0.35	0.39695
rs3699406		68996069	AA	AA	BB	BB	AB	AB	BB	BB	BB	AB	BB	BB	AB	BB	AB	AB	4	6	0.4	0.0874474		BB	BB	AB	AB	AB	AB	AB	AB	AB	BB	3	7	0.3	0.35735		7	13	0.35	0.39695
rs3667475		70497527	AA	AA	NC	BB	AB	AB	BB	BB	BB	AB	BB	BB	AB	BB	AB	AB	4	6	0.4	0.0874474		BB	BB	AB	AB	AB	AB	AB	AB	AB	BB	3	7	0.3	0.35735		7	13	0.35	0.39695
rs13479830		72013995	AA	AA	BB	BB	AB	AB	BB	BB	BB	AB	BB	BB	AB	BB	AB	AB	4	6	0.4	0.0874474		BB	BB	AB	AB	AB	AB	AB	AB	AB	BB	3	7	0.3	0.35735		7	13	0.35	0.39695
CZECH-8_78291790		78291790	AA	AA	BB	BB	AB	AB	BB	BB	BB	AB	BB	BB	AB	BB	AB	AB	4	6	0.4	0.0874474		BB	BB	AB	AB	AB	AB	AB	AB	AB	BB	3	7	0.3	0.35735		7	13	0.35	0.39695
rs13479871		84344531	AA	AA	BB	BB	AB	AB	BB	BB	BB	AB	BB	BB	AB	BB	AB	AB	4	6	0.4	0.0874474		BB	BB	AB	AB	AB	AB	AB	AB	AB	BB	3	7	0.3	0.35735		7	13	0.35	0.39695
rs6257357		84826788	BB	BB	AA	AA	AB	AB	AA	AA	AA	AB	AA	AA	AB	AA	AB	AB	4	6	0.4	0.0874474		AA	AA	AB	AB	AB	AB	AB	AB	AB	AA	3	7	0.3	0.35735		7	13	0.35	0.39695
rs13479882		86397354	AA	AA	BB	BB	AB	AB	BB	BB	BB	AB	BB	BB	AB	BB	AB	AB	4	6	0.4	0.0874474		BB	BB	AB	AB	AB	AB	AB	AB	AB	BB	3	7	0.3	0.35735		7	13	0.35	0.39695
rs13479884		86954362	AA	AA	BB	BB	AB	AB	BB	BB	BB	AB	BB	BB	AB	BB	AB	AB	4	6	0.4	0.0874474		BB	BB	AB	AB	AB	AB	AB	AB	AB	BB	3	7	0.3	0.35735		7	13	0.35	0.39695
rs6391152		89169668	BB	BB	AA	AA	AB	AB	AA	AA	AA	AB	AA	AA	AB	AA	AB	AB	4	6	0.4	0.0874474		AA	AA	AB	AB	AB	AB	AB	AB	AB	AA	3	7	0.3	0.35735		7	13	0.35	0.39695
rs13479922		91879489	AA	AA	BB	BB	AB	AB	BB	BB	BB	AB	BB	BB	AB	BB	AB	AB	4	6	0.4	0.0874474		BB	BB	AB	AB	AB	AB	AB	AB	AB	BB	3	7	0.3	0.35735		7	13	0.35	0.39695
rs4137596		94037444	BB	BB	AA	AA	AB	AB	AA	AA	AA	AB	AA	AA	AB	AA	AB	AB	4	6	0.4	0.0874474		AA	AA	AB	AB	AB	AB	AB	AB	AB	AA	3	7	0.3	0.35735		7	13	0.35	0.39695
rs6287320		96735663	BB	BB	AA	AA	AB	AB	AA	AA	AA	AB	AA	AA	AB	AA	AB	AB	4	6	0.4	0.0874474		AA	AA	AB	AB	AB	AB	AB	AB	AB	AA	3	7	0.3	0.35735		7	13	0.35	0.39695
rs13479947		98654267	BB	BB	AA	AA	AB	AB	AA	AA	AA	AB	AA	AA	AB	AA	AB	AB	4	6	0.4	0.0874474		AA	AA	AB	AB	AB	AB	AB	AB	AB	AA	3	7	0.3	0.35735		7	13	0.35	0.39695
rs3706149		100766333	AA	AA	BB	BB	AB	AB	BB	BB	BB	AB	BB	BB	AB	BB	AB	AB	4	6	0.4	0.0874474		BB	BB	AB	AB	AB	AB	AB	AB	AB	BB	3	7	0.3	0.35735		7	13	0.35	0.39695
rs3669235		101399186	BB	BB	AA	AA	AB	AB	AA	AA	AA	AB	AA	AA	AB	AA	AB	AB	4	6	0.4	0.0874474		AA	AA	AB	AB	AB	AB	AB	AB	AB	AA	3	7	0.3	0.35735		7	13	0.35	0.39695
rs13479956		101681071	AA	AA	BB	BB	AB	AB	BB	BB	BB	AB	BB	BB	AB	BB	AB	AB	4	6	0.4	0.0874474		BB	BB	AB	AB	AB	AB	AB	AB	AB	BB	3	7	0.3	0.35735		7	13	0.35	0.39695
rs3662808		108727362	BB	BB	AA	AA	AB	AB	AA	AA	AA	AA	AA	AA	AB	AA	AB	AA	2	8	0.2	0.83708		AA	AA	AB	AB	AB	AB	AB	AB	AB	AA	3	7	0.3	0.35735		5	15	0.25	1.13622
rs6237645		109333466	BB	BB	AA	AA	AB	AB	AA	AA	AA	AA	AA	AA	AB	AA	AB	AA	2	8	0.2	0.83708		AA	AA	AB	AB	AB	AB	AB	AB	AB	AA	3	7	0.3	0.35735		5	15	0.25	1.13622
gnf08.118.027		116198601	BB	BB	AA	AA	AB	AB	AA	AA	AB	AA	AA	AA	AB	AA	AB	AA	3	7	0.3	0.35735		AA	AA	AB	AB	AB	AB	AB	AB	AB	AB	2	8	0.2	0.83708		5	15	0.25	1.13622
rs3708073		121235325	BB	BB	AA	AA	AB	AB	AA	AA	AB	AA	AA	AA	AB	AA	AB	AA	3	7	0.3	0.35735		AA	AB	AB	AB	AB	AB	AB	AB	AB	AB	1	9	0.1	1.59848		4	16	0.2	1.67416
rs6377872		121825605	AA	AA	BB	BB	AB	AB	BB	BB	AB	BB	BB	BB	AB	BB	AB	BB	3	7	0.3	0.35735		BB	AB	AB	AB	AB	AB	AB	AB	AB	AB	1	9	0.1	1.59848		4	16	0.2	1.67416
rs3705725		123350039	BB	BB	AA	AA	AB	AB	AA	AA	AB	AA	AA	AA	AB	AA	AB	AA	3	7	0.3	0.35735		AA	AB	AB	AB	AB	AB	AB	AB	AB	AB	1	9	0.1	1.59848		4	16	0.2	1.67416
gnf09.012.310	9	17881329	AA	AA	BB	BB	AB	AB	BB	AB	AB	BB	AB	BB	AB	AB	BB	AB	6	4	0.6	0.0874474		BB	AB	BB	BB	AB	AB	BB	BB	BB	AB	6	4	0.6	0.0874474		12	8	0.6	0.174895
rs13480092		18988599	BB	BB	AA	AA	AB	AB	AA	AB	AB	AA	AB	AA	AB	AB	AA	AB	6	4	0.6	0.0874474		AA	AB	AA	AA	AB	AB	AA	AA	AA	AB	6	4	0.6	0.0874474		12	8	0.6	0.174895
rs8270115		21900659	AA	AA	BB	BB	AB	AB	BB	AB	AB	BB	AB	BB	AB	AB	BB	AB	6	4	0.6	0.0874474		BB	AB	BB	BB	AB	AB	BB	BB	BB	AB	6	4	0.6	0.0874474		12	8	0.6	0.174895
rs13480103		23359729	AA	AA	BB	BB	AB	AB	BB	AB	AB	BB	AB	BB	AB	AB	BB	AB	6	4	0.6	0.0874474		BB	BB	BB	BB	AB	AB	BB	BB	BB	AB	7	3	0.7	0.35735		13	7	0.65	0.39695
rs3088801		24949186	BB	BB	AA	AA	AB	AB	AA	AB	AB	AA	AB	AA	AB	AB	AA	AB	6	4	0.6	0.0874474		AA	AA	AA	AA	AB	AB	AA	AA	AA	AB	7	3	0.7	0.35735		13	7	0.65	0.39695
rs6404775		28016429	BB	BB	AA	AA	AB	AB	AA	AB	AB	AA	AB	AA	AB	AB	AA	AA	5	5	0.5	0		AA	AA	AA	AA	AB	AB	AA	AA	AA	AB	7	3	0.7	0.35735		12	8	0.6	0.174895
rs6385855		29608871	BB	BB	AA	AA	AB	AB	AA	AB	AB	AA	AB	AA	AB	AB	AA	AA	5	5	0.5	0		AA	AA	AA	AA	AB	AB	AA	AA	AA	AB	7	3	0.7	0.35735		12	8	0.6	0.174895
rs13480122		31136193	BB	BB	AA	AA	AB	AB	AA	AB	AB	AA	AB	AA	AB	AB	AA	AA	5	5	0.5	0		AA	AA	AA	AA	AB	AB	AA	AA	AA	AB	7	3	0.7	0.35735		12	8	0.6	0.174895
rs3655898		33657166	BB	BB	AA	AA	AB	AB	AA	AB	AA	AA	AB	AA	AA	AB	AA	AA	3	7	0.3	0.35735		AA	AA	AA	AA	AB	AB	AA	AA	AA	AB	7	3	0.7	0.35735		10	10	0.5	0
UT_9_35.918713		35184595	BB	BB	AA	AA	AB	AB	AA	AA	AA	AA	AB	AA	AA	AB	AA	AA	2	8	0.2	0.83708		AA	AA	AA	AA	AB	AB	AA	AA	AA	AB	7	3	0.7	0.35735		9	11	0.45	0.0435021
rs13462199		44740915	BB	BB	AA	AA	AB	AB	AA	AA	AA	AA	AB	AA	AA	AA	AA	AA	1	9	0.1	1.59848		AA	AA	AA	AA	AB	AB	AA	AA	AA	AB	7	3	0.7	0.35735		8	12	0.4	0.174895
rs13480173		46633516	BB	BB	AA	AA	AB	AB	AA	AA	AA	AA	AB	AA	AA	AA	AA	AA	1	9	0.1	1.59848		AA	AA	AA	AA	AB	AB	AA	AA	AA	AB	7	3	0.7	0.35735		8	12	0.4	0.174895
rs6395817		47519917	BB	BB	AA	AA	AB	AB	AA	AA	AA	AA	AB	AA	AA	AA	AA	AA	1	9	0.1	1.59848		AA	AA	AA	AA	AB	AB	AA	AA	AA	AB	7	3	0.7	0.35735		8	12	0.4	0.174895
gnf09.042.496		48315615	BB	BB	AA	AA	AB	AB	AA	AA	AA	AA	AB	AA	AA	AA	AA	AA	1	9	0.1	1.59848		AA	AA	AA	AA	AB	AB	AA	AA	AA	AB	7	3	0.7	0.35735		8	12	0.4	0.174895
rs13480186		50318725	AA	AA	BB	BB	AB	AB	BB	BB	BB	BB	AB	BB	BB	BB	BB	BB	1	9	0.1	1.59848		BB	BB	BB	BB	AB	AB	BB	BB	BB	AB	7	3	0.7	0.35735		8	12	0.4	0.174895
rs3723670		52682809	BB	BB	AA	AA	AB	AB	AA	AA	AA	AA	AB	AA	AA	AA	AA	AA	1	9	0.1	1.59848		AA	AA	AA	AA	AB	AB	AA	AA	AA	AB	7	3	0.7	0.35735		8	12	0.4	0.174895
rs13480208		55395056	AA	AA	BB	BB	AB	AB	BB	BB	BB	BB	AB	BB	BB	BB	BB	BB	1	9	0.1	1.59848		BB	BB	BB	BB	AB	AB	BB	BB	BB	BB	8	2	0.8	0.83708		9	11	0.45	0.0435021
rs13480217		58024426	AA	AA	BB	BB	AB	AB	BB	BB	BB	BB	AB	BB	BB	BB	BB	BB	1	9	0.1	1.59848		BB	BB	BB	BB	BB	AB	BB	BB	BB	BB	9	1	0.9	1.59848		10	10	0.5	0
rs6224703		60196412	BB	BB	AA	AA	AB	AB	AA	AA	AA	AA	AB	AA	AA	AA	AA	AA	1	9	0.1	1.59848		AA	AA	AA	AA	AA	AB	AA	AA	AA	AA	9	1	0.9	1.59848		10	10	0.5	0
rs3714012		61377354	AA	AA	BB	BB	AB	AB	BB	BB	BB	BB	AB	BB	BB	BB	BB	BB	1	9	0.1	1.59848		BB	BB	BB	BB	BB	AB	BB	BB	BB	BB	9	1	0.9	1.59848		10	10	0.5	0
rs3655717		65704935	BB	BB	AA	AA	AB	AB	AA	AA	AA	AA	AB	AA	AA	AA	AA	AA	1	9	0.1	1.59848		AA	AA	AA	AA	AA	AB	AA	AA	AA	AA	9	1	0.9	1.59848		10	10	0.5	0
rs6174757		68381485	AA	AA	BB	BB	AB	AB	BB	BB	BB	BB	AB	BB	BB	BB	BB	BB	1	9	0.1	1.59848		BB	BB	BB	BB	BB	AB	BB	BB	BB	BB	9	1	0.9	1.59848		10	10	0.5	0
rs6355445		70209362	BB	BB	AA	AA	AB	AB	AA	AA	AA	AA	AB	AA	AA	AA	AA	AA	1	9	0.1	1.59848		AA	AA	AA	AA	AA	AB	AA	AA	AA	AA	9	1	0.9	1.59848		10	10	0.5	0
rs3721056		71328971	AA	AA	BB	BB	AB	AB	BB	BB	BB	BB	AB	BB	BB	BB	BB	BB	1	9	0.1	1.59848		BB	BB	BB	BB	BB	AB	BB	BB	BB	BB	9	1	0.9	1.59848		10	10	0.5	0
rs13480271		73145678	AA	AA	BB	BB	AB	AB	BB	BB	BB	BB	AB	BB	BB	BB	BB	BB	1	9	0.1	1.59848		BB	BB	AB	BB	BB	AB	BB	BB	BB	BB	8	2	0.8	0.83708		9	11	0.45	0.0435021
rs3724833		75221496	AA	AA	BB	BB	AB	AB	BB	BB	BB	BB	AB	BB	BB	BB	BB	BB	1	9	0.1	1.59848		BB	BB	AB	BB	BB	AB	BB	BB	BB	BB	8	2	0.8	0.83708		9	11	0.45	0.0435021
rs13480285		76908789	AA	AA	BB	BB	AB	AB	BB	BB	BB	BB	AB	BB	BB	BB	BB	BB	1	9	0.1	1.59848		BB	BB	AB	BB	BB	AB	BB	BB	BB	BB	8	2	0.8	0.83708		9	11	0.45	0.0435021
gnf09.074.193		80458981	AA	AA	BB	BB	AB	AB	BB	BB	BB	BB	AB	BB	BB	BB	BB	BB	1	9	0.1	1.59848		BB	BB	AB	BB	BB	AB	BB	BB	BB	BB	8	2	0.8	0.83708		9	11	0.45	0.0435021
rs3676124		83548399	AA	AA	BB	BB	AB	AB	BB	BB	BB	BB	AB	BB	BB	BB	BB	BB	1	9	0.1	1.59848		BB	BB	AB	BB	BB	AB	BB	BB	BB	BB	8	2	0.8	0.83708		9	11	0.45	0.0435021
rs3695050		85584599	AA	AA	BB	BB	AB	AB	BB	BB	BB	BB	AB	BB	BB	BB	BB	BB	1	9	0.1	1.59848		BB	BB	AB	BB	BB	AB	BB	BB	BB	BB	8	2	0.8	0.83708		9	11	0.45	0.0435021
rs3700596		86745093	BB	BB	AA	AA	AB	AB	AA	AA	AA	AA	AB	AA	AA	AA	AA	AA	1	9	0.1	1.59848		AA	AA	AB	AA	AA	AB	AA	AA	AA	AA	8	2	0.8	0.83708		9	11	0.45	0.0435021
rs3669564		88325825	BB	BB	AA	AA	AB	AB	AA	AA	AA	AA	AB	AA	AA	AA	AA	AA	1	9	0.1	1.59848		AA	AA	AB	AA	AA	AB	AA	AA	AA	AA	8	2	0.8	0.83708		9	11	0.45	0.0435021
gnf09.087.298		90513305	AA	AA	BB	BB	AB	AB	BB	BB	BB	BB	AB	BB	BB	BB	BB	BB	1	9	0.1	1.59848		BB	BB	AB	BB	BB	AB	BB	BB	BB	BB	8	2	0.8	0.83708		9	11	0.45	0.0435021
rs13480345		92060032	BB	BB	AA	AA	AB	AB	AA	AA	AA	AA	AB	AA	AA	AA	AA	AA	1	9	0.1	1.59848		AA	AA	AB	AA	AA	AB	AA	AA	AA	AA	8	2	0.8	0.83708		9	11	0.45	0.0435021
rs13480351		94137054	AA	AA	BB	BB	AB	AB	BB	BB	BB	BB	AB	BB	BB	BB	BB	BB	1	9	0.1	1.59848		BB	BB	AB	BB	BB	AB	BB	BB	BB	BB	8	2	0.8	0.83708		9	11	0.45	0.0435021
CEL-9_95875215		95875215	AA	AA	BB	BB	AB	AB	BB	BB	BB	BB	AB	BB	BB	BB	BB	BB	1	9	0.1	1.59848		BB	BB	AB	BB	BB	AB	BB	BB	BB	BB	8	2	0.8	0.83708		9	11	0.45	0.0435021
rs3689336		96256381	BB	BB	AA	AA	AB	AB	AA	AA	AA	AA	AB	AA	AA	AA	AA	AA	1	9	0.1	1.59848		AA	AA	AB	AA	AA	AB	AA	AA	AA	AA	8	2	0.8	0.83708		9	11	0.45	0.0435021
rs13480365		98418600	AA	AA	BB	BB	AB	AB	BB	BB	BB	BB	AB	BB	BB	BB	BB	BB	1	9	0.1	1.59848		BB	BB	AB	AB	BB	AB	BB	BB	BB	BB	7	3	0.7	0.35735		8	12	0.4	0.174895
rs3717654		101878542	BB	BB	AA	AA	AB	AB	AA	AA	AA	AA	AB	AA	AA	AA	AA	AA	1	9	0.1	1.59848		AA	AA	AB	AB	AA	AB	AA	AA	AB	AA	6	4	0.6	0.0874474		7	13	0.35	0.39695
rs13480399		106229354	AA	AA	BB	BB	AB	AB	BB	BB	BB	BB	AB	BB	AB	BB	BB	BB	2	8	0.2	0.83708		BB	BB	AB	AB	BB	AB	BB	BB	AB	BB	6	4	0.6	0.0874474		8	12	0.4	0.174895
gnf09.110.002		113307145	AA	AA	BB	BB	AB	AB	BB	BB	BB	BB	AB	BB	AB	BB	BB	BB	2	8	0.2	0.83708		BB	BB	AB	AB	BB	AB	BB	BB	AB	AB	5	5	0.5	0		7	13	0.35	0.39695
rs6320810		115090216	BB	BB	AA	AA	AB	AB	AA	AA	AA	AA	AB	AA	AB	AA	AA	AA	2	8	0.2	0.83708		AA	AA	AB	AB	AA	AB	AA	AA	AB	AB	5	5	0.5	0		7	13	0.35	0.39695
rs3669563		117891342	AA	AA	BB	BB	AB	AB	BB	BB	BB	BB	AB	BB	AB	BB	BB	BB	2	8	0.2	0.83708		BB	BB	AB	AB	BB	AB	BB	BB	AB	AB	5	5	0.5	0		7	13	0.35	0.39695
rs13459114		121920390	BB	BB	AA	AA	AB	AB	AA	AA	AA	AA	AB	AA	AB	AA	AA	AB	3	7	0.3	0.35735		AA	AA	AB	AB	AA	AB	AB	AA	AB	AB	4	6	0.4	0.0874474		7	13	0.35	0.39695
rs6304156		123162408	AA	AA	BB	BB	AB	AB	BB	BB	BB	BB	AB	BB	AB	BB	BB	AB	3	7	0.3	0.35735		BB	BB	AB	AB	BB	AB	AB	BB	AB	AB	4	6	0.4	0.0874474		7	13	0.35	0.39695
rs3721803	10	3343120	AA	AA	BB	BB	AB	AB	AB	AB	AB	AB	AB	AB	AB	BB	BB	BB	7	3	0.7	0.35735		AB	AB	BB	AB	BB	BB	BB	AB	AB	BB	5	5	0.5	0		12	8	0.6	0.174895
CEL-10_3989939		3989939	BB	BB	AA	AA	AB	AB	AB	AB	AB	AB	AB	AB	AB	AA	AA	AA	7	3	0.7	0.35735		AB	AB	AA	AB	AA	AA	AA	AB	AB	AA	5	5	0.5	0		12	8	0.6	0.174895
rs6185923		5384467	AA	AA	BB	BB	AB	AB	AB	AB	AB	AB	AB	AB	AB	BB	BB	BB	7	3	0.7	0.35735		AB	AB	BB	AB	BB	BB	BB	AB	AB	BB	5	5	0.5	0		12	8	0.6	0.174895
rs3664101		9286770	BB	BB	AA	AA	AB	AB	AB	AB	AB	AB	AB	NC	AB	AA	AA	AA	6	4	0.6	0.0874474		AB	AB	AA	AB	AA	AA	AA	AB	AB	AA	5	5	0.5	0		11	9	0.55	0.0435021
rs4228112		12719980	AA	AA	BB	BB	AB	AB	AB	AB	AB	AB	AB	AB	AB	BB	BB	BB	7	3	0.7	0.35735		AB	AB	BB	AB	BB	BB	BB	AB	AB	BB	5	5	0.5	0		12	8	0.6	0.174895
rs3699409		15499377	AA	AA	BB	BB	AB	AB	AB	AB	AB	AB	AB	AB	AB	BB	BB	BB	7	3	0.7	0.35735		AB	AB	BB	AB	BB	BB	BB	AB	AB	BB	5	5	0.5	0		12	8	0.6	0.174895
rs13459119		20027450	BB	BB	AA	AA	AB	AB	AB	AB	AB	AB	AB	AB	AB	AA	AA	AA	7	3	0.7	0.35735		AB	AB	AA	AB	AA	AA	AA	AB	AB	AA	5	5	0.5	0		12	8	0.6	0.174895
rs3679120		22685808	BB	BB	AA	AA	AB	AB	AB	AB	AB	AB	AB	AB	AB	AA	AA	AA	7	3	0.7	0.35735		AB	AA	AA	AB	AA	AA	AA	AB	AB	AA	6	4	0.6	0.0874474		13	7	0.65	0.39695
rs13480547		24247475	BB	BB	AA	AA	AB	AB	AB	AB	AB	AB	AA	AB	AB	AA	AA	AA	6	4	0.6	0.0874474		AB	AA	AA	AB	AA	AA	AA	AB	AB	AA	6	4	0.6	0.0874474		12	8	0.6	0.174895
rs13480554		25713665	AA	AA	BB	BB	AB	AB	AB	AB	AB	AB	BB	AB	AB	BB	BB	BB	6	4	0.6	0.0874474		AB	BB	BB	AB	BB	BB	BB	AB	AB	BB	6	4	0.6	0.0874474		12	8	0.6	0.174895
gnf10.026.889		28746498	BB	BB	AA	AA	AB	AB	AB	AB	AB	AB	AA	AB	AB	AA	AA	AA	6	4	0.6	0.0874474		AB	AA	AA	AB	AA	AA	AB	AB	AB	AA	5	5	0.5	0		11	9	0.55	0.0435021
rs13480578		34410603	AA	AA	BB	BB	AB	AB	AB	AB	AB	AB	BB	AB	AB	BB	BB	BB	6	4	0.6	0.0874474		AB	BB	BB	AB	BB	BB	AB	AB	AB	BB	5	5	0.5	0		11	9	0.55	0.0435021
rs13480579		36058713	BB	BB	AA	AA	AB	AB	AB	AB	AB	AB	AA	AB	AB	AA	AA	AA	6	4	0.6	0.0874474		AB	AA	AA	AB	AA	AA	AB	AB	AB	AA	5	5	0.5	0		11	9	0.55	0.0435021
rs13480601		44227379	AA	AA	BB	BB	AB	AB	AB	AB	AB	AB	BB	AB	AB	BB	AB	BB	7	3	0.7	0.35735		AB	BB	BB	AB	BB	BB	AB	AB	AB	BB	5	5	0.5	0		12	8	0.6	0.174895
rs3696307		53783742	BB	BB	AA	AA	AB	AB	AB	AB	AB	AB	AA	AB	AA	AA	AB	AA	6	4	0.6	0.0874474		AB	AA	AA	AB	AA	AA	AB	AB	AB	AA	5	5	0.5	0		11	9	0.55	0.0435021
rs13480619		57805922	BB	BB	AA	AA	AB	AB	AB	AB	AB	AB	AA	AB	AA	AA	AB	AA	6	4	0.6	0.0874474		AB	AA	AA	AB	AA	AA	AB	AB	AB	AA	5	5	0.5	0		11	9	0.55	0.0435021
CEL-10_58149652		58149652	AA	AA	BB	BB	AB	AB	AB	AB	AB	AB	BB	AB	BB	BB	AB	BB	6	4	0.6	0.0874474		AB	BB	BB	AB	BB	BB	AB	AB	AB	BB	5	5	0.5	0		11	9	0.55	0.0435021
rs13480630		67595648	AA	AA	BB	BB	AB	AB	AB	AB	AB	AB	BB	AB	BB	BB	AB	BB	6	4	0.6	0.0874474		AB	BB	BB	AB	BB	BB	AB	BB	BB	BB	7	3	0.7	0.35735		13	7	0.65	0.39695
CEL-10_71736974		71736974	AA	AA	BB	BB	AB	AB	AB	AB	AB	AB	BB	AB	BB	BB	AB	BB	6	4	0.6	0.0874474		AB	BB	BB	AB	BB	BB	AB	BB	BB	BB	7	3	0.7	0.35735		13	7	0.65	0.39695
rs13480652		74437771	AA	AA	BB	BB	AB	AB	AB	AB	AB	AB	BB	AB	BB	BB	AB	BB	6	4	0.6	0.0874474		AB	BB	BB	AB	BB	BB	BB	BB	BB	BB	8	2	0.8	0.83708		14	6	0.7	0.7147
rs13480657		76584143	BB	BB	AA	AA	AB	AB	AB	AB	AB	AB	AA	AB	AA	AA	AB	AA	6	4	0.6	0.0874474		AB	AA	AA	AB	AA	AA	AA	AA	AA	AA	8	2	0.8	0.83708		14	6	0.7	0.7147
rs3717445		82649121	BB	BB	AA	AA	AB	AB	AB	AB	AB	AB	AA	AB	AA	AA	AB	AA	6	4	0.6	0.0874474		AB	AA	AA	AB	AA	AA	AA	AA	AA	AA	8	2	0.8	0.83708		14	6	0.7	0.7147
rs13480678		84352470	AA	AA	BB	BB	AB	AB	AB	AB	AB	AB	BB	AB	BB	BB	AB	BB	6	4	0.6	0.0874474		AB	BB	BB	AB	BB	BB	BB	BB	BB	BB	8	2	0.8	0.83708		14	6	0.7	0.7147
rs3679902		85007769	AA	AA	BB	BB	AB	AB	AB	AB	AB	AB	BB	AB	BB	BB	AB	BB	6	4	0.6	0.0874474		AB	BB	BB	AB	BB	BB	BB	BB	BB	BB	8	2	0.8	0.83708		14	6	0.7	0.7147
rs3089366		89439033	AA	AA	BB	BB	AB	AB	AB	AB	AB	AB	BB	BB	BB	BB	AB	BB	5	5	0.5	0		AB	BB	BB	AB	BB	BB	BB	BB	BB	BB	8	2	0.8	0.83708		13	7	0.65	0.39695
rs13480702		90830897	AA	AA	BB	BB	AB	AB	AB	AB	AB	AB	BB	BB	BB	BB	AB	BB	5	5	0.5	0		AB	BB	BB	AB	BB	BB	BB	BB	BB	BB	8	2	0.8	0.83708		13	7	0.65	0.39695
gnf10.091.965		92745604	BB	BB	AA	AA	AB	AB	AA	AB	AB	AB	AA	AA	AA	AA	AB	AA	4	6	0.4	0.0874474		AB	AA	AA	AB	AA	AA	AA	AA	AA	AA	8	2	0.8	0.83708		12	8	0.6	0.174895
rs13480712		93288075	AA	AA	BB	BB	AB	AB	BB	AB	AB	AB	BB	BB	BB	BB	AB	BB	4	6	0.4	0.0874474		AB	BB	BB	AB	BB	BB	BB	BB	BB	BB	8	2	0.8	0.83708		12	8	0.6	0.174895
rs13480716		94290709	BB	BB	AA	AA	AB	AB	AA	AB	AB	AB	AA	AA	AA	AA	AB	AA	4	6	0.4	0.0874474		AB	AA	AA	AB	AA	AA	AA	AA	AA	AA	8	2	0.8	0.83708		12	8	0.6	0.174895
rs13480722		97430180	BB	BB	AA	AA	AB	AB	AA	AB	AA	AB	AA	AA	AA	AA	AB	AA	3	7	0.3	0.35735		AB	AA	AA	AB	AA	AA	AA	AA	AA	AA	8	2	0.8	0.83708		11	9	0.55	0.0435021
rs3710293		99892920	BB	BB	AA	AA	AB	AB	AA	AA	AA	AB	AA	AA	AA	AB	AB	AA	3	7	0.3	0.35735		AB	AA	AA	AB	AA	AA	AA	AA	AA	AA	8	2	0.8	0.83708		11	9	0.55	0.0435021
rs3688351		104194765	AA	AA	BB	BB	AB	AB	BB	BB	BB	AB	BB	BB	BB	AB	AB	BB	3	7	0.3	0.35735		AB	BB	BB	AB	BB	BB	BB	BB	BB	BB	8	2	0.8	0.83708		11	9	0.55	0.0435021
rs6290359		107672808	BB	BB	AA	AA	AB	AB	AA	AA	AA	AB	AA	AA	AA	AB	AB	AA	3	7	0.3	0.35735		AB	AA	AA	AB	AA	AA	AA	AA	AA	AA	8	2	0.8	0.83708		11	9	0.55	0.0435021
rs6243755		108416966	BB	BB	AA	AA	AB	AB	AA	AA	AA	AB	AA	AA	AA	AB	AB	AA	3	7	0.3	0.35735		AB	AA	AA	AB	AA	AA	AA	AA	AA	AA	8	2	0.8	0.83708		11	9	0.55	0.0435021
rs13480759		109059096	AA	AA	BB	BB	AB	AB	BB	BB	BB	AB	BB	BB	BB	AB	AB	BB	3	7	0.3	0.35735		AB	BB	BB	AB	BB	BB	BB	BB	BB	BB	8	2	0.8	0.83708		11	9	0.55	0.0435021
rs3680872		114181187	AA	AA	BB	BB	AB	AB	BB	BB	BB	AB	BB	BB	BB	AB	AB	BB	3	7	0.3	0.35735		AB	BB	BB	AB	BB	BB	BB	BB	BB	BB	8	2	0.8	0.83708		11	9	0.55	0.0435021
CEL-10_119602638		119602638	BB	BB	AA	AA	AB	AB	AA	AA	AA	AA	AA	AA	AB	AB	AB	AA	3	7	0.3	0.35735		AB	AA	AA	AB	AA	AA	AA	AA	AA	AA	8	2	0.8	0.83708		11	9	0.55	0.0435021
rs3697243		126634957	BB	BB	AA	AA	AB	AB	AA	AA	AB	AA	AB	AA	AB	AB	AB	AA	5	5	0.5	0		AB	AA	AA	AB	AA	AB	AA	AA	AA	AA	7	3	0.7	0.35735		12	8	0.6	0.174895
rs3676330		128337313	AA	AA	BB	BB	AB	AB	BB	BB	AB	BB	AB	BB	AB	AB	AB	BB	5	5	0.5	0		AB	BB	BB	AB	BB	AB	BB	AB	BB	BB	6	4	0.6	0.0874474		11	9	0.55	0.0435021
rs13480836	11	3448985	AA	AA	BB	BB	AB	AB	BB	AB	AB	BB	AB	AB	AB	AB	AB	BB	7	3	0.7	0.35735		AB	AB	AB	AB	AB	AB	AB	AB	BB	AB	1	9	0.1	1.59848		8	12	0.4	0.174895
rs13480837		3781731	BB	BB	AA	AA	AB	AB	AA	AA	AB	AA	AB	AB	AB	AB	AB	AA	6	4	0.6	0.0874474		AB	AB	AB	AB	AB	AB	AB	AB	AA	AB	1	9	0.1	1.59848		7	13	0.35	0.39695
rs13480863		9188410	AA	AA	BB	BB	AB	AB	BB	BB	AB	BB	AB	AB	AB	AB	AB	BB	6	4	0.6	0.0874474		AB	AB	AB	AB	AB	AB	AB	AB	BB	AB	1	9	0.1	1.59848		7	13	0.35	0.39695
rs3023249		11065936	BB	BB	AA	AA	AB	AB	AA	AA	AB	AA	AB	AB	AB	AB	AB	AA	6	4	0.6	0.0874474		AB	AB	AB	AB	AB	AB	AB	AB	AA	AB	1	9	0.1	1.59848		7	13	0.35	0.39695
rs13480875		12190600	BB	BB	AA	AA	AB	AB	AA	AA	AB	AA	AB	AB	AB	AB	AB	AA	6	4	0.6	0.0874474		AB	AB	AB	AB	AB	AB	AB	AB	AA	AB	1	9	0.1	1.59848		7	13	0.35	0.39695
gnf11.017.294		18007841	BB	BB	AA	AA	AB	AB	AA	AA	AB	AA	AB	AB	AB	AB	AB	AA	6	4	0.6	0.0874474		AB	AB	AB	AB	AB	AB	AB	AB	AA	AB	1	9	0.1	1.59848		7	13	0.35	0.39695
rs13480910		22709634	AA	AA	BB	BB	AB	AB	BB	BB	AB	BB	AB	AB	AB	AB	AB	BB	6	4	0.6	0.0874474		AB	AB	AB	AB	AB	AB	AB	AB	BB	AB	1	9	0.1	1.59848		7	13	0.35	0.39695
rs3700830		30266839	AA	AA	BB	BB	AB	AB	BB	BB	AB	AB	AB	AB	AB	AB	AB	BB	7	3	0.7	0.35735		AB	AB	AB	AB	AB	AB	AB	AB	BB	AB	1	9	0.1	1.59848		8	12	0.4	0.174895
rs13459123		30954469	BB	BB	AA	AA	AB	AB	AA	AA	AB	AB	AB	AB	AB	AB	AB	AA	7	3	0.7	0.35735		AB	AB	AB	AB	AB	AB	AB	AB	AA	AB	1	9	0.1	1.59848		8	12	0.4	0.174895
rs3723833		32946888	BB	BB	AA	AA	AB	AB	AA	AA	AB	AB	AB	AB	AB	AB	AB	AA	7	3	0.7	0.35735		AA	AB	AB	AB	AB	AB	AB	AB	AA	AB	2	8	0.2	0.83708		9	11	0.45	0.0435021
rs13480968		36134794	BB	BB	AA	AA	AB	AB	AA	AA	AB	AB	AB	AB	AB	AB	AB	AA	7	3	0.7	0.35735		AA	AB	AB	AB	AB	AB	AB	AB	AA	AB	2	8	0.2	0.83708		9	11	0.45	0.0435021
rs6359329		38177953	BB	BB	AA	AA	AB	AB	AA	AA	AB	AB	AB	AB	AB	AB	AB	AA	7	3	0.7	0.35735		AA	AB	AB	AB	AB	AB	AB	AB	AA	AB	2	8	0.2	0.83708		9	11	0.45	0.0435021
rs3654344		43847855	BB	BB	AA	AA	AB	AB	AA	AA	AB	AB	AB	AB	AB	AB	AB	AA	7	3	0.7	0.35735		AA	AB	AB	AB	AB	AB	AB	AB	AA	AB	2	8	0.2	0.83708		9	11	0.45	0.0435021
rs13481009		46168151	AA	AA	BB	BB	AB	AB	BB	BB	AB	AB	AB	AB	AB	AB	AB	BB	7	3	0.7	0.35735		BB	AB	AB	AB	AB	AB	AB	AB	BB	AB	2	8	0.2	0.83708		9	11	0.45	0.0435021
rs13481011		46568199	AA	AA	BB	BB	AB	AB	BB	BB	AB	AB	AB	AB	AB	AB	AB	BB	7	3	0.7	0.35735		BB	AB	AB	AB	AB	AB	AB	AB	BB	AB	2	8	0.2	0.83708		9	11	0.45	0.0435021
rs13481014		47757117	BB	BB	AA	AA	AB	AB	AA	AA	AB	AB	AB	AB	AB	AB	AB	AA	7	3	0.7	0.35735		AA	AB	AB	AB	AB	AB	AB	AB	AA	AB	2	8	0.2	0.83708		9	11	0.45	0.0435021
rs13481033		54538623	BB	BB	AA	AA	AB	AB	AA	AA	AB	AB	AA	AB	AB	AB	AB	AA	6	4	0.6	0.0874474		AA	AB	AB	AB	AB	AB	AB	AB	AA	AB	2	8	0.2	0.83708		8	12	0.4	0.174895
rs4228731		55034293	BB	BB	AA	AA	AB	AB	AA	AA	AB	AB	AA	AB	AB	AB	AB	AA	6	4	0.6	0.0874474		AA	AB	AB	AB	AB	AB	AB	AB	AA	AB	2	8	0.2	0.83708		8	12	0.4	0.174895
rs3684076		56050650	AA	AA	BB	BB	AB	AB	BB	BB	AB	AB	BB	AB	AB	AB	AB	BB	6	4	0.6	0.0874474		BB	AB	AB	AB	AB	AB	AB	AB	BB	AB	2	8	0.2	0.83708		8	12	0.4	0.174895
rs3697686		58180077	AA	AA	BB	BB	AB	AB	BB	BB	AB	AB	BB	AB	AB	AB	AB	BB	6	4	0.6	0.0874474		BB	AB	AB	AB	AB	AB	AB	AB	BB	AB	2	8	0.2	0.83708		8	12	0.4	0.174895
rs3711357		61065104	BB	BB	AA	AA	AB	AB	AA	AA	AB	AB	AA	AB	AB	AB	AB	AA	6	4	0.6	0.0874474		AA	AB	AB	AB	AB	AB	AB	AB	AA	AB	2	8	0.2	0.83708		8	12	0.4	0.174895
rs13481076		66331400	BB	BB	AA	AA	AB	AB	AA	AA	AB	AB	AA	AB	AB	AB	AB	AA	6	4	0.6	0.0874474		AA	AB	AB	AB	AB	AB	AB	AB	AA	AB	2	8	0.2	0.83708		8	12	0.4	0.174895
rs6197743		69789936	AA	AA	BB	BB	AB	AB	BB	BB	AB	AB	BB	AB	AB	AB	AB	BB	6	4	0.6	0.0874474		BB	AB	AB	AB	AB	AB	AB	AB	BB	AB	2	8	0.2	0.83708		8	12	0.4	0.174895
rs13481109		76207708	AA	AA	BB	BB	AB	AB	BB	BB	AB	AB	BB	AB	AB	AB	AB	BB	6	4	0.6	0.0874474		BB	AB	AB	AB	AB	AB	BB	AB	BB	AB	3	7	0.3	0.35735		9	11	0.45	0.0435021
rs13481119		79159755	AA	AA	BB	BB	AB	AB	BB	BB	AB	AB	BB	AB	BB	AB	AB	BB	5	5	0.5	0		BB	AB	AB	AB	AB	AB	BB	AB	BB	AB	3	7	0.3	0.35735		8	12	0.4	0.174895
rs13481145		88037356	AA	AA	BB	BB	AB	AB	BB	BB	AB	AB	BB	AB	BB	AB	BB	BB	4	6	0.4	0.0874474		BB	AB	AB	AB	AB	AB	BB	AB	BB	AB	3	7	0.3	0.35735		7	13	0.35	0.39695
rs3714299		92734680	BB	BB	NC	AA	AB	AB	AA	AA	AB	AB	AA	AB	AA	AB	AA	AA	4	6	0.4	0.0874474		AA	AB	AB	AA	AB	AB	AA	AA	AA	AB	5	5	0.5	0		9	11	0.45	0.0435021
rs3661058		98590564	BB	BB	AA	AA	AB	AB	AA	AA	AB	AB	AA	AB	AA	AB	AA	AA	4	6	0.4	0.0874474		AA	AB	AB	AA	AB	AB	AA	AA	AA	AB	5	5	0.5	0		9	11	0.45	0.0435021
rs6393948		103272243	BB	BB	AA	AA	AB	AB	AB	AA	AB	AB	AA	AB	AA	AB	AA	AA	5	5	0.5	0		AA	AB	AB	AA	AB	AA	AA	AA	AA	AB	6	4	0.6	0.0874474		11	9	0.55	0.0435021
rs3698446		104908478	BB	BB	AA	AA	AB	AB	AB	AA	AB	AB	AA	AB	AA	AB	AA	AA	5	5	0.5	0		AA	AB	AB	AA	AB	AA	AA	AA	AA	AB	6	4	0.6	0.0874474		11	9	0.55	0.0435021
rs6386362		106649550	BB	BB	AA	AA	AB	AB	AB	AA	AB	AB	AA	AB	AA	AB	AA	AA	5	5	0.5	0		AA	AB	AB	AA	AB	AA	AA	AA	AA	AB	6	4	0.6	0.0874474		11	9	0.55	0.0435021
rs6370458		109065922	AA	AA	BB	BB	AB	AB	AB	BB	AB	AB	BB	AB	BB	AB	BB	BB	5	5	0.5	0		BB	AB	AB	BB	AB	BB	BB	BB	BB	AB	6	4	0.6	0.0874474		11	9	0.55	0.0435021
rs13481227		110120256	AA	AA	BB	BB	AB	AB	AB	BB	AB	AB	BB	AB	BB	AB	BB	BB	5	5	0.5	0		BB	AB	AB	BB	AB	BB	BB	BB	BB	AB	6	4	0.6	0.0874474		11	9	0.55	0.0435021
rs3672597		111905327	BB	BB	AA	AA	AB	AB	AB	AA	AB	AB	AA	AB	AA	AB	AA	AA	5	5	0.5	0		AA	AB	AB	AA	AB	AA	AA	AA	AA	AB	6	4	0.6	0.0874474		11	9	0.55	0.0435021
rs3699056		113674817	BB	BB	AA	AA	AB	AB	AB	AA	AB	AB	AA	AB	AA	AB	AA	AA	5	5	0.5	0		AA	AB	AB	AA	AB	AA	AA	AA	AA	AB	6	4	0.6	0.0874474		11	9	0.55	0.0435021
rs3712881		120738678	AA	AA	BB	BB	AB	AB	AB	AB	AB	AB	BB	AB	BB	AB	BB	BB	6	4	0.6	0.0874474		BB	AB	AB	BB	AB	BB	BB	BB	BB	AB	6	4	0.6	0.0874474		12	8	0.6	0.174895
rs13481303	12	12036755	BB	BB	AA	AA	AB	AB	AB	AA	AB	AB	AA	AB	AB	AA	AB	AA	6	4	0.6	0.0874474		AA	AA	AA	AA	AB	AA	AB	AA	AB	AB	6	4	0.6	0.0874474		12	8	0.6	0.174895
rs3706330		16713381	BB	BB	AA	AA	AB	AB	AB	AA	AB	AB	AA	AB	AB	AA	AB	AA	6	4	0.6	0.0874474		AA	AA	AA	AA	AB	AA	AB	AA	AB	AB	6	4	0.6	0.0874474		12	8	0.6	0.174895
rs13481321		16811399	AA	AA	BB	BB	AB	AB	BB	BB	AB	AB	BB	AB	AB	BB	AB	BB	5	5	0.5	0		BB	BB	BB	BB	AB	BB	AB	BB	AB	AB	6	4	0.6	0.0874474		11	9	0.55	0.0435021
rs13481324		17701648	AA	AA	BB	BB	AB	AB	BB	BB	AB	AB	BB	AB	AB	BB	AB	BB	5	5	0.5	0		BB	BB	BB	BB	AB	BB	AB	BB	AB	AB	6	4	0.6	0.0874474		11	9	0.55	0.0435021
rs3717860		19689285	AA	AA	BB	BB	AB	AB	BB	BB	AB	AB	BB	AB	AB	BB	AB	BB	5	5	0.5	0		BB	BB	BB	BB	AB	BB	AB	BB	AB	AB	6	4	0.6	0.0874474		11	9	0.55	0.0435021
rs13481363		22949944	AA	AA	BB	BB	AB	AB	BB	BB	AB	AB	BB	AB	AB	BB	AB	BB	5	5	0.5	0		BB	BB	BB	BB	AB	BB	AB	BB	AB	AB	6	4	0.6	0.0874474		11	9	0.55	0.0435021
rs3089800		23976362	BB	BB	AA	AA	AB	AB	AA	AA	AB	AB	AA	AB	AB	AA	AB	AA	5	5	0.5	0		AA	AA	AA	AA	AB	AA	AB	AA	AB	AB	6	4	0.6	0.0874474		11	9	0.55	0.0435021
rs13481371		25180902	AA	AA	BB	BB	AB	AB	BB	BB	AB	AB	BB	AB	AB	BB	AB	BB	5	5	0.5	0		BB	BB	BB	BB	AB	BB	AB	BB	AB	AB	6	4	0.6	0.0874474		11	9	0.55	0.0435021
rs6223000		29204179	AA	AA	BB	BB	AB	AB	BB	BB	AB	AB	BB	AB	AB	BB	AB	BB	5	5	0.5	0		BB	BB	BB	BB	AB	BB	AB	BB	AB	AB	6	4	0.6	0.0874474		11	9	0.55	0.0435021
rs6311081		32032739	BB	BB	AA	AA	AB	AB	AA	AA	AB	AB	AA	AB	AB	AA	AB	AA	5	5	0.5	0		AA	AA	AA	AA	AB	AA	AB	AA	AB	AB	6	4	0.6	0.0874474		11	9	0.55	0.0435021
rs3658100		33110635	BB	BB	AA	AA	AB	AB	AA	AA	AB	AB	AA	AB	AB	AA	AB	AA	5	5	0.5	0		AA	AA	AA	AA	AB	AA	AB	AA	AB	AB	6	4	0.6	0.0874474		11	9	0.55	0.0435021
rs13481406		34954150	BB	BB	AA	AA	AB	AB	AA	AA	AB	AB	AA	AB	AB	AA	AB	AA	5	5	0.5	0		AA	AA	AA	AA	AB	AA	AB	AA	AB	AB	6	4	0.6	0.0874474		11	9	0.55	0.0435021
rs13481408		35475720	BB	BB	AA	AA	AB	AB	AA	AA	AB	AB	AA	AB	AB	AA	AB	AA	5	5	0.5	0		AA	AA	AA	AA	AB	AA	AB	AA	AB	AB	6	4	0.6	0.0874474		11	9	0.55	0.0435021
CEL-12_40646532		40646532	AA	AA	BB	BB	AB	AB	BB	BB	AB	AB	BB	AB	AB	BB	AB	BB	5	5	0.5	0		BB	BB	BB	BB	AB	BB	AB	BB	AB	AB	6	4	0.6	0.0874474		11	9	0.55	0.0435021
rs3670749		48181013	AA	AA	BB	BB	AB	AB	BB	BB	AB	AB	BB	AB	AB	BB	AB	BB	5	5	0.5	0		BB	BB	BB	BB	AB	BB	AB	BB	AB	AB	6	4	0.6	0.0874474		11	9	0.55	0.0435021
rs3706319		53150903	AA	AA	BB	BB	AB	AB	BB	BB	AB	AB	BB	AB	AB	BB	AB	BB	5	5	0.5	0		BB	BB	BB	BB	AB	BB	AB	BB	AB	AB	6	4	0.6	0.0874474		11	9	0.55	0.0435021
mCV22351241		54143643	AA	AA	BB	BB	AB	AB	BB	BB	AB	AB	BB	AB	AB	BB	AB	BB	5	5	0.5	0		BB	BB	BB	BB	AB	BB	AB	BB	AB	AB	6	4	0.6	0.0874474		11	9	0.55	0.0435021
gnf12.061.363		58421210	AA	AA	BB	BB	AB	AB	BB	BB	AB	AB	BB	AB	AB	BB	AB	BB	5	5	0.5	0		BB	BB	BB	BB	AB	BB	AB	BB	AB	AB	6	4	0.6	0.0874474		11	9	0.55	0.0435021
rs13481514		64869269	AA	AA	BB	BB	AB	AB	BB	BB	AB	AB	BB	AB	AB	BB	AB	BB	5	5	0.5	0		BB	BB	BB	BB	AB	BB	AB	BB	AB	AB	6	4	0.6	0.0874474		11	9	0.55	0.0435021
rs13481527		68166409	AA	AA	BB	BB	AB	AB	BB	BB	AB	AB	BB	AB	AB	BB	AB	BB	5	5	0.5	0		BB	BB	BB	BB	AB	BB	AB	BB	AB	AB	6	4	0.6	0.0874474		11	9	0.55	0.0435021
rs3655558		70010856	BB	BB	AA	AA	AB	AB	AA	AA	AB	AB	AA	AB	AB	AA	AB	AA	5	5	0.5	0		AA	AA	AA	AA	AB	AA	AB	AA	AB	AB	6	4	0.6	0.0874474		11	9	0.55	0.0435021
rs13481541		71665916	BB	BB	AA	AA	AB	AB	AA	AA	AB	AB	AA	AA	AB	AA	AB	AA	4	6	0.4	0.0874474		AA	AA	AA	AA	AB	AA	AB	AA	AB	AB	6	4	0.6	0.0874474		10	10	0.5	0
rs3662628		74558132	AA	AA	BB	BB	AB	AB	BB	BB	AB	AB	BB	BB	AB	BB	AB	BB	4	6	0.4	0.0874474		BB	BB	BB	BB	AB	BB	AB	BB	AB	AB	6	4	0.6	0.0874474		10	10	0.5	0
rs13481565		79092079	BB	BB	AA	AA	AB	AB	AA	AA	AB	AB	AA	AA	AB	AA	AB	AA	4	6	0.4	0.0874474		AA	AA	AA	AA	AB	AA	AB	AA	AB	AB	6	4	0.6	0.0874474		10	10	0.5	0
CEL-12_84750094		84750094	BB	BB	AA	AA	AB	AB	AA	AA	AB	AB	AA	AA	AB	AA	AB	AA	4	6	0.4	0.0874474		AA	AA	AA	AA	AB	AA	AB	AA	AB	AB	6	4	0.6	0.0874474		10	10	0.5	0
rs3670410		85932990	BB	BB	AA	AA	AB	AB	AA	AA	AB	AB	AA	AA	AB	AA	AB	AA	4	6	0.4	0.0874474		AA	AA	AA	AA	AB	AA	AB	AA	AB	AB	6	4	0.6	0.0874474		10	10	0.5	0
rs13481588		86574038	AA	AA	BB	BB	AB	AB	AB	BB	AB	AB	BB	BB	AB	BB	AB	BB	5	5	0.5	0		BB	BB	BB	BB	AB	BB	AB	BB	AB	AB	6	4	0.6	0.0874474		11	9	0.55	0.0435021
rs6207869		88966851	BB	BB	AA	AA	AB	AB	AB	AA	AB	AB	AA	AA	AB	AA	AB	AA	5	5	0.5	0		AA	AA	AA	AA	AB	AA	AB	AA	AB	AB	6	4	0.6	0.0874474		11	9	0.55	0.0435021
rs13481599		90714740	BB	BB	AA	AA	AB	AB	AB	AA	AB	AB	AA	AA	AB	AA	AB	AA	5	5	0.5	0		AA	AA	AA	AA	AB	AA	AB	AA	AB	AB	6	4	0.6	0.0874474		11	9	0.55	0.0435021
rs13481604		92693591	BB	BB	AA	AA	AB	AB	AB	AA	AB	AB	AA	AA	AB	AA	AB	AA	5	5	0.5	0		AA	AA	AB	AA	AB	AA	AB	AA	AB	AB	5	5	0.5	0		10	10	0.5	0
rs3716084		94501426	BB	BB	AA	AA	AB	AB	AB	AA	AB	AB	AA	AA	AB	AA	AB	AA	5	5	0.5	0		AA	AA	AB	AA	AB	AA	AB	AA	AB	AB	5	5	0.5	0		10	10	0.5	0
rs13481614		95793494	AA	AA	BB	BB	AB	AB	AB	BB	AB	AB	BB	BB	AB	BB	AB	BB	5	5	0.5	0		BB	BB	AB	BB	AB	BB	AB	BB	AB	AB	5	5	0.5	0		10	10	0.5	0
rs13481632		101121028	BB	BB	AA	AA	AB	AB	AB	AA	AB	AB	AA	AA	AB	AA	AB	AA	5	5	0.5	0		AA	AA	AB	AA	AB	AA	AB	AA	AA	AB	6	4	0.6	0.0874474		11	9	0.55	0.0435021
rs6390948		103432150	BB	BB	AA	AA	AB	AB	AB	AA	AB	AA	AA	AA	AB	AA	AB	AA	4	6	0.4	0.0874474		AA	AA	AB	AA	AB	AA	AB	AA	AA	AB	6	4	0.6	0.0874474		10	10	0.5	0
rs13481655		106863515	AA	AA	BB	BB	AB	AB	AB	BB	AB	BB	BB	BB	AB	BB	AB	BB	4	6	0.4	0.0874474		BB	BB	AB	BB	AB	BB	AB	BB	BB	AB	6	4	0.6	0.0874474		10	10	0.5	0
rs3023711		111163171	AA	AA	BB	BB	AB	AB	AB	BB	AB	BB	BB	BB	AB	BB	AB	BB	4	6	0.4	0.0874474		BB	BB	AB	BB	AB	BB	BB	BB	BB	AB	7	3	0.7	0.35735		11	9	0.55	0.0435021
rs6215262	13	3556871	AA	AA	BB	BB	AB	AB	BB	BB	BB	BB	BB	BB	AB	AB	AB	AB	4	6	0.4	0.0874474		AB	AB	BB	BB	AB	BB	BB	BB	AB	BB	6	4	0.6	0.0874474		10	10	0.5	0
rs13481668		4242635	AA	AA	BB	BB	AB	AB	BB	BB	BB	BB	BB	BB	AB	AB	AB	AB	4	6	0.4	0.0874474		AB	AB	BB	BB	AB	BB	BB	BB	AB	BB	6	4	0.6	0.0874474		10	10	0.5	0
rs13481673		5374001	AA	AA	BB	BB	AB	AB	BB	BB	BB	BB	BB	BB	AB	AB	AB	AB	4	6	0.4	0.0874474		AB	AB	BB	BB	AB	BB	BB	BB	AB	BB	6	4	0.6	0.0874474		10	10	0.5	0
rs6348604		14769173	AA	AA	BB	BB	AB	AB	BB	BB	BB	BB	BB	BB	AB	BB	AB	AB	3	7	0.3	0.35735		AB	AB	BB	BB	AB	BB	BB	BB	AB	BB	6	4	0.6	0.0874474		9	11	0.45	0.0435021
rs13481715		18523821	BB	BB	AA	AA	AB	AB	AA	AA	AA	AA	AA	AA	AB	AA	AB	AB	3	7	0.3	0.35735		AB	AB	AA	AA	AB	AB	AA	AA	AB	AA	5	5	0.5	0		8	12	0.4	0.174895
rs6314295		19481485	BB	BB	AA	AA	AB	AB	AA	AA	AA	AA	AA	AA	AB	AA	AB	AB	3	7	0.3	0.35735		AA	AB	AA	AA	AB	AB	AA	AA	AB	AA	6	4	0.6	0.0874474		9	11	0.45	0.0435021
rs3679784		20286264	AA	AA	BB	BB	AB	AB	BB	BB	BB	BB	BB	BB	AB	BB	AB	AB	3	7	0.3	0.35735		BB	AB	BB	BB	AB	AB	BB	BB	AB	BB	6	4	0.6	0.0874474		9	11	0.45	0.0435021
rs3663223		22465317	BB	BB	AA	AA	AB	AB	AA	AA	AA	AA	AA	AB	AB	AA	AB	AB	4	6	0.4	0.0874474		AA	AB	AA	AA	AB	AB	AA	AA	AB	AA	6	4	0.6	0.0874474		10	10	0.5	0
gnf13.035.637		36959616	AA	AA	BB	BB	AB	AB	BB	AB	BB	BB	AB	AB	AB	BB	AB	AB	6	4	0.6	0.0874474		BB	AB	BB	BB	BB	AB	BB	BB	AB	BB	7	3	0.7	0.35735		13	7	0.65	0.39695
rs13481783		42287337	AA	AA	BB	BB	AB	AB	BB	AB	BB	BB	AB	AB	AB	BB	AB	AB	6	4	0.6	0.0874474		BB	AB	BB	BB	BB	AB	BB	BB	AB	BB	7	3	0.7	0.35735		13	7	0.65	0.39695
rs3712907		42620079	BB	BB	AA	AA	AB	AB	AA	AB	AA	AA	AB	AB	AB	AA	AB	AB	6	4	0.6	0.0874474		AA	AB	AA	AA	AA	AB	AA	AA	AB	AA	7	3	0.7	0.35735		13	7	0.65	0.39695
rs3688207		44823434	BB	BB	AA	AA	AB	AB	AA	AB	AA	AA	AB	AB	AB	AA	AB	AB	6	4	0.6	0.0874474		AA	AB	AA	AA	AA	AB	AA	AA	AB	AA	7	3	0.7	0.35735		13	7	0.65	0.39695
rs6411274		46624183	AA	AA	BB	BB	AB	AB	BB	AB	BB	AB	AB	AB	AB	BB	AB	AB	7	3	0.7	0.35735		BB	AB	BB	BB	BB	AB	BB	BB	AB	BB	7	3	0.7	0.35735		14	6	0.7	0.7147
rs6244558		47310947	BB	BB	AA	AA	AB	AB	AA	AB	AA	AB	AB	AB	AB	AA	AB	AB	7	3	0.7	0.35735		AA	AB	AA	AA	AA	AB	AA	AA	AB	AA	7	3	0.7	0.35735		14	6	0.7	0.7147
rs3693942		54042656	AA	AA	BB	BB	AB	AB	BB	AB	BB	AB	AB	AB	AB	BB	AB	AB	7	3	0.7	0.35735		BB	AB	BB	BB	BB	AB	BB	BB	AB	BB	7	3	0.7	0.35735		14	6	0.7	0.7147
rs3690198		59860578	BB	BB	AA	AA	AB	AB	AA	AB	AA	AB	AB	AB	AB	AA	AA	AB	6	4	0.6	0.0874474		AA	AB	AB	AA	AA	AB	AA	AA	AB	AA	6	4	0.6	0.0874474		12	8	0.6	0.174895
rs4229817		63888326	AA	AA	BB	BB	AB	AB	BB	AB	BB	AB	AB	AB	AB	BB	BB	AB	6	4	0.6	0.0874474		BB	AB	AB	BB	BB	AB	BB	BB	AB	BB	6	4	0.6	0.0874474		12	8	0.6	0.174895
rs13481871		67736821	BB	BB	AA	AA	AB	AB	AA	AB	AA	AB	AB	AB	AB	AA	AA	AB	6	4	0.6	0.0874474		AA	AB	AB	AA	AA	AB	AA	AA	AB	AA	6	4	0.6	0.0874474		12	8	0.6	0.174895
rs13481880		70810674	BB	BB	AA	AA	AB	AB	AA	AB	AA	AB	AB	AB	AB	AA	AA	AB	6	4	0.6	0.0874474		AA	AB	AB	AA	AA	AB	AA	AA	AB	AA	6	4	0.6	0.0874474		12	8	0.6	0.174895
rs13481883		71955117	BB	BB	AA	AA	AB	AB	AA	AB	AA	AB	AB	AB	AB	AA	AA	AB	6	4	0.6	0.0874474		AA	AB	AB	AA	AA	AB	AA	AA	AB	AA	6	4	0.6	0.0874474		12	8	0.6	0.174895
rs13481908		78683446	AA	AA	BB	BB	AB	AB	BB	AB	BB	AB	AB	AB	AB	BB	BB	AB	6	4	0.6	0.0874474		BB	AB	AB	BB	BB	AB	BB	BB	AB	BB	6	4	0.6	0.0874474		12	8	0.6	0.174895
mCV24625340		81332738	AA	AA	BB	BB	AB	AB	BB	AB	BB	AB	AB	AB	AB	BB	BB	AB	6	4	0.6	0.0874474		BB	AB	AB	BB	BB	AB	BB	BB	AB	BB	6	4	0.6	0.0874474		12	8	0.6	0.174895
gnf13.088.732		84796434	AA	AA	BB	BB	AB	AB	BB	AB	BB	AB	AB	AB	AB	BB	BB	AB	6	4	0.6	0.0874474		BB	AB	AB	BB	BB	AB	BB	BB	AB	BB	6	4	0.6	0.0874474		12	8	0.6	0.174895
rs6288319		87807463	BB	BB	AA	AA	AB	AB	AA	AB	AA	AB	AB	AB	AB	AA	AA	AB	6	4	0.6	0.0874474		AA	AB	AB	AA	AA	AB	AA	AA	AB	AA	6	4	0.6	0.0874474		12	8	0.6	0.174895
rs6316213		88817196	AA	AA	BB	BB	AB	AB	BB	AB	BB	AB	AB	AB	AB	BB	BB	AB	6	4	0.6	0.0874474		BB	AB	AB	BB	BB	AB	BB	BB	AB	BB	6	4	0.6	0.0874474		12	8	0.6	0.174895
gnf13.093.328		89447298	AA	AA	BB	BB	AB	AB	BB	AB	BB	AB	AB	AB	AB	BB	BB	AB	6	4	0.6	0.0874474		BB	AB	AB	BB	BB	AB	BB	BB	AB	BB	6	4	0.6	0.0874474		12	8	0.6	0.174895
rs13481961		94000606	AA	AA	BB	BB	AB	AB	BB	AB	AB	AB	AB	AB	AB	BB	BB	AB	7	3	0.7	0.35735		BB	AB	AB	BB	BB	AB	BB	BB	AB	BB	6	4	0.6	0.0874474		13	7	0.65	0.39695
rs13481968		95596507	AA	AA	BB	BB	AB	AB	BB	AB	AB	AB	AB	AB	AB	BB	BB	AB	7	3	0.7	0.35735		BB	AB	AB	BB	BB	AB	BB	BB	AB	BB	6	4	0.6	0.0874474		13	7	0.65	0.39695
rs13481983		100181409	BB	BB	AA	AA	AB	AB	AA	AA	AB	AB	AB	AB	AB	AA	AA	AB	6	4	0.6	0.0874474		AA	AB	AB	AA	AA	AB	AA	AA	AB	AA	6	4	0.6	0.0874474		12	8	0.6	0.174895
rs13481996		103563881	AA	AA	BB	BB	AB	AB	BB	BB	AB	AB	AB	AB	AB	BB	BB	AB	6	4	0.6	0.0874474		BB	AB	AB	BB	BB	AB	BB	BB	AB	BB	6	4	0.6	0.0874474		12	8	0.6	0.174895
rs13482005		105593959	AA	AA	BB	BB	AB	AB	BB	BB	AB	AB	AB	AB	BB	BB	BB	AB	5	5	0.5	0		BB	AB	AB	BB	BB	AB	BB	AB	AB	BB	5	5	0.5	0		10	10	0.5	0
gnf13.115.241		110861665	BB	BB	AA	AA	AB	AB	AA	AA	AB	AB	AB	AB	AA	AA	AA	AB	5	5	0.5	0		AB	AB	AB	AA	AA	AB	AA	AB	AB	AA	4	6	0.4	0.0874474		9	11	0.45	0.0435021
rs6247696		112118515	BB	BB	NC	AA	AB	AB	AA	AA	AB	AB	AB	AB	AA	AA	AA	AB	5	5	0.5	0		AB	AB	AB	AA	AA	AB	AA	AB	AB	AA	4	6	0.4	0.0874474		9	11	0.45	0.0435021
rs13482028		113209165	BB	BB	AA	AA	AB	AB	AA	AA	AB	AB	AB	AB	AA	AA	AA	AB	5	5	0.5	0		AB	AB	AB	AA	AA	AB	AA	AB	AB	AA	4	6	0.4	0.0874474		9	11	0.45	0.0435021
rs13482035		115056838	AA	AA	BB	BB	AB	AB	BB	BB	AB	AB	AB	AB	BB	BB	BB	AB	5	5	0.5	0		AB	AB	AB	BB	BB	AB	BB	AB	AB	BB	4	6	0.4	0.0874474		9	11	0.45	0.0435021
rs4230144	14	3890426	BB	BB	AA	AA	AB	AB	AA	AB	AB	AA	AA	AB	AA	AA	AB	AA	4	6	0.4	0.0874474		AB	AA	AA	AA	AA	AA	AB	AB	AB	AA	6	4	0.6	0.0874474		10	10	0.5	0
rs6322899		5945767	BB	BB	AA	AA	AB	AB	AA	AB	AB	AA	AA	AB	AA	AA	AB	AA	4	6	0.4	0.0874474		AB	AA	AA	AA	AA	AA	AB	AB	AB	AA	6	4	0.6	0.0874474		10	10	0.5	0
rs6290836		9149500	BB	BB	AA	AA	AB	AB	AA	AB	AB	AA	AA	AB	AA	AA	AB	AA	4	6	0.4	0.0874474		AB	AA	AA	AA	AA	AA	AB	AB	AB	AA	6	4	0.6	0.0874474		10	10	0.5	0
rs3687889		15973497	BB	BB	AA	AA	AB	AB	AA	AB	AB	AA	AA	AB	AA	AA	AB	AA	4	6	0.4	0.0874474		AB	AA	AA	AA	AA	AA	AB	AB	AB	AA	6	4	0.6	0.0874474		10	10	0.5	0
rs13482096		19006267	AA	AA	BB	BB	AB	AB	BB	AB	AB	BB	BB	AB	BB	BB	AB	BB	4	6	0.4	0.0874474		AB	BB	BB	BB	BB	BB	AB	AB	AB	BB	6	4	0.6	0.0874474		10	10	0.5	0
rs3692121		20092583	BB	BB	AA	AA	AB	AB	AA	AB	AB	AA	AA	AB	AA	AA	AB	AA	4	6	0.4	0.0874474		AB	AA	AA	AA	AA	AA	AB	AB	AB	AA	6	4	0.6	0.0874474		10	10	0.5	0
rs13482104		22364262	BB	BB	AA	AA	AB	AB	AA	AB	AB	AA	AA	AB	AA	AA	AB	AA	4	6	0.4	0.0874474		AB	AA	AA	AA	AA	AA	AB	AB	AB	AA	6	4	0.6	0.0874474		10	10	0.5	0
rs6396829		24042337	AA	AA	BB	BB	AB	AB	BB	AB	AB	BB	BB	AB	BB	BB	AB	BB	4	6	0.4	0.0874474		AB	BB	BB	BB	BB	BB	AB	AB	AB	BB	6	4	0.6	0.0874474		10	10	0.5	0
rs13482143		35609633	AA	AA	BB	BB	AB	AB	BB	BB	AB	BB	BB	AB	BB	BB	AB	BB	3	7	0.3	0.35735		AB	AB	BB	BB	BB	BB	AB	AB	AB	BB	5	5	0.5	0		8	12	0.4	0.174895
rs13482159		38359897	AA	AA	BB	BB	AB	AB	BB	BB	AB	BB	BB	AB	BB	BB	AB	BB	3	7	0.3	0.35735		AB	AB	BB	BB	BB	BB	AB	AB	AB	BB	5	5	0.5	0		8	12	0.4	0.174895
rs13482170		41201261	BB	BB	AA	AA	AB	AB	AA	AA	AB	AB	AA	AB	AA	AA	AB	AA	4	6	0.4	0.0874474		AB	AB	AA	AA	AA	AA	AB	AB	AB	AA	5	5	0.5	0		9	11	0.45	0.0435021
rs3666583		44880408	AA	AA	BB	BB	AB	AB	BB	BB	AB	AB	BB	AB	BB	BB	BB	BB	3	7	0.3	0.35735		AB	AB	BB	BB	BB	BB	AB	AB	AB	BB	5	5	0.5	0		8	12	0.4	0.174895
rs13482191		46619173	AA	AA	BB	BB	AB	AB	BB	BB	AB	AB	BB	AB	BB	BB	BB	BB	3	7	0.3	0.35735		AB	AB	BB	BB	BB	BB	AB	AB	AB	BB	5	5	0.5	0		8	12	0.4	0.174895
rs13482194		47801247	BB	BB	AA	AA	AB	AB	AA	AA	AB	AB	AA	AB	AA	AA	AA	AA	3	7	0.3	0.35735		AB	AB	AA	AA	AA	AA	AB	AB	AB	AA	5	5	0.5	0		8	12	0.4	0.174895
rs13482216		53885592	AA	AA	BB	BB	AB	AB	BB	BB	AB	AB	BB	AB	BB	BB	BB	BB	3	7	0.3	0.35735		AB	AB	BB	BB	BB	BB	AB	AB	AB	BB	5	5	0.5	0		8	12	0.4	0.174895
rs3672425		60335045	BB	BB	AA	AA	AB	AB	AA	AA	AB	AB	AA	AB	AA	AA	AA	AA	3	7	0.3	0.35735		AB	AB	AA	AA	AA	AA	AB	AA	AB	AA	6	4	0.6	0.0874474		9	11	0.45	0.0435021
rs13482247		63674408	BB	BB	AA	AA	AB	AB	AA	AA	AB	AB	AA	AB	AA	AA	AA	AA	3	7	0.3	0.35735		AA	AB	AA	AA	AA	AA	AB	AA	AB	AA	7	3	0.7	0.35735		10	10	0.5	0
rs13459144		67681669	AA	AA	BB	BB	AB	AB	BB	BB	AB	AB	BB	AB	BB	BB	BB	BB	3	7	0.3	0.35735		BB	AB	BB	AB	BB	BB	AB	BB	AB	BB	6	4	0.6	0.0874474		9	11	0.45	0.0435021
rs13482265		70793464	AA	AA	BB	BB	AB	AB	BB	BB	AB	AB	BB	AB	BB	BB	BB	BB	3	7	0.3	0.35735		BB	AB	BB	AB	BB	BB	AB	BB	BB	BB	7	3	0.7	0.35735		10	10	0.5	0
rs13482284		78061668	AA	AA	BB	BB	AB	AB	BB	BB	AB	AB	BB	AB	BB	BB	BB	BB	3	7	0.3	0.35735		BB	AB	BB	AB	BB	BB	AB	BB	BB	BB	7	3	0.7	0.35735		10	10	0.5	0
rs3708535		78686463	AA	AA	NC	BB	AB	AB	BB	BB	AB	AB	BB	AB	BB	BB	BB	BB	3	7	0.3	0.35735		BB	AB	BB	AB	BB	BB	AB	BB	BB	BB	7	3	0.7	0.35735		10	10	0.5	0
rs13482296		80784363	AA	AA	BB	BB	AB	AB	BB	BB	AB	AB	BB	AB	BB	BB	BB	BB	3	7	0.3	0.35735		BB	AB	BB	AB	BB	BB	AB	BB	BB	BB	7	3	0.7	0.35735		10	10	0.5	0
rs6395984		82944063	AA	AA	BB	BB	AB	AB	BB	BB	AB	AB	BB	AB	BB	BB	BB	BB	3	7	0.3	0.35735		BB	AB	BB	AB	BB	BB	AB	BB	BB	BB	7	3	0.7	0.35735		10	10	0.5	0
rs6291434		83887230	AA	AA	BB	BB	AB	AB	BB	BB	AB	AB	BB	AB	BB	BB	BB	BB	3	7	0.3	0.35735		BB	AB	BB	AB	BB	BB	AB	BB	BB	BB	7	3	0.7	0.35735		10	10	0.5	0
rs13482311		85287050	BB	BB	AA	AA	AB	AB	AA	AA	AB	AB	AA	AB	AA	AA	AA	AA	3	7	0.3	0.35735		AA	AB	AA	AB	AA	AA	AB	AA	AA	AA	7	3	0.7	0.35735		10	10	0.5	0
rs13482327		89372338	AA	AA	BB	BB	AB	AB	BB	BB	AB	AB	BB	AB	BB	BB	BB	BB	3	7	0.3	0.35735		BB	AB	BB	AB	BB	BB	AB	BB	BB	BB	7	3	0.7	0.35735		10	10	0.5	0
rs3692362		92002849	AA	AA	BB	BB	AB	AB	BB	AB	AB	AB	BB	AB	BB	BB	BB	BB	4	6	0.4	0.0874474		BB	AB	BB	AB	BB	BB	AB	BB	BB	BB	7	3	0.7	0.35735		11	9	0.55	0.0435021
CEL-14_94845626		94845626	BB	BB	AA	AA	AB	AB	AA	AB	AB	AB	AA	AB	AA	AA	AA	AA	4	6	0.4	0.0874474		AA	AB	AA	AB	AA	AA	AB	AA	AA	AA	7	3	0.7	0.35735		11	9	0.55	0.0435021
rs13482354		98188914	BB	BB	AA	AA	AB	AB	AA	AB	AB	AB	AA	AB	AA	AA	AA	AA	4	6	0.4	0.0874474		AA	AB	AA	AB	AA	AA	AA	AA	AA	AA	8	2	0.8	0.83708		12	8	0.6	0.174895
rs3654132		98578208	BB	BB	NC	AA	AB	AB	AA	AB	AB	AB	AA	AB	AA	AA	AA	AA	4	6	0.4	0.0874474		AA	AB	AA	AB	AA	AA	AA	AA	AA	AA	8	2	0.8	0.83708		12	8	0.6	0.174895
rs13482375		103981340	BB	BB	AA	AA	AB	AB	AA	AB	AB	AB	AA	AB	AA	AA	AA	AA	4	6	0.4	0.0874474		AA	AB	AA	AB	AA	AA	AA	AA	AA	AA	8	2	0.8	0.83708		12	8	0.6	0.174895
rs6256423		106108556	AA	AA	BB	BB	AB	AB	BB	AB	AB	AB	BB	AB	BB	BB	BB	BB	4	6	0.4	0.0874474		BB	AB	BB	AB	BB	BB	BB	BB	BB	BB	8	2	0.8	0.83708		12	8	0.6	0.174895
rs6169105		109578622	BB	BB	AA	AA	AB	AB	AA	AB	AB	AB	AA	AB	AA	AA	AA	AA	4	6	0.4	0.0874474		AA	AB	AA	AB	AA	AA	AA	AA	AA	AA	8	2	0.8	0.83708		12	8	0.6	0.174895
rs3665550		111354233	BB	BB	AA	AA	AB	AB	AA	AB	AB	AB	AA	AB	AA	AA	AA	AA	4	6	0.4	0.0874474		AA	AB	AA	AB	AA	AA	AA	AA	AA	AA	8	2	0.8	0.83708		12	8	0.6	0.174895
rs13482398		112310948	AA	AA	BB	BB	AB	AB	BB	AB	AB	AB	BB	AB	BB	BB	BB	AB	5	5	0.5	0		BB	AB	BB	AB	BB	BB	BB	BB	BB	BB	8	2	0.8	0.83708		13	7	0.65	0.39695
rs13482407		114388484	BB	BB	AA	AA	AB	AB	AA	AB	AB	AB	AA	AB	AA	AA	AA	AB	5	5	0.5	0		AA	AB	AA	AB	AA	AA	AA	AA	AA	AB	7	3	0.7	0.35735		12	8	0.6	0.174895
CEL-14_116404928		116404928	AA	AA	BB	BB	AB	AB	BB	AB	AB	AB	BB	AB	BB	BB	BB	AB	5	5	0.5	0		BB	AB	BB	AB	AB	BB	BB	BB	BB	AB	6	4	0.6	0.0874474		11	9	0.55	0.0435021
rs13482418	15	3498960	BB	BB	AA	AA	AB	AB	AA	AB	AA	AB	AA	AA	AA	AA	AA	AA	2	8	0.2	0.83708		AB	AB	AB	AB	AB	AB	AA	AB	AB	AB	1	9	0.1	1.59848		3	17	0.15	2.349
rs3665826		5744460	AA	AA	BB	BB	AB	AB	BB	AB	BB	AB	BB	BB	BB	BB	BB	BB	2	8	0.2	0.83708		AB	AB	AB	AB	AB	AB	BB	AB	AB	AB	1	9	0.1	1.59848		3	17	0.15	2.349
CEL-15_8331158		8331158	BB	BB	AA	AA	AB	AB	AA	AB	AA	AB	AA	AA	AA	AA	AA	AA	2	8	0.2	0.83708		AB	AB	AB	AB	AB	AB	AA	AB	AB	AB	1	9	0.1	1.59848		3	17	0.15	2.349
CEL-15_9687257		9687257	BB	BB	AA	AA	AB	AB	AA	AB	AA	AB	AA	AA	AA	AA	AA	AA	2	8	0.2	0.83708		AB	AB	AB	AB	AB	AB	AA	AB	AB	AB	1	9	0.1	1.59848		3	17	0.15	2.349
rs13482431		11218285	BB	BB	AA	AA	AB	AB	AA	AB	AA	AB	AA	AA	AA	AA	AA	AA	2	8	0.2	0.83708		AB	AB	AB	AB	AB	AB	AA	AB	AB	AB	1	9	0.1	1.59848		3	17	0.15	2.349
rs3711814		13122871	BB	BB	AA	AA	AB	AB	AA	AB	AA	AB	AA	AA	AA	AA	AA	AA	2	8	0.2	0.83708		AB	AB	AB	AB	AB	AB	AA	AB	AB	AB	1	9	0.1	1.59848		3	17	0.15	2.349
CEL-15_14786403		14786403	BB	BB	AA	AA	AB	AB	AA	AB	AA	AB	AA	AA	AA	AA	AA	AA	2	8	0.2	0.83708		AB	AB	AB	AB	AB	AB	AA	AB	AB	AB	1	9	0.1	1.59848		3	17	0.15	2.349
CEL-15_15482356		15482356	AA	AA	BB	BB	AB	AB	BB	AB	BB	AB	BB	BB	BB	BB	BB	BB	2	8	0.2	0.83708		AB	AB	AB	AB	AB	AB	BB	AB	AB	AB	1	9	0.1	1.59848		3	17	0.15	2.349
rs13482455		16643375	AA	AA	BB	BB	AB	AB	BB	AB	BB	AB	BB	BB	BB	BB	BB	BB	2	8	0.2	0.83708		AB	AB	AB	AB	AB	AB	BB	AB	AB	AB	1	9	0.1	1.59848		3	17	0.15	2.349
rs3715857		19261351	AA	AA	BB	BB	AB	AB	BB	AB	BB	AB	BB	BB	BB	BB	BB	BB	2	8	0.2	0.83708		AB	AB	AB	AB	AB	AB	BB	AB	AB	AB	1	9	0.1	1.59848		3	17	0.15	2.349
rs13482477		22545113	AA	AA	BB	BB	AB	AB	BB	AB	BB	AB	BB	BB	BB	BB	BB	BB	2	8	0.2	0.83708		AB	AB	AB	AB	AB	AB	BB	AB	AB	AB	1	9	0.1	1.59848		3	17	0.15	2.349
rs13482497		28363926	BB	BB	AA	AA	AB	AB	AA	AB	AA	AB	AA	AA	AA	AA	AA	AA	2	8	0.2	0.83708		AB	AB	AB	AB	AB	AB	AA	AB	AB	AB	1	9	0.1	1.59848		3	17	0.15	2.349
rs13482504		30361234	BB	BB	AA	AA	AB	AB	AA	AB	AA	AB	AB	AA	AA	AA	AA	AA	3	7	0.3	0.35735		AB	AB	AB	AB	AB	AB	AA	AB	AB	AB	1	9	0.1	1.59848		4	16	0.2	1.67416
rs6188239		34383985	BB	BB	AA	AA	AB	AB	AA	AB	AA	AA	AB	AA	AA	AA	AA	AA	2	8	0.2	0.83708		AB	AB	AB	AB	AB	AB	AA	AB	AB	AB	1	9	0.1	1.59848		3	17	0.15	2.349
rs13482529		39096937	AA	AA	BB	BB	AB	AB	BB	AB	BB	BB	AB	BB	BB	BB	BB	BB	2	8	0.2	0.83708		AB	AB	AB	AB	AB	AB	AB	BB	AB	AB	1	9	0.1	1.59848		3	17	0.15	2.349
CEL-15_43206205		43206205	BB	BB	AA	AA	AB	AB	AA	AB	AA	AA	AA	AA	AA	AA	AA	AA	1	9	0.1	1.59848		AB	AB	AB	AB	AB	AB	AB	AA	AB	AB	1	9	0.1	1.59848		2	18	0.1	3.19697
rs13482543		43892080	AA	AA	BB	BB	AB	AB	BB	AB	BB	BB	BB	BB	BB	BB	BB	BB	1	9	0.1	1.59848		AB	AB	AB	AB	AB	AB	AB	BB	AB	AB	1	9	0.1	1.59848		2	18	0.1	3.19697
rs13482549		45665306	BB	BB	AA	AA	AB	AB	AA	AB	AA	AA	AA	AA	AA	AA	AA	AA	1	9	0.1	1.59848		AB	AB	AB	AB	AB	AB	AB	AA	AB	AB	1	9	0.1	1.59848		2	18	0.1	3.19697
rs3707900		52526197	BB	BB	AA	AA	AB	AB	AA	AB	AA	AA	AA	AA	AA	AA	AA	AA	1	9	0.1	1.59848		AA	AB	AB	AB	AB	AB	AB	AA	AB	AB	2	8	0.2	0.83708		3	17	0.15	2.349
rs13482585		54079758	AA	AA	BB	BB	AB	AB	BB	AB	BB	BB	BB	AB	BB	BB	BB	BB	2	8	0.2	0.83708		BB	AB	AB	AB	AB	AB	AB	BB	AB	AB	2	8	0.2	0.83708		4	16	0.2	1.67416
rs13482595		58814425	AA	AA	BB	BB	AB	AB	BB	AB	BB	BB	BB	AB	BB	BB	BB	BB	2	8	0.2	0.83708		BB	AB	AB	AB	AB	AB	AB	BB	AB	AB	2	8	0.2	0.83708		4	16	0.2	1.67416
rs13482628		68143270	BB	BB	AA	AA	AB	AB	AB	AB	AA	AA	AA	AB	AA	AA	AA	AA	3	7	0.3	0.35735		AA	AB	AB	AB	AB	AB	AB	AA	AA	AB	3	7	0.3	0.35735		6	14	0.3	0.7147
rs13482637		70770335	BB	BB	AA	AA	AB	AB	AB	AB	AA	AA	AA	AB	AA	AA	AA	AA	3	7	0.3	0.35735		AA	AB	AB	AB	AB	AB	AB	AA	AA	AB	3	7	0.3	0.35735		6	14	0.3	0.7147
rs13482661		79085767	AA	AA	NC	BB	AB	AB	AB	BB	BB	BB	BB	AB	BB	BB	BB	BB	2	8	0.2	0.83708		BB	AB	AB	AB	AB	AB	AB	BB	BB	BB	4	6	0.4	0.0874474		6	14	0.3	0.7147
rs3665030		79719777	BB	BB	AA	AA	AB	AB	AB	AA	AA	AA	AA	AB	AA	AA	AA	AA	2	8	0.2	0.83708		AA	AB	AB	AB	AB	AB	AB	AA	AA	AA	4	6	0.4	0.0874474		6	14	0.3	0.7147
rs13482695		88856958	BB	BB	AA	AA	AB	AB	AB	AA	AA	AA	AA	AB	AA	AA	AA	AA	2	8	0.2	0.83708		AA	AA	AB	AB	AB	AB	AB	AA	AA	AA	5	5	0.5	0		7	13	0.35	0.39695
rs13482704		90816455	BB	BB	AA	AA	AB	AB	AB	AA	AA	AA	AA	AB	AA	AB	AA	AA	3	7	0.3	0.35735		AA	NC	AB	AB	AB	AB	AB	AA	AA	AA	5	5	0.5	0		8	12	0.4	0.174895
rs13482712		92664963	BB	BB	NC	AA	AB	AB	AB	AA	AA	AA	AA	AB	AA	AB	AA	AA	3	7	0.3	0.35735		AA	AA	AB	AB	AB	AB	AB	AA	AA	AA	5	5	0.5	0		8	12	0.4	0.174895
rs6285067		95741617	BB	BB	AA	AA	AB	AB	AB	AA	AA	AA	AA	AB	AA	AB	AA	AA	3	7	0.3	0.35735		AA	AA	AB	AB	AB	AB	AB	AA	AA	AA	5	5	0.5	0		8	12	0.4	0.174895
rs13482751		103433393	AA	AA	BB	BB	AB	AB	AB	BB	BB	AB	BB	AB	BB	AB	BB	BB	4	6	0.4	0.0874474		BB	BB	BB	BB	BB	BB	AB	BB	BB	BB	9	1	0.9	1.59848		13	7	0.65	0.39695
rs4152638	16	4009670	AA	AA	BB	BB	AB	AB	AB	AB	BB	AB	AB	BB	AB	AB	AB	AB	8	2	0.8	0.83708		AB	BB	AB	BB	BB	AB	AB	BB	AB	AB	4	6	0.4	0.0874474		12	8	0.6	0.174895
rs4152790		4532147	AA	AA	BB	BB	AB	AB	AB	AB	BB	AB	AB	BB	AB	AB	AB	AB	8	2	0.8	0.83708		AB	BB	AB	BB	BB	AB	AB	BB	AB	AB	4	6	0.4	0.0874474		12	8	0.6	0.174895
rs4231060		5907681	BB	BB	AA	AA	AB	AB	AB	AB	AA	AB	AB	AA	AB	AB	AB	AB	8	2	0.8	0.83708		AB	AA	AB	AA	AA	AB	AB	AA	AB	AB	4	6	0.4	0.0874474		12	8	0.6	0.174895
rs4158907		7650712	AA	AA	BB	BB	AB	AB	AB	AB	BB	AB	AB	BB	AB	AB	AB	AB	8	2	0.8	0.83708		AB	BB	AB	BB	BB	AB	AB	BB	AB	AB	4	6	0.4	0.0874474		12	8	0.6	0.174895
rs4165065		17188907	BB	BB	AA	AA	AB	AB	AB	AB	AA	AB	AB	AA	AB	AB	AB	AB	8	2	0.8	0.83708		AB	AA	AB	AA	AB	AB	AB	AA	AB	AB	3	7	0.3	0.35735		11	9	0.55	0.0435021
rs4165081		19654956	BB	BB	AA	AA	AB	AB	AB	AB	AA	AB	AB	AA	AB	AB	AB	AB	8	2	0.8	0.83708		AB	AA	AB	AA	AB	AB	AB	AA	AB	AB	3	7	0.3	0.35735		11	9	0.55	0.0435021
rs4165279		21155526	BB	BB	NC	AA	AB	AB	AB	AB	AA	AB	AB	AA	AB	AB	AB	AB	8	2	0.8	0.83708		AB	AA	AB	AA	AB	AB	AB	AA	AB	AB	3	7	0.3	0.35735		11	9	0.55	0.0435021
rs4167031		28698520	AA	AA	BB	BB	AB	AB	AB	AB	BB	AB	AB	BB	AB	AB	AB	AB	8	2	0.8	0.83708		AB	BB	AB	BB	AB	AB	AB	BB	AB	AB	3	7	0.3	0.35735		11	9	0.55	0.0435021
rs4168640		30855920	AA	AA	BB	BB	AB	AB	AB	AB	BB	AB	AB	BB	AB	AB	AB	AB	8	2	0.8	0.83708		AB	BB	AB	BB	AB	AB	AB	BB	AB	AB	3	7	0.3	0.35735		11	9	0.55	0.0435021
rs4170308		32338346	BB	BB	AA	AA	AB	AB	AB	AB	AA	AB	AB	AA	AB	AB	AB	AB	8	2	0.8	0.83708		AB	AA	AB	AA	AB	AB	AB	AA	AB	AB	3	7	0.3	0.35735		11	9	0.55	0.0435021
rs4177651		40548715	AA	AA	BB	BB	AB	AB	AB	AB	BB	AB	AB	BB	AB	AB	AB	AB	8	2	0.8	0.83708		AB	BB	AB	BB	AB	AB	AB	BB	AB	AB	3	7	0.3	0.35735		11	9	0.55	0.0435021
rs4179075		42205435	AA	AA	BB	BB	AB	AB	AB	AB	BB	AB	AB	BB	AB	AB	AB	AB	8	2	0.8	0.83708		AB	BB	AB	BB	AB	AB	AB	BB	AB	AB	3	7	0.3	0.35735		11	9	0.55	0.0435021
rs4182243		46008686	AA	AA	BB	BB	AB	AB	AB	BB	BB	AB	AB	BB	AB	AB	AB	AB	7	3	0.7	0.35735		AB	BB	AB	BB	AB	AB	AB	BB	AB	AB	3	7	0.3	0.35735		10	10	0.5	0
rs4183448		47148630	BB	BB	AA	AA	AB	AB	AB	AA	AA	AB	AB	AA	AB	AB	AB	AB	7	3	0.7	0.35735		AB	AA	AB	AA	AB	AB	AB	AA	AB	AB	3	7	0.3	0.35735		10	10	0.5	0
rs4185639		50209266	BB	BB	AA	AA	AB	AB	AB	AA	AA	AB	AB	AA	AB	AB	AB	AB	7	3	0.7	0.35735		AB	AA	AB	AA	AB	AB	AB	AA	AB	AB	3	7	0.3	0.35735		10	10	0.5	0
rs4186744		51371684	BB	BB	AA	AA	AB	AB	AB	AA	AA	AB	AB	AA	AB	AB	AB	AB	7	3	0.7	0.35735		AB	AA	AB	AA	AB	AB	AB	AA	AB	AB	3	7	0.3	0.35735		10	10	0.5	0
rs3696661		51606253	BB	BB	AA	AA	AB	AB	AB	AA	AA	AB	AB	AA	AB	AB	AB	AB	7	3	0.7	0.35735		AB	AA	AB	AA	AB	AB	AB	AA	AB	AB	3	7	0.3	0.35735		10	10	0.5	0
rs6163640		53434895	AA	AA	BB	BB	AB	AB	AB	BB	BB	AB	AB	BB	AB	AB	AB	AB	7	3	0.7	0.35735		AB	BB	AB	BB	AB	AB	AB	BB	AB	AB	3	7	0.3	0.35735		10	10	0.5	0
rs4189277		57472587	BB	BB	AA	AA	AB	AB	AB	AA	AA	AB	AB	AA	AB	AB	AB	AB	7	3	0.7	0.35735		AB	AA	AB	AA	AB	AB	AB	AA	AB	AB	3	7	0.3	0.35735		10	10	0.5	0
rs4191367		59391239	AA	AA	BB	BB	AB	AB	AB	BB	BB	AB	AB	BB	AB	AB	AB	AB	7	3	0.7	0.35735		AB	BB	AB	BB	AB	AB	AB	BB	AB	AB	3	7	0.3	0.35735		10	10	0.5	0
rs4193069		61234639	AA	AA	BB	BB	AB	AB	AB	BB	BB	AB	AB	BB	AB	AB	AB	AB	7	3	0.7	0.35735		AB	BB	AB	BB	AB	AB	AB	BB	AB	AB	3	7	0.3	0.35735		10	10	0.5	0
rs4194417		63055086	BB	BB	AA	AA	AB	AB	AB	AA	AA	AB	AB	AA	AB	AB	AB	AB	7	3	0.7	0.35735		AB	AA	AB	AA	AB	AB	AB	AA	AB	AB	3	7	0.3	0.35735		10	10	0.5	0
rs4197715		67541594	BB	BB	AA	AA	AB	AB	AB	AA	AA	AB	AB	AA	AB	AB	AB	AB	7	3	0.7	0.35735		AB	AA	AB	AA	AB	AB	AB	AA	AB	AB	3	7	0.3	0.35735		10	10	0.5	0
rs4200124		71033149	AA	AA	BB	BB	AB	AB	AB	BB	BB	AB	AB	BB	AB	AB	AB	AB	7	3	0.7	0.35735		AB	BB	AB	BB	AB	AB	AB	BB	AB	AB	3	7	0.3	0.35735		10	10	0.5	0
rs4201998		72860280	BB	BB	AA	AA	AB	AB	AB	AA	AA	AB	AB	AA	AB	AB	AB	AB	7	3	0.7	0.35735		AB	AA	AB	AA	AB	AB	AB	AA	AB	AB	3	7	0.3	0.35735		10	10	0.5	0
rs6317052		79873189	BB	BB	AA	AA	AB	AB	AB	AA	AB	AB	AB	AA	AB	AB	AA	AB	7	3	0.7	0.35735		AB	AA	AB	AA	AB	AB	AA	AA	AB	AB	4	6	0.4	0.0874474		11	9	0.55	0.0435021
rs4211364		81210555	BB	BB	AA	AA	AB	AB	AB	AA	AB	AB	AB	AA	AB	AB	AA	AB	7	3	0.7	0.35735		AB	AA	AB	AA	AB	AB	AA	AA	AB	AB	4	6	0.4	0.0874474		11	9	0.55	0.0435021
rs4211664		83161949	AA	AA	BB	BB	AB	AB	AB	BB	AB	AB	AB	BB	AB	AB	BB	AB	7	3	0.7	0.35735		AB	BB	AB	BB	AB	AB	BB	BB	AB	AB	4	6	0.4	0.0874474		11	9	0.55	0.0435021
rs3680665		84938923	AA	AA	BB	BB	AB	AB	AB	BB	AB	AB	AB	BB	AB	AB	BB	AB	7	3	0.7	0.35735		AB	BB	AB	BB	AB	AB	BB	BB	AB	AB	4	6	0.4	0.0874474		11	9	0.55	0.0435021
rs4212102		85479261	BB	BB	AA	AA	AB	AB	AB	AA	AB	AB	AB	AA	AB	AB	AA	AB	7	3	0.7	0.35735		AB	AA	AB	AA	AB	AB	AA	AA	AB	AB	4	6	0.4	0.0874474		11	9	0.55	0.0435021
rs4213268		86836511	BB	BB	AA	AA	AB	AB	AB	AA	AB	AB	AA	AA	AB	AB	AA	AB	6	4	0.6	0.0874474		AB	AA	AB	AA	AB	AB	AA	AB	AB	AB	3	7	0.3	0.35735		9	11	0.45	0.0435021
rs4214396		87920304	BB	BB	AA	AA	AB	AB	AB	AA	AB	AB	AA	AA	AB	AB	AA	AB	6	4	0.6	0.0874474		AB	AA	AB	AA	AB	AB	AA	AB	AB	AB	3	7	0.3	0.35735		9	11	0.45	0.0435021
rs4219905		93471889	BB	BB	AA	AA	AB	AB	AA	AA	AB	AB	AA	AB	AA	AA	AA	AB	4	6	0.4	0.0874474		AA	AA	AB	AA	AB	AA	AA	AB	AB	AB	5	5	0.5	0		9	11	0.45	0.0435021
rs3712360		94018736	AA	AA	BB	BB	AB	AB	BB	BB	AB	AB	BB	AB	BB	BB	BB	AB	4	6	0.4	0.0874474		BB	BB	AB	BB	AB	BB	BB	AB	AB	AB	5	5	0.5	0		9	11	0.45	0.0435021
rs3696981		98191753	BB	BB	AA	AA	AB	AB	AA	AA	AB	AB	AA	AB	AA	AA	AA	AB	4	6	0.4	0.0874474		AA	AA	AB	AA	AB	AA	AA	AB	AB	AB	5	5	0.5	0		9	11	0.45	0.0435021
rs4136382	17	3388654	AA	AA	BB	BB	AB	AB	AB	BB	BB	BB	BB	AB	BB	AB	AB	AB	5	5	0.5	0		AB	BB	BB	AB	AB	AB	BB	BB	BB	AB	5	5	0.5	0		10	10	0.5	0
rs13482845		4592511	BB	BB	AA	AA	AB	AB	AB	AA	AA	AA	AA	AB	AA	AB	AB	AB	5	5	0.5	0		AB	AA	AA	AB	AB	AB	AA	AA	AA	AB	5	5	0.5	0		10	10	0.5	0
UT_17_3.221024		5989632	AA	AA	BB	BB	AB	AB	AB	BB	BB	BB	BB	AB	BB	AB	AB	AB	5	5	0.5	0		AB	BB	BB	AB	AB	AB	BB	BB	BB	AB	5	5	0.5	0		10	10	0.5	0
rs3726555		15215815	BB	BB	AA	AA	AB	AB	AB	AA	AA	AA	AA	AB	AA	AB	AB	AA	4	6	0.4	0.0874474		AB	AA	AA	AB	AB	AB	AA	AA	AA	AB	5	5	0.5	0		9	11	0.45	0.0435021
rs13482914		19510335	AA	AA	BB	BB	AB	AB	AB	BB	BB	BB	BB	AB	BB	AB	AB	BB	4	6	0.4	0.0874474		AB	BB	BB	AB	AB	AB	BB	BB	BB	AB	5	5	0.5	0		9	11	0.45	0.0435021
rs3696835		21394398	BB	BB	AA	AA	AB	AB	AB	AA	AA	AA	AA	AB	AA	AB	AB	AA	4	6	0.4	0.0874474		AB	AA	AA	AB	AB	AB	AA	AA	AA	AB	5	5	0.5	0		9	11	0.45	0.0435021
rs3719497		24100880	AA	AA	BB	BB	AB	AB	AB	BB	BB	BB	BB	AB	BB	AB	AB	BB	4	6	0.4	0.0874474		AB	AB	BB	AB	AB	AB	BB	BB	BB	AB	4	6	0.4	0.0874474		8	12	0.4	0.174895
rs6397584		26039914	AA	AA	BB	BB	AB	AB	AB	BB	BB	BB	BB	AB	BB	AB	AB	BB	4	6	0.4	0.0874474		AB	AB	BB	AB	AB	AB	BB	BB	BB	AB	4	6	0.4	0.0874474		8	12	0.4	0.174895
rs3672987		31726297	AA	AA	BB	BB	AB	AB	AB	BB	BB	BB	BB	AB	BB	AB	AB	BB	4	6	0.4	0.0874474		AB	AB	AB	AB	AB	AB	BB	BB	BB	AB	3	7	0.3	0.35735		7	13	0.35	0.39695
rs6298471		35059374	BB	BB	AA	AA	AB	AB	AB	AA	AA	AA	AA	AB	AA	AB	AB	AB	5	5	0.5	0		AB	AB	AB	AB	AB	AB	AA	AA	AA	AB	3	7	0.3	0.35735		8	12	0.4	0.174895
rs6390174		37542832	BB	BB	AA	AA	AB	AB	AB	AA	AA	AA	AA	AB	AA	AB	AB	AB	5	5	0.5	0		AB	AB	AB	AB	AB	AB	AA	AA	AA	AB	3	7	0.3	0.35735		8	12	0.4	0.174895
rs3702604		39103029	BB	BB	AA	AA	AB	AB	AB	AA	AA	AA	AA	AB	AA	AB	AB	AB	5	5	0.5	0		AB	AB	AB	AB	AB	AB	AA	AA	AA	AB	3	7	0.3	0.35735		8	12	0.4	0.174895
CEL-17_39772541		39772541	AA	AA	BB	BB	AB	AB	AB	BB	BB	BB	BB	AB	BB	AB	AB	AB	5	5	0.5	0		AB	AB	AB	AB	AB	AB	BB	BB	BB	AB	3	7	0.3	0.35735		8	12	0.4	0.174895
rs6409750		45506664	AA	AA	BB	BB	AB	AB	AB	BB	BB	BB	BB	AB	BB	AB	AB	AB	5	5	0.5	0		AB	AB	AB	AB	AB	AB	BB	BB	BB	AB	3	7	0.3	0.35735		8	12	0.4	0.174895
rs13483016		47737011	BB	BB	AA	AA	AB	AB	AB	AA	AA	AA	AA	AB	AA	AB	AB	AB	5	5	0.5	0		AB	AB	AB	AB	AB	AB	AA	AA	AA	AB	3	7	0.3	0.35735		8	12	0.4	0.174895
rs6272475		51663908	AA	AA	BB	BB	AB	AB	AB	BB	BB	BB	BB	AB	BB	AB	AB	AB	5	5	0.5	0		AB	AB	AB	AB	AB	AB	BB	BB	BB	AB	3	7	0.3	0.35735		8	12	0.4	0.174895
rs3714226		53552802	BB	BB	AA	AA	AB	AB	AB	AA	AA	AA	AA	AB	AA	AB	AB	AB	5	5	0.5	0		AB	AB	AB	AB	AB	AB	AA	AA	AA	AB	3	7	0.3	0.35735		8	12	0.4	0.174895
rs13483055		58655424	BB	BB	AA	AA	AB	AB	AB	AA	AA	AA	AA	AB	AA	AB	AB	AB	5	5	0.5	0		AB	AB	AB	AB	AB	AB	AA	AA	AA	AB	3	7	0.3	0.35735		8	12	0.4	0.174895
rs3727008		66156395	AA	AA	BB	BB	AB	AB	AB	BB	BB	BB	BB	AB	BB	AB	AB	AB	5	5	0.5	0		AB	AB	AB	AB	AB	AB	BB	AB	BB	AB	2	8	0.2	0.83708		7	13	0.35	0.39695
rs3675634		69670995	AA	AA	BB	BB	AB	AB	AB	BB	BB	BB	BB	AB	AB	AB	AB	AB	6	4	0.6	0.0874474		AB	AB	AB	BB	AB	AB	BB	AB	BB	BB	4	6	0.4	0.0874474		10	10	0.5	0
rs3691628		70833240	AA	AA	BB	BB	AB	AB	AB	BB	BB	BB	BB	AB	AB	AB	AB	AB	6	4	0.6	0.0874474		AB	AB	AB	BB	AB	AB	BB	AB	AB	BB	3	7	0.3	0.35735		9	11	0.45	0.0435021
rs13483103		72668814	AA	AA	BB	BB	AB	AB	AB	BB	BB	BB	BB	AB	AB	AB	AB	AB	6	4	0.6	0.0874474		AB	AB	AB	BB	AB	AB	BB	AB	AB	BB	3	7	0.3	0.35735		9	11	0.45	0.0435021
rs13483117		77391928	BB	BB	AA	AA	AB	AB	AB	AA	AA	AA	AA	AB	AB	AB	AB	AB	6	4	0.6	0.0874474		AB	AB	AB	AA	AB	AB	AA	AB	AB	AA	3	7	0.3	0.35735		9	11	0.45	0.0435021
gnf17.083.842		81077502	AA	AA	BB	BB	AB	AB	AB	BB	BB	BB	BB	AB	AB	AB	AB	AB	6	4	0.6	0.0874474		AB	AB	AB	BB	AB	AB	BB	AB	AB	BB	3	7	0.3	0.35735		9	11	0.45	0.0435021
rs13483135		82051202	AA	AA	BB	BB	AB	AB	AB	BB	BB	BB	BB	AB	AB	AB	AB	AB	6	4	0.6	0.0874474		AB	AB	AB	BB	AB	AB	BB	AB	AB	BB	3	7	0.3	0.35735		9	11	0.45	0.0435021
rs13483144		84456436	AA	AA	BB	BB	AB	AB	AB	BB	AB	BB	BB	AB	AB	AB	AB	BB	6	4	0.6	0.0874474		AB	AB	AB	BB	AB	AB	BB	AB	AB	BB	3	7	0.3	0.35735		9	11	0.45	0.0435021
rs4231720		85385338	BB	BB	AA	AA	AB	AB	AB	AA	AB	AA	AA	AB	AB	AB	AB	AA	6	4	0.6	0.0874474		AB	AB	AB	AA	AB	AB	AA	AB	AB	AA	3	7	0.3	0.35735		9	11	0.45	0.0435021
rs6288047		90215134	BB	BB	AA	AA	AB	AB	AB	AA	AB	AA	AA	AA	AB	AB	AB	AA	5	5	0.5	0		AB	AB	AA	AA	AB	AB	AA	AB	AB	AA	4	6	0.4	0.0874474		9	11	0.45	0.0435021
rs6397044		91938734	BB	BB	AA	AA	AB	AB	AB	AA	AB	AA	AA	AA	AB	AB	AA	AA	4	6	0.4	0.0874474		AB	AB	AA	AA	AB	AB	AA	AB	AB	AA	4	6	0.4	0.0874474		8	12	0.4	0.174895
rs13483183	18	3687056	BB	BB	AA	AA	AB	AB	AB	AB	AA	AA	AA	AA	AB	AB	AB	AA	5	5	0.5	0		AA	AA	AB	AB	AB	AB	AA	AB	AA	AA	5	5	0.5	0		10	10	0.5	0
CEL-18_5565618		5565618	AA	AA	BB	BB	AB	AB	AB	AB	BB	BB	BB	BB	AB	AB	AB	BB	5	5	0.5	0		BB	BB	AB	AB	AB	AB	BB	AB	BB	BB	5	5	0.5	0		10	10	0.5	0
rs13483212		12477417	AA	AA	BB	BB	AB	AB	AB	BB	BB	BB	BB	BB	AB	AB	AB	BB	4	6	0.4	0.0874474		BB	BB	AB	AB	AB	AB	BB	AB	BB	BB	5	5	0.5	0		9	11	0.45	0.0435021
mCV23617245		14895705	BB	BB	AA	AA	AB	AB	AB	AA	AA	AA	AA	AA	AB	AB	AB	AA	4	6	0.4	0.0874474		AA	AA	AB	AB	AB	AB	AA	AB	AA	AA	5	5	0.5	0		9	11	0.45	0.0435021
rs6358426		16784949	BB	BB	AA	AA	AB	AB	AA	AA	AA	AA	AA	AA	AB	AB	AB	AA	3	7	0.3	0.35735		AA	AA	AB	AB	AB	AB	AA	AB	AA	AA	5	5	0.5	0		8	12	0.4	0.174895
rs13483244		21226461	BB	BB	AA	AA	AB	AB	AA	AA	AA	AA	AA	AA	AB	AA	AB	AA	2	8	0.2	0.83708		AA	AA	AB	AB	AB	AB	AA	AB	AA	AA	5	5	0.5	0		7	13	0.35	0.39695
rs4138020		23001325	AA	AA	BB	BB	AB	AB	BB	BB	BB	BB	BB	BB	AB	BB	AB	BB	2	8	0.2	0.83708		BB	BB	AB	AB	AB	AB	BB	AB	BB	BB	5	5	0.5	0		7	13	0.35	0.39695
rs3722973		31395543	AA	AA	BB	BB	AB	AB	BB	BB	BB	BB	BB	BB	AB	BB	AB	BB	2	8	0.2	0.83708		BB	BB	AB	AB	AB	AB	BB	AB	BB	BB	5	5	0.5	0		7	13	0.35	0.39695
rs3664831		37737388	BB	BB	AA	AA	AB	AB	AA	AA	AA	AA	AA	AA	AB	AA	AB	AA	2	8	0.2	0.83708		AA	AA	AB	AB	AB	AB	AA	AA	AA	AA	6	4	0.6	0.0874474		8	12	0.4	0.174895
rs3676196		43364740	AA	AA	BB	BB	AB	AB	BB	BB	BB	BB	BB	BB	AB	BB	AB	BB	2	8	0.2	0.83708		BB	BB	AB	AB	AB	AB	BB	BB	BB	BB	6	4	0.6	0.0874474		8	12	0.4	0.174895
rs4231834		44463060	AA	AA	BB	BB	AB	AB	BB	BB	BB	BB	BB	BB	AB	BB	AB	BB	2	8	0.2	0.83708		BB	BB	AB	AB	AB	AB	BB	BB	BB	BB	6	4	0.6	0.0874474		8	12	0.4	0.174895
CEL-18_46082735		46082735	AA	AA	BB	BB	AB	AB	BB	BB	BB	BB	BB	BB	AB	BB	AB	BB	2	8	0.2	0.83708		BB	BB	AB	AB	AB	AB	BB	BB	BB	BB	6	4	0.6	0.0874474		8	12	0.4	0.174895
mCV24106092		49464960	BB	BB	AA	AA	AB	AB	AA	AA	AA	AA	AA	AA	AB	AA	AB	AA	2	8	0.2	0.83708		AA	AA	AB	AB	AB	AB	AA	AA	AA	AA	6	4	0.6	0.0874474		8	12	0.4	0.174895
gnf18.051.412		53592447	AA	AA	BB	BB	AB	AB	BB	BB	BB	BB	BB	BB	AB	BB	AB	BB	2	8	0.2	0.83708		BB	BB	AB	AB	AB	AB	BB	BB	BB	BB	6	4	0.6	0.0874474		8	12	0.4	0.174895
CEL-18_60214752		60214752	AA	AA	BB	BB	AB	AB	BB	BB	BB	BB	BB	BB	AB	BB	AB	BB	2	8	0.2	0.83708		BB	BB	AB	AB	AB	AB	BB	BB	BB	BB	6	4	0.6	0.0874474		8	12	0.4	0.174895
rs8237402		62695790	AA	AA	BB	BB	AB	AB	BB	BB	BB	BB	BB	BB	AB	BB	AB	BB	2	8	0.2	0.83708		BB	BB	AB	AB	AB	AB	BB	BB	BB	BB	6	4	0.6	0.0874474		8	12	0.4	0.174895
rs3688789		65035105	BB	BB	AA	AA	AB	AB	AA	AA	AA	AA	AA	AA	AB	AA	AB	AA	2	8	0.2	0.83708		AA	AA	AB	AB	AB	AB	AA	AA	AA	AA	6	4	0.6	0.0874474		8	12	0.4	0.174895
rs3691542		67000836	BB	BB	AA	AA	AB	AB	AA	AA	AA	AA	AA	AA	AB	AA	AB	AA	2	8	0.2	0.83708		AA	AA	AB	AB	AB	AB	AA	AA	AA	AA	6	4	0.6	0.0874474		8	12	0.4	0.174895
rs13483436		73957870	AA	AA	BB	BB	AB	AB	BB	BB	BB	BB	BB	BB	BB	BB	AB	BB	1	9	0.1	1.59848		BB	AB	AB	AB	AB	AB	BB	BB	BB	BB	5	5	0.5	0		6	14	0.3	0.7147
rs13459193		75265583	BB	BB	AA	AA	AB	AB	AA	AA	AA	AA	AA	AA	AA	AA	AB	AA	1	9	0.1	1.59848		AA	AB	AB	AB	AB	AB	AA	AA	AA	AA	5	5	0.5	0		6	14	0.3	0.7147
rs13483446		77080840	BB	BB	AA	AA	AB	AB	AA	AA	AA	AA	AA	AA	AA	AA	AB	AA	1	9	0.1	1.59848		AA	AB	AB	AB	AB	AB	AA	AA	AA	AA	5	5	0.5	0		6	14	0.3	0.7147
rs3720876		80361633	BB	BB	AA	AA	AB	AB	AA	AA	AA	AA	AA	AA	AA	AA	AB	AA	1	9	0.1	1.59848		AA	AB	AB	AB	AB	AB	AA	AA	AB	AA	4	6	0.4	0.0874474		5	15	0.25	1.13622
rs13483466		82712912	AA	AA	BB	BB	AB	AB	BB	BB	BB	BB	BB	BB	BB	BB	AB	BB	1	9	0.1	1.59848		BB	AB	AB	AB	AB	AB	BB	BB	AB	BB	4	6	0.4	0.0874474		5	15	0.25	1.13622
mCV24836796		86034550	BB	BB	AA	AA	AB	AB	AA	AA	AA	AB	AB	AA	AA	AA	AB	AA	3	7	0.3	0.35735		AA	AB	AB	AB	AB	AB	AA	AA	AB	AA	4	6	0.4	0.0874474		7	13	0.35	0.39695
rs13483482		86617418	AA	AA	BB	BB	AB	AB	BB	BB	BB	AB	AB	BB	BB	BB	AB	BB	3	7	0.3	0.35735		BB	AB	AB	AB	AB	AB	BB	BB	AB	BB	4	6	0.4	0.0874474		7	13	0.35	0.39695
rs4137441		89120861	BB	BB	AA	AA	AB	AB	AA	AA	AA	AB	AB	AA	AA	AA	AB	AA	3	7	0.3	0.35735		AA	AB	AB	AB	AB	AB	AA	AA	AB	AA	4	6	0.4	0.0874474		7	13	0.35	0.39695
rs6236348	19	6000186	BB	BB	AA	AA	AB	AB	AB	AB	AA	AB	AA	AA	AB	AB	AB	AA	6	4	0.6	0.0874474		AA	AA	AA	AA	AA	AB	AA	AA	AB	AA	8	2	0.8	0.83708		14	6	0.7	0.7147
UT_19_10.709331		9813271	BB	BB	AA	AA	AB	AB	AB	AB	AA	AB	AA	AA	AB	AB	AB	AA	6	4	0.6	0.0874474		AA	AA	AA	AA	AA	AB	AA	AA	AB	AA	8	2	0.8	0.83708		14	6	0.7	0.7147
rs6316813		10572580	AA	AA	BB	BB	AB	AB	AB	AB	BB	AB	BB	BB	AB	AB	AB	BB	6	4	0.6	0.0874474		BB	BB	BB	BB	BB	AB	BB	BB	AB	BB	8	2	0.8	0.83708		14	6	0.7	0.7147
CEL-19_12595293		12595293	BB	BB	AA	AA	AB	AB	AB	AB	AA	AB	AA	AA	AB	AB	AB	AA	6	4	0.6	0.0874474		AA	AA	AA	AA	AA	AB	AA	AA	AB	AA	8	2	0.8	0.83708		14	6	0.7	0.7147
rs3686467		16159229	BB	BB	AA	AA	AB	AB	AB	AB	AA	AB	AA	AA	AB	AB	AB	AA	6	4	0.6	0.0874474		AA	AB	AA	AA	AA	AB	AA	AA	AB	AA	7	3	0.7	0.35735		13	7	0.65	0.39695
gnf19.017.711		19283950	BB	BB	AA	AA	AB	AB	AB	AB	AA	AB	AA	AA	AB	AB	AB	AA	6	4	0.6	0.0874474		AA	AB	AA	AA	AA	AB	AA	AA	AB	AA	7	3	0.7	0.35735		13	7	0.65	0.39695
rs6309315		22859563	AA	AA	BB	BB	AB	AB	AB	AB	BB	AB	AB	BB	AB	AB	AB	BB	7	3	0.7	0.35735		BB	AB	BB	BB	BB	AB	BB	BB	AB	BB	7	3	0.7	0.35735		14	6	0.7	0.7147
rs6293693		25362165	AA	AA	BB	BB	AB	AB	AB	AB	BB	AB	AB	BB	AB	AB	AB	BB	7	3	0.7	0.35735		AB	AB	BB	BB	BB	AB	BB	BB	AB	BB	6	4	0.6	0.0874474		13	7	0.65	0.39695
rs3090325		26007713	BB	BB	AA	AA	AB	AB	AB	AB	AA	AB	AB	AA	AB	AB	AB	AA	7	3	0.7	0.35735		AB	AB	AA	AA	AA	AB	AA	AA	AB	AA	6	4	0.6	0.0874474		13	7	0.65	0.39695
rs13459194		31358105	AA	AA	BB	BB	AB	AB	AB	AB	BB	AB	AB	BB	AB	AB	AB	BB	7	3	0.7	0.35735		AB	AB	BB	BB	BB	AB	BB	AB	AB	AB	4	6	0.4	0.0874474		11	9	0.55	0.0435021
rs6237466		31672951	AA	AA	BB	BB	AB	AB	AB	AB	BB	AB	AB	BB	AB	AB	AB	BB	7	3	0.7	0.35735		AB	AB	BB	BB	BB	AB	BB	AB	AB	AB	4	6	0.4	0.0874474		11	9	0.55	0.0435021
CEL-19_34542259		34542259	AA	AA	NC	BB	AB	AB	AB	AB	BB	AB	AB	BB	AB	AB	AB	BB	7	3	0.7	0.35735		AB	AB	BB	BB	BB	AB	BB	AB	AB	AB	4	6	0.4	0.0874474		11	9	0.55	0.0435021
gnf19.035.019		36467112	AA	AA	BB	BB	AB	AB	AB	AB	BB	AB	AB	BB	AB	AB	AB	BB	7	3	0.7	0.35735		AB	AB	BB	BB	BB	AB	BB	AB	AB	AB	4	6	0.4	0.0874474		11	9	0.55	0.0435021
rs3655407		39594395	BB	BB	AA	AA	AB	AB	AB	AB	AA	AB	AB	AA	AB	AB	AA	AA	6	4	0.6	0.0874474		AB	AB	AB	AA	AA	AB	AA	AB	AB	AB	3	7	0.3	0.35735		9	11	0.45	0.0435021
rs3656289		41749395	AA	AA	BB	BB	AB	AB	AB	AB	BB	AB	AB	BB	AB	AB	BB	BB	6	4	0.6	0.0874474		AB	AB	AB	BB	BB	AB	BB	AB	AB	AB	3	7	0.3	0.35735		9	11	0.45	0.0435021
rs3687275		42406846	AA	AA	BB	BB	AB	AB	AB	AB	BB	AB	AB	BB	AB	AB	BB	BB	6	4	0.6	0.0874474		AB	AB	AB	BB	BB	AB	BB	AB	AB	AB	3	7	0.3	0.35735		9	11	0.45	0.0435021
rs13483643		44651448	AA	AA	BB	BB	AB	AB	AB	AB	BB	AB	AB	BB	AB	AB	BB	BB	6	4	0.6	0.0874474		AB	AB	AB	BB	BB	AB	BB	AB	AB	AB	3	7	0.3	0.35735		9	11	0.45	0.0435021
rs3023496		47482330	AA	AA	BB	BB	AB	AB	AB	AB	BB	AB	AB	BB	AB	AB	BB	BB	6	4	0.6	0.0874474		AB	AB	AB	BB	BB	AB	BB	AB	BB	AB	4	6	0.4	0.0874474		10	10	0.5	0
rs6304326		52797648	BB	BB	AA	AA	AB	AB	AB	AB	AA	AB	AB	AA	AB	AB	AA	AA	6	4	0.6	0.0874474		AB	AB	AB	AB	AA	AB	AA	AB	AA	AB	3	7	0.3	0.35735		9	11	0.45	0.0435021
rs13483682		54535312	BB	BB	AA	AA	AB	AB	AB	AB	AA	AB	AB	AA	AB	AB	AA	AA	6	4	0.6	0.0874474		AB	AB	AB	AB	AA	AB	AA	AB	AA	AB	3	7	0.3	0.35735		9	11	0.45	0.0435021
UT_4_59.889271		59475231	BB	BB	AA	AA	AB	AB	AB	AB	AB	AB	AB	AA	AB	AB	AA	AB	8	2	0.8	0.83708		AB	AB	AB	AB	AA	AA	AA	AB	AA	AB	4	6	0.4	0.0874474		12	8	0.6	0.174895
rs6413270 (random SNP)	18	804035	AA	AA	BB	BB	AB	AB	BB	BB	BB	BB	AB	BB	BB	AB	BB	BB	2	8	0.2	0.83708		BB	BB	BB	BB	AB	AB	BB	BB	BB	AB	7	3	0.7	0.35735		9	11	0.45	0.0435021
rs6384973 (random SNP)	7	12916620	BB	BB	AA	AA	AB	AB	AB	AA	AB	AA	AA	AB	AB	AB	AA	AA	5	5	0.5	0		AB	AA	AB	AB	AB	AA	AB	AA	AB	AA	4	6	0.4	0.0874474		9	11	0.45	0.0435021
rs3700068 (random SNP)	7	38982522	BB	BB	AA	AA	AB	AB	AB	AA	AB	AA	AA	AB	AB	AB	AA	AA	5	5	0.5	0		AB	AA	AB	AB	AB	AA	AB	AA	AB	AA	4	6	0.4	0.0874474		9	11	0.45	0.0435021

## Sheet: MommeD16
SNP details			Control Samples						MommeD16 Mutant Samples										mut LOD					MommeD16 Wild Type Samples										wildtype LOD					combined LOD
Name	Chr	Position	FVB (Line3.21.33)	FVB (control)	C57 (Line3c.24.1)	C57 (Line3c.24.2)	F1 cont	F1 cont	MommeD16_F1.2.3	MommeD16_F1.2.6	MommeD16_F1.2.7.	MommeD16_F1.2.9.	MommeD16_F1.3.2	MommeD16_F1.3.3	MommeD16_F1.3.4	MommeD16_F1.3.10	MommeD16_F1.3.16	MommeD16_F1.3.24	R	NR	theta	LOD		MommeD16_F1.2.1	MommeD16_F1.2.4	MommeD16_F1.2.5	MommeD16_F1.2.8	MommeD16_F1.3.1	MommeD16_F1.3.5	MommeD16_F1.3.11	MommeD16_F1.3.17	MommeD16_F1.3.20	MommeD16_F1.3.21	R	NR	theta	LOD		R	NR	theta	LOD
rs6269442	1	3495168	BB	BB	AA	AA	AB	AB	AB	AA	AB	AB	AB	AA	AA	AA	AA	AA	4	6	0.4	0.0874474		AA	AB	AA	AA	AA	AB	AB	AA	AB	AA	6	4	0.6	0.0874474		10	10	0.5	0
rs13475701		4538744	BB	BB	AA	AA	AB	AB	AB	AA	AB	AB	AB	AA	AA	AA	AA	AA	4	6	0.4	0.0874474		AA	AB	AA	AA	AA	AB	AB	AA	AB	AA	6	4	0.6	0.0874474		10	10	0.5	0
rs13475706		5917284	BB	BB	AA	AA	AB	AB	AB	AA	AB	AB	AB	AA	AA	AA	AA	AA	4	6	0.4	0.0874474		AA	AB	AA	AA	AA	AB	AB	AA	AB	AA	6	4	0.6	0.0874474		10	10	0.5	0
rs3684358		8111551	AA	AA	BB	BB	AB	AB	AB	BB	AB	AB	AB	BB	BB	BB	BB	BB	4	6	0.4	0.0874474		BB	AB	BB	BB	BB	AB	AB	BB	AB	BB	6	4	0.6	0.0874474		10	10	0.5	0
rs13475729		12981709	AA	AA	BB	BB	AB	AB	AB	BB	AB	AB	AB	BB	BB	BB	BB	BB	4	6	0.4	0.0874474		BB	AB	BB	BB	BB	AB	AB	BB	AB	BB	6	4	0.6	0.0874474		10	10	0.5	0
rs3671256		16443156	BB	BB	AA	AA	AB	AB	AB	AA	AB	AB	AB	AA	AA	AA	AA	AA	4	6	0.4	0.0874474		AA	AB	AA	AA	AA	AB	AB	AA	AB	AA	6	4	0.6	0.0874474		10	10	0.5	0
rs13475750		19680103	BB	BB	AA	AA	AB	AB	AB	AA	AB	AB	AB	AA	AA	AA	AA	AA	4	6	0.4	0.0874474		AA	AB	AA	AA	AA	AB	AB	AA	AB	AA	6	4	0.6	0.0874474		10	10	0.5	0
rs6404446		20994482	AA	AA	BB	BB	AB	AB	AB	BB	AB	AB	AB	BB	BB	BB	BB	BB	4	6	0.4	0.0874474		BB	AB	BB	BB	BB	AB	AB	BB	AB	BB	6	4	0.6	0.0874474		10	10	0.5	0
mCV23695025		22386585	BB	BB	AA	AA	AB	AB	AB	AA	AB	AB	AB	AA	AA	AA	AA	AA	4	6	0.4	0.0874474		AA	AB	AA	AA	AA	AB	AB	AA	AB	AA	6	4	0.6	0.0874474		10	10	0.5	0
rs6173215		22977896	BB	BB	AA	AA	AB	AB	AB	AA	AB	AB	AB	AA	AA	AA	AA	AA	4	6	0.4	0.0874474		AA	AB	AA	AA	AA	AB	AB	AA	AB	AA	6	4	0.6	0.0874474		10	10	0.5	0
mCV24784983		25471405	BB	BB	AA	AA	AB	AB	AA	AA	AB	AB	AB	AA	AA	AA	AA	AA	3	7	0.3	0.35735		AA	AB	AA	AA	AA	AB	AB	AA	AB	AA	6	4	0.6	0.0874474		9	11	0.45	0.0435021
rs6166266		26136349	BB	BB	AA	AA	AB	AB	AA	AA	AB	AB	AB	AA	AA	AA	AA	AA	3	7	0.3	0.35735		AA	AB	AA	AA	AA	AB	AB	AA	AB	AA	6	4	0.6	0.0874474		9	11	0.45	0.0435021
rs3677683		27510356	BB	BB	AA	AA	AB	AB	AA	AA	AB	AB	AB	AA	AA	AA	AA	AA	3	7	0.3	0.35735		AA	AB	AA	AA	AA	AB	AB	AA	AB	AA	6	4	0.6	0.0874474		9	11	0.45	0.0435021
rs3695988		29990732	BB	BB	AA	AA	AB	AB	AA	AA	AB	AB	AB	AA	AA	AA	AA	AA	3	7	0.3	0.35735		AA	AB	AA	AA	AA	AB	AB	AA	AB	AA	6	4	0.6	0.0874474		9	11	0.45	0.0435021
rs4137502		31102378	AA	AA	BB	BB	AB	AB	BB	BB	AB	AB	AB	BB	BB	BB	BB	BB	3	7	0.3	0.35735		BB	AB	BB	BB	BB	AB	AB	BB	AB	BB	6	4	0.6	0.0874474		9	11	0.45	0.0435021
rs3707642		32799125	AA	AA	BB	BB	AB	AB	BB	BB	AB	AB	AB	BB	BB	BB	BB	BB	3	7	0.3	0.35735		BB	AB	BB	BB	BB	AB	AB	BB	AB	BB	6	4	0.6	0.0874474		9	11	0.45	0.0435021
rs3681732		34414162	BB	BB	AA	AA	AB	AB	AA	AA	AB	AB	AB	AA	AA	AA	AA	AA	3	7	0.3	0.35735		AA	AB	AA	AA	AA	AB	AB	AA	AB	AA	6	4	0.6	0.0874474		9	11	0.45	0.0435021
rs3683997		36198091	AA	AA	BB	BB	AB	AB	BB	BB	AB	AB	AB	BB	BB	BB	BB	BB	3	7	0.3	0.35735		BB	AB	BB	BB	BB	AB	AB	BB	AB	BB	6	4	0.6	0.0874474		9	11	0.45	0.0435021
rs4222295		39320203	AA	AA	BB	BB	AB	AB	BB	BB	AB	AB	AB	BB	BB	BB	BB	BB	3	7	0.3	0.35735		BB	AB	BB	BB	BB	AB	AB	BB	AB	BB	6	4	0.6	0.0874474		9	11	0.45	0.0435021
gnf01.036.770		40297949	AA	AA	BB	BB	AB	AB	BB	BB	AB	AB	AB	BB	BB	BB	BB	BB	3	7	0.3	0.35735		BB	AB	BB	BB	BB	AB	AB	BB	AB	BB	6	4	0.6	0.0874474		9	11	0.45	0.0435021
rs13475827		41262551	AA	AA	BB	BB	AB	AB	BB	BB	AB	AB	AB	BB	BB	BB	BB	BB	3	7	0.3	0.35735		BB	AB	BB	BB	BB	AB	AB	BB	AB	BB	6	4	0.6	0.0874474		9	11	0.45	0.0435021
rs13475834		42789902	BB	BB	AA	AA	AB	AB	AA	AA	AB	AB	AB	AA	AA	AA	AA	AA	3	7	0.3	0.35735		AA	AB	AA	AA	AA	AB	AB	AA	AB	AA	6	4	0.6	0.0874474		9	11	0.45	0.0435021
rs6195073		88494443	BB	BB	AA	AA	AB	AB	AA	AB	AB	AB	AB	AA	AB	AA	AA	AA	5	5	0.5	0		AA	AB	AA	AB	AA	AA	AB	AB	AB	AB	4	6	0.4	0.0874474		9	11	0.45	0.0435021
rs13475980		91575836	AA	AA	BB	BB	AB	AB	BB	AB	AB	AB	AB	BB	AB	BB	BB	BB	5	5	0.5	0		BB	AB	BB	AB	BB	BB	AB	AB	AB	AB	4	6	0.4	0.0874474		9	11	0.45	0.0435021
rs6268443		93319361	BB	BB	AA	AA	AB	AB	AA	AB	AB	AB	AB	AA	AB	AB	AA	AA	6	4	0.6	0.0874474		AA	AB	AA	AB	AA	AA	AB	AB	AB	AB	4	6	0.4	0.0874474		10	10	0.5	0
CEL-1_103251925		103251925	AA	AA	BB	BB	AB	AB	BB	AB	AB	AB	AB	BB	AB	AB	BB	BB	6	4	0.6	0.0874474		BB	AB	BB	AB	BB	BB	AB	AB	AB	AB	4	6	0.4	0.0874474		10	10	0.5	0
CEL-1_105423103		105423103	AA	AA	BB	BB	AB	AB	BB	AB	AB	AB	AB	BB	AB	AB	BB	BB	6	4	0.6	0.0874474		BB	AB	BB	AB	BB	BB	AB	AB	AB	AB	4	6	0.4	0.0874474		10	10	0.5	0
rs3685919		109634975	AA	AA	BB	BB	AB	AB	BB	AB	AB	AB	AB	BB	AB	AB	BB	BB	6	4	0.6	0.0874474		BB	AB	BB	AB	BB	BB	AB	AB	AB	AB	4	6	0.4	0.0874474		10	10	0.5	0
rs13476061		113899609	BB	BB	AA	AA	AB	AB	AA	AB	AB	AB	AB	AA	AB	AB	AA	AA	6	4	0.6	0.0874474		AA	AB	AA	AB	AA	AA	AB	AB	AB	AB	4	6	0.4	0.0874474		10	10	0.5	0
rs3674655		117379659	AA	AA	BB	BB	AB	AB	BB	AB	AB	AB	AB	BB	AB	AB	BB	BB	6	4	0.6	0.0874474		BB	AB	BB	AB	BB	BB	AB	AB	AB	AB	4	6	0.4	0.0874474		10	10	0.5	0
rs3678634		120380872	AA	AA	BB	BB	AB	AB	BB	AB	AB	AB	AB	BB	AB	AB	BB	BB	6	4	0.6	0.0874474		BB	AB	BB	AB	BB	BB	AB	AB	AB	AB	4	6	0.4	0.0874474		10	10	0.5	0
rs4137908		125475941	AA	AA	BB	BB	AB	AB	BB	AB	AB	AB	AB	BB	AB	AB	BB	BB	6	4	0.6	0.0874474		BB	AB	BB	AB	BB	BB	AB	AB	AB	AB	4	6	0.4	0.0874474		10	10	0.5	0
rs13476104		128094625	AA	AA	BB	BB	AB	AB	BB	AB	AB	AB	AB	BB	AB	AB	BB	BB	6	4	0.6	0.0874474		BB	AB	BB	AB	BB	BB	AB	AB	AB	AB	4	6	0.4	0.0874474		10	10	0.5	0
rs3699561		130962369	AA	AA	BB	BB	AB	AB	BB	AB	AB	AB	AB	AB	AB	AB	BB	BB	7	3	0.7	0.35735		BB	AB	BB	AB	BB	BB	AB	AB	AB	AB	4	6	0.4	0.0874474		11	9	0.55	0.0435021
rs3724826		131376437	BB	BB	AA	AA	AB	AB	AA	AB	AB	AB	AB	AB	AB	AB	AA	AA	7	3	0.7	0.35735		AA	AB	AA	AB	AA	AA	AB	AB	AB	AB	4	6	0.4	0.0874474		11	9	0.55	0.0435021
rs13476119		134099450	BB	BB	AA	AA	AB	AB	AA	AB	AB	AB	AB	AB	AB	AB	AA	AA	7	3	0.7	0.35735		AA	AB	AA	AB	AA	AA	AB	AB	AB	AB	4	6	0.4	0.0874474		11	9	0.55	0.0435021
rs8250053		135044501	BB	BB	AA	AA	AB	AB	AA	AB	AB	AB	AB	AB	AB	AB	AA	AA	7	3	0.7	0.35735		AA	AB	AA	AB	AA	AA	AB	AB	AB	AB	4	6	0.4	0.0874474		11	9	0.55	0.0435021
gnf01.137.841		138089211	BB	BB	AA	AA	AB	AB	AA	AB	AB	AB	AB	AB	AB	AB	AA	AA	7	3	0.7	0.35735		AA	AB	AA	AB	AA	AA	AB	AB	AB	AB	4	6	0.4	0.0874474		11	9	0.55	0.0435021
rs13476141		140472264	BB	BB	AA	AA	AB	AB	AA	AB	AB	AB	AB	AB	AB	AB	AA	AA	7	3	0.7	0.35735		AA	AB	AA	AB	AA	AA	AB	AB	AB	AB	4	6	0.4	0.0874474		11	9	0.55	0.0435021
rs6382880		142470600	BB	BB	AA	AA	AB	AB	AA	AB	AB	AB	AB	AB	AB	AB	AA	AA	7	3	0.7	0.35735		AA	AB	AA	AB	AA	AA	AB	AB	AB	AB	4	6	0.4	0.0874474		11	9	0.55	0.0435021
rs13476152		144012938	BB	BB	AA	AA	AB	AB	AA	AB	AB	AB	AB	AB	AB	AB	AA	AA	7	3	0.7	0.35735		AA	AB	AA	AB	AA	AA	AB	AB	AB	AB	4	6	0.4	0.0874474		11	9	0.55	0.0435021
rs3672697		145088382	AA	AA	BB	BB	AB	AB	BB	AB	AB	AB	AB	AB	AB	AB	BB	BB	7	3	0.7	0.35735		BB	AB	BB	AB	BB	BB	AB	AB	AB	AB	4	6	0.4	0.0874474		11	9	0.55	0.0435021
rs6411476		148913234	AA	AA	BB	BB	AB	AB	BB	AB	AB	AB	AB	AB	AB	AB	BB	BB	7	3	0.7	0.35735		BB	AB	BB	AB	BB	BB	AB	AB	AB	AB	4	6	0.4	0.0874474		11	9	0.55	0.0435021
UT_1_113.684537		156044150	BB	BB	AA	AA	AB	AB	AA	AB	AB	AB	AB	AB	AB	AB	AA	AA	7	3	0.7	0.35735		AA	AB	AA	AB	AB	AA	AA	AB	AB	AB	4	6	0.4	0.0874474		11	9	0.55	0.0435021
rs13476229		169381101	AA	AA	BB	BB	AB	AB	BB	AB	AB	AB	AB	AB	AB	AB	BB	BB	7	3	0.7	0.35735		BB	AB	BB	AB	AB	BB	BB	AB	AB	AB	4	6	0.4	0.0874474		11	9	0.55	0.0435021
rs3707910		172614886	AA	AA	BB	BB	AB	AB	BB	AB	AB	AB	AB	AB	AB	AB	BB	BB	7	3	0.7	0.35735		BB	AB	BB	AB	AB	BB	BB	AB	AB	AB	4	6	0.4	0.0874474		11	9	0.55	0.0435021
rs3669108		174667766	BB	BB	AA	AA	AB	AB	AA	AB	AB	AB	AB	AB	AB	AB	AA	AA	7	3	0.7	0.35735		AA	AB	AA	AB	AB	AA	AA	AB	AB	AB	4	6	0.4	0.0874474		11	9	0.55	0.0435021
rs13476273		182175880	AA	AA	BB	BB	AB	AB	BB	BB	AB	AB	AB	AB	AB	AB	BB	AB	7	3	0.7	0.35735		BB	AB	BB	AB	AB	BB	BB	AB	AB	AB	4	6	0.4	0.0874474		11	9	0.55	0.0435021
rs3667164		188355284	BB	BB	AA	AA	AB	AB	AB	AA	AB	AA	AA	AB	AA	AB	AA	AB	5	5	0.5	0		AA	AA	AA	AB	AB	AA	AA	AB	AB	AB	5	5	0.5	0		10	10	0.5	0
rs6213083	2	3972678	AA	AA	BB	BB	AB	AB	AB	AB	AB	BB	AB	AB	BB	AB	BB	AB	7	3	0.7	0.35735		BB	AB	AB	BB	BB	AB	BB	AB	BB	BB	6	4	0.6	0.0874474		13	7	0.65	0.39695
rs4136817		4258057	AA	AA	BB	BB	AB	AB	AB	AB	AB	BB	AB	AB	BB	AB	BB	AB	7	3	0.7	0.35735		BB	AB	AB	BB	BB	AB	BB	AB	BB	BB	6	4	0.6	0.0874474		13	7	0.65	0.39695
rs6359983		6694892	BB	BB	AA	AA	AB	AB	AB	AB	AB	AA	AB	AB	AA	AB	AA	AB	7	3	0.7	0.35735		AA	AB	AB	AA	AA	AB	AA	AB	AA	AA	6	4	0.6	0.0874474		13	7	0.65	0.39695
rs6240512		10929543	AA	AA	BB	BB	AB	AB	AB	AB	AB	BB	AB	AB	BB	AB	BB	AB	7	3	0.7	0.35735		BB	AB	AB	BB	BB	AB	BB	AB	BB	BB	6	4	0.6	0.0874474		13	7	0.65	0.39695
rs3674936		20427488	BB	BB	AA	AA	AB	AB	AB	AB	AB	AA	AB	AB	AA	AB	AA	AB	7	3	0.7	0.35735		AA	AB	AB	AA	AA	AB	AA	AB	AA	AA	6	4	0.6	0.0874474		13	7	0.65	0.39695
CEL-2_32981944		32981944	AA	AA	BB	BB	AB	AB	BB	AB	AB	BB	AB	AB	BB	AB	BB	AB	6	4	0.6	0.0874474		BB	AB	AB	BB	BB	AB	AB	AB	BB	BB	5	5	0.5	0		11	9	0.55	0.0435021
gnf02.035.469		33954610	BB	BB	AA	AA	AB	AB	AA	AB	AB	AA	AB	AB	AA	AB	AA	AB	6	4	0.6	0.0874474		AA	AB	AB	AA	AA	AB	AB	AB	AA	AA	5	5	0.5	0		11	9	0.55	0.0435021
rs13476439		38071109	AA	AA	BB	BB	AB	AB	BB	AB	AB	BB	AB	AB	BB	AB	BB	AB	6	4	0.6	0.0874474		BB	AB	AB	BB	BB	AB	AB	AB	BB	BB	5	5	0.5	0		11	9	0.55	0.0435021
rs13476454		41244144	BB	BB	AA	AA	AB	AB	AA	AB	AB	AA	AB	AB	AA	AB	AA	AB	6	4	0.6	0.0874474		AA	AB	AB	AA	AA	AB	AB	AB	AA	AA	5	5	0.5	0		11	9	0.55	0.0435021
rs13476467		44361765	AA	AA	BB	BB	AB	AB	BB	AB	AB	BB	AB	AB	BB	AB	BB	AB	6	4	0.6	0.0874474		BB	AB	AB	BB	BB	AB	AB	AB	BB	BB	5	5	0.5	0		11	9	0.55	0.0435021
rs13476472		45653218	BB	BB	AA	AA	AB	AB	AA	AB	AB	AA	AB	AB	AA	AB	AA	AB	6	4	0.6	0.0874474		AA	AB	AB	AA	AA	AB	AB	AB	AA	AA	5	5	0.5	0		11	9	0.55	0.0435021
rs6265423		47124603	BB	BB	AA	AA	AB	AB	AA	AB	AB	AA	AB	AB	AA	AB	AA	AB	6	4	0.6	0.0874474		AA	AB	AB	AA	AA	AB	AB	AB	AA	AA	5	5	0.5	0		11	9	0.55	0.0435021
CEL-2_50605053		50605053	AA	AA	BB	BB	AB	AB	BB	AB	AB	BB	AB	AB	BB	AB	BB	AB	6	4	0.6	0.0874474		BB	AB	AB	BB	BB	AB	AB	AB	BB	BB	5	5	0.5	0		11	9	0.55	0.0435021
rs3725341		51425686	BB	BB	AA	AA	AB	AB	AA	AB	AB	AA	AB	AB	AA	AB	AA	AB	6	4	0.6	0.0874474		AA	AB	AB	AA	AA	AB	AB	AB	AA	AA	5	5	0.5	0		11	9	0.55	0.0435021
rs13476503		53143600	AA	AA	BB	BB	AB	AB	BB	AB	AB	BB	AB	AB	BB	AB	BB	AB	6	4	0.6	0.0874474		BB	AB	AB	BB	BB	AB	AB	AB	BB	BB	5	5	0.5	0		11	9	0.55	0.0435021
rs3718711		56489184	BB	BB	AA	AA	AB	AB	AA	AB	AB	AA	AB	AB	AA	AB	AA	AB	6	4	0.6	0.0874474		AA	AB	AB	AA	AA	AB	AB	AB	AA	AA	5	5	0.5	0		11	9	0.55	0.0435021
rs3672719		58142938	AA	AA	BB	BB	AB	AB	BB	AB	AB	BB	AB	AB	BB	AB	BB	AB	6	4	0.6	0.0874474		BB	AB	AB	BB	BB	AB	AB	AB	BB	BB	5	5	0.5	0		11	9	0.55	0.0435021
CEL-2_63143553		63143553	BB	BB	AA	AA	AB	AB	AA	AB	AB	AA	AB	AB	AA	AB	AA	AB	6	4	0.6	0.0874474		AA	AB	AB	AA	AA	AB	AB	AA	AA	AA	6	4	0.6	0.0874474		12	8	0.6	0.174895
rs6222797		65057687	BB	BB	AA	AA	AB	AB	AA	AB	AB	AA	AB	AB	AA	AB	AA	AB	6	4	0.6	0.0874474		AA	AB	AB	AA	AA	AB	AB	AA	AA	AA	6	4	0.6	0.0874474		12	8	0.6	0.174895
rs4136610		70090167	AA	AA	BB	BB	AB	AB	BB	AB	AB	BB	AB	AB	AB	AB	BB	AB	7	3	0.7	0.35735		BB	AB	AB	BB	BB	AB	AB	BB	BB	BB	6	4	0.6	0.0874474		13	7	0.65	0.39695
rs3664661		71492729	AA	AA	BB	BB	AB	AB	BB	AB	AB	BB	AB	AB	AB	AB	BB	AB	7	3	0.7	0.35735		BB	AB	AB	BB	BB	AB	AB	BB	BB	BB	6	4	0.6	0.0874474		13	7	0.65	0.39695
rs13476580		74776032	AA	AA	BB	BB	AB	AB	BB	AB	AB	BB	AB	AB	AB	AB	BB	AB	7	3	0.7	0.35735		BB	AB	AB	BB	BB	AB	AB	BB	BB	BB	6	4	0.6	0.0874474		13	7	0.65	0.39695
rs3722345		80509747	BB	BB	AA	AA	AB	AB	AA	AB	AB	AA	AB	AB	AB	AB	AA	AB	7	3	0.7	0.35735		AA	AB	AB	AA	AA	AB	AB	AA	AA	AA	6	4	0.6	0.0874474		13	7	0.65	0.39695
rs3667007		82000176	AA	AA	BB	BB	AB	AB	BB	AB	AB	BB	AB	AB	AB	AB	BB	AB	7	3	0.7	0.35735		BB	AB	AB	BB	BB	AB	AB	BB	BB	BB	6	4	0.6	0.0874474		13	7	0.65	0.39695
rs8273639		84666393	BB	BB	AA	AA	AB	AB	AA	AB	AB	AA	AB	AB	AB	AB	AA	AB	7	3	0.7	0.35735		AA	AB	AB	AA	AA	AB	AB	AA	AA	AA	6	4	0.6	0.0874474		13	7	0.65	0.39695
rs13476621		87247149	BB	BB	AA	AA	AB	AB	AA	AB	AB	AA	AB	AB	AB	AB	AA	AB	7	3	0.7	0.35735		AA	AB	AB	AA	AA	AB	AB	AA	AA	AA	6	4	0.6	0.0874474		13	7	0.65	0.39695
rs6404809		88899373	AA	AA	BB	BB	AB	AB	BB	AB	AB	BB	AB	AB	AB	AB	BB	AB	7	3	0.7	0.35735		BB	AB	AB	BB	BB	AB	AB	BB	BB	BB	6	4	0.6	0.0874474		13	7	0.65	0.39695
rs13476636		91539303	BB	BB	AA	AA	AB	AB	AA	AB	AB	AA	AB	AB	AB	AB	AA	AB	7	3	0.7	0.35735		AA	AB	AB	AA	AA	AB	AB	AA	AA	AA	6	4	0.6	0.0874474		13	7	0.65	0.39695
rs13476639		92720804	BB	BB	AA	AA	AB	AB	AA	AB	AB	AA	AB	AB	AB	AB	AA	AB	7	3	0.7	0.35735		AA	AB	AB	AA	AA	AB	AB	AA	AA	AA	6	4	0.6	0.0874474		13	7	0.65	0.39695
rs13476649		95929798	AA	AA	BB	BB	AB	AB	BB	AB	AB	BB	AB	AB	AB	AB	BB	AB	7	3	0.7	0.35735		BB	AB	AB	BB	BB	AB	AB	BB	BB	BB	6	4	0.6	0.0874474		13	7	0.65	0.39695
rs6378047		99378126	AA	AA	NC	BB	AB	AB	BB	AB	AB	BB	AB	AB	AB	AB	BB	AB	7	3	0.7	0.35735		BB	AB	AB	BB	BB	AB	AB	BB	BB	BB	6	4	0.6	0.0874474		13	7	0.65	0.39695
rs13476666		101217024	BB	BB	AA	AA	AB	AB	AA	AB	AB	AA	AB	AB	AB	AB	AA	AB	7	3	0.7	0.35735		AA	AB	AB	AA	AA	AB	AB	AA	AA	AA	6	4	0.6	0.0874474		13	7	0.65	0.39695
rs13476689		107356662	BB	BB	AA	AA	AB	AB	AA	AB	AB	AA	AB	AB	AB	AB	AA	AB	7	3	0.7	0.35735		AA	AB	AB	AA	AA	AB	AB	AA	AA	AA	6	4	0.6	0.0874474		13	7	0.65	0.39695
rs13476691		108396162	BB	BB	AA	AA	AB	AB	AA	AB	AB	AA	AB	AB	AB	AB	AA	AB	7	3	0.7	0.35735		AA	AB	AB	AA	AA	AB	AB	AA	AA	AA	6	4	0.6	0.0874474		13	7	0.65	0.39695
rs13476698		111095530	BB	BB	AA	AA	AB	AB	AA	AB	AB	AA	AB	AB	AB	AB	AA	AB	7	3	0.7	0.35735		AA	AB	AB	AA	AA	AB	AB	AA	AA	AA	6	4	0.6	0.0874474		13	7	0.65	0.39695
CEL-2_111981058		111981058	AA	AA	BB	BB	AB	AB	BB	AB	AB	BB	AB	AB	AB	AB	BB	AB	7	3	0.7	0.35735		BB	AB	AB	BB	BB	AB	AB	BB	BB	BB	6	4	0.6	0.0874474		13	7	0.65	0.39695
rs4138562		114161459	BB	BB	AA	AA	AB	AB	AA	AB	AB	AA	AB	AB	AB	AB	AA	AB	7	3	0.7	0.35735		AA	AB	AB	AA	AA	AB	AB	AA	AA	AA	6	4	0.6	0.0874474		13	7	0.65	0.39695
rs3699172		115671423	BB	BB	AA	AA	AB	AB	AA	AB	AB	AA	AB	AB	AB	AB	AA	AB	7	3	0.7	0.35735		AA	AB	AB	AA	AA	AB	AB	AA	AA	AA	6	4	0.6	0.0874474		13	7	0.65	0.39695
rs8279354		118948317	BB	BB	AA	AA	AB	AB	AA	AB	AB	AA	AB	AB	AB	AB	AA	AB	7	3	0.7	0.35735		AA	AB	AB	AA	AA	AB	AB	AA	AA	AA	6	4	0.6	0.0874474		13	7	0.65	0.39695
rs3658927		120726441	BB	BB	AA	AA	AB	AB	AA	AB	AB	AA	AB	AB	AB	AB	AA	AB	7	3	0.7	0.35735		AA	AB	AB	AA	AA	AB	AB	AA	AA	AA	6	4	0.6	0.0874474		13	7	0.65	0.39695
rs6228179		123216313	BB	BB	AA	AA	AB	AB	AA	AB	AB	AA	AB	AB	AB	AB	AA	AB	7	3	0.7	0.35735		AA	AB	AB	AA	AA	AB	AB	AA	AA	AA	6	4	0.6	0.0874474		13	7	0.65	0.39695
rs6401493		125046796	BB	BB	AA	AA	AB	AB	AA	AB	AB	AA	AB	AB	AB	AB	AA	AB	7	3	0.7	0.35735		AA	AB	AB	AA	AA	AB	AB	AA	AA	AA	6	4	0.6	0.0874474		13	7	0.65	0.39695
gnf02.126.027		127549770	AA	AA	BB	BB	AB	AB	BB	AB	AB	BB	AB	AB	AB	AB	BB	AB	7	3	0.7	0.35735		BB	AB	AB	BB	BB	AB	AB	BB	BB	BB	6	4	0.6	0.0874474		13	7	0.65	0.39695
rs3661596		129893838	BB	BB	AA	AA	AB	AB	AA	AB	AB	AA	AB	AB	AB	AB	AA	AB	7	3	0.7	0.35735		AA	AB	AB	AA	AA	AB	AB	AA	AA	AA	6	4	0.6	0.0874474		13	7	0.65	0.39695
rs3665528		130762932	AA	AA	BB	BB	AB	AB	BB	AB	AB	BB	AB	AB	AB	AB	BB	AB	7	3	0.7	0.35735		BB	AB	AB	BB	BB	AB	AB	BB	BB	BB	6	4	0.6	0.0874474		13	7	0.65	0.39695
rs6363071		145784318	BB	BB	AA	AA	AB	AB	AA	AB	AB	AA	AB	AB	AB	AB	AA	AB	7	3	0.7	0.35735		AA	AB	AB	AA	AA	AB	AB	AA	AA	AA	6	4	0.6	0.0874474		13	7	0.65	0.39695
rs6209325		147807884	BB	BB	AA	AA	AB	AB	AA	AB	AB	AA	AB	AB	AA	AB	AA	AB	6	4	0.6	0.0874474		AA	AB	AB	AA	AA	AB	AB	AA	AA	AA	6	4	0.6	0.0874474		12	8	0.6	0.174895
rs13476860		156330826	BB	BB	AA	AA	AB	AB	AA	AB	AB	AA	AB	AB	AA	AB	AA	AB	6	4	0.6	0.0874474		AA	AB	AB	AA	AA	AB	AB	AA	AA	AA	6	4	0.6	0.0874474		12	8	0.6	0.174895
rs3695266		158068522	BB	BB	AA	AA	AB	AB	AA	AB	AB	AA	AB	AB	AA	AB	AA	AB	6	4	0.6	0.0874474		AA	AB	AB	AA	AA	AB	AB	AA	AA	AA	6	4	0.6	0.0874474		12	8	0.6	0.174895
rs13476874		159733176	AA	AA	BB	BB	AB	AB	BB	AB	AB	BB	AB	AB	BB	AB	BB	AB	6	4	0.6	0.0874474		BB	AB	AB	BB	BB	AB	AB	BB	BB	BB	6	4	0.6	0.0874474		12	8	0.6	0.174895
rs3664408		161443571	BB	BB	AA	AA	AB	AB	AA	AB	AB	AA	AB	AB	AA	AB	AA	AB	6	4	0.6	0.0874474		AA	AB	AB	AA	AA	AB	AB	AA	AA	AA	6	4	0.6	0.0874474		12	8	0.6	0.174895
rs13476889		164370875	BB	BB	AA	AA	AB	AB	AA	AB	AB	AA	AB	AB	AA	AB	AA	AB	6	4	0.6	0.0874474		AA	AB	AB	AA	AA	AB	AB	AA	AA	AA	6	4	0.6	0.0874474		12	8	0.6	0.174895
CEL-2_168586738		168586738	BB	BB	AA	AA	AB	AB	AA	AB	AB	AA	AB	AB	AA	AB	AA	AB	6	4	0.6	0.0874474		AA	AB	AB	AA	AB	AB	AB	AA	AA	AB	4	6	0.4	0.0874474		10	10	0.5	0
rs3726974		169905098	AA	AA	BB	BB	AB	AB	BB	AB	AB	BB	AB	AB	BB	AB	BB	AB	6	4	0.6	0.0874474		BB	AB	AB	BB	AB	AB	AB	BB	BB	AB	4	6	0.4	0.0874474		10	10	0.5	0
rs13476928		174162530	BB	BB	AA	AA	AB	AB	AB	AB	AB	AA	AB	AB	AA	AA	AA	AB	6	4	0.6	0.0874474		AA	AB	AB	AA	AB	AB	AB	AA	AA	AB	4	6	0.4	0.0874474		10	10	0.5	0
rs13476932		174923839	BB	BB	AA	AA	AB	AB	AB	AB	AB	AA	AB	AB	AA	AA	AA	AB	6	4	0.6	0.0874474		AA	AB	AB	AA	AB	AB	AB	AA	AA	AB	4	6	0.4	0.0874474		10	10	0.5	0
rs3679483		179814463	BB	BB	AA	AA	AB	AB	AB	AB	AB	AA	AB	AB	AA	AA	AA	AB	6	4	0.6	0.0874474		AA	AB	AB	AA	AB	AA	AB	AA	AA	AB	5	5	0.5	0		11	9	0.55	0.0435021
rs13476963	3	7703356	AA	AA	BB	BB	AB	AB	BB	AB	BB	AB	BB	BB	BB	BB	BB	BB	2	8	0.2	0.83708		BB	AB	AB	BB	BB	BB	AB	BB	AB	AB	5	5	0.5	0		7	13	0.35	0.39695
rs13476969		9744167	AA	AA	BB	BB	AB	AB	BB	AB	BB	AB	BB	BB	BB	BB	BB	BB	2	8	0.2	0.83708		BB	AB	AB	BB	BB	BB	AB	BB	AB	AB	5	5	0.5	0		7	13	0.35	0.39695
rs13476973		11073596	AA	AA	BB	BB	AB	AB	BB	AB	BB	AB	BB	BB	BB	BB	BB	BB	2	8	0.2	0.83708		BB	AB	AB	BB	BB	BB	AB	BB	AB	AB	5	5	0.5	0		7	13	0.35	0.39695
rs6248752		12161848	BB	BB	AA	AA	AB	AB	AA	AB	AA	AB	AA	AA	AA	AA	AA	AA	2	8	0.2	0.83708		AA	AB	AB	AA	AA	AA	AB	AA	AB	AB	5	5	0.5	0		7	13	0.35	0.39695
rs13476985		14943619	AA	AA	BB	BB	AB	AB	BB	AB	BB	AB	BB	BB	BB	BB	BB	BB	2	8	0.2	0.83708		BB	AB	AB	BB	BB	BB	AB	BB	AB	AB	5	5	0.5	0		7	13	0.35	0.39695
rs3659988		16122429	BB	BB	AA	AA	AB	AB	AA	AB	AA	AB	AA	AA	AA	AA	AA	AA	2	8	0.2	0.83708		AA	AB	AB	AA	AA	AA	AB	AA	AB	AB	5	5	0.5	0		7	13	0.35	0.39695
gnf03.015.035		17691447	BB	BB	AA	AA	AB	AB	AA	AB	AA	AB	AB	AA	AA	AA	AA	AA	3	7	0.3	0.35735		AA	AB	AB	AA	AA	AA	AB	AA	AB	AB	5	5	0.5	0		8	12	0.4	0.174895
rs6235984		21215374	BB	BB	AA	AA	AB	AB	AA	AB	AA	AB	AB	AA	AA	AA	AA	AA	3	7	0.3	0.35735		AA	AB	AB	AA	AA	AA	AB	AA	AB	AB	5	5	0.5	0		8	12	0.4	0.174895
rs13477030		27365675	AA	AA	BB	BB	AB	AB	BB	AB	BB	AB	AB	BB	BB	BB	BB	BB	3	7	0.3	0.35735		BB	AB	AB	BB	BB	BB	AB	BB	AB	AB	5	5	0.5	0		8	12	0.4	0.174895
rs3660588		30094761	BB	BB	AA	AA	AB	AB	AA	AB	AA	AB	AB	AA	AA	AA	AA	AA	3	7	0.3	0.35735		AA	AB	AB	AA	AA	AA	AB	AA	AB	AB	5	5	0.5	0		8	12	0.4	0.174895
rs13477043		31257023	AA	AA	BB	BB	AB	AB	BB	AB	BB	AB	AB	BB	BB	BB	BB	BB	3	7	0.3	0.35735		BB	AB	AB	BB	BB	BB	AB	BB	AB	AB	5	5	0.5	0		8	12	0.4	0.174895
gnf03.030.222		33096061	BB	BB	AA	AA	AB	AB	AA	AB	AA	AB	AB	AA	AA	AA	AA	AA	3	7	0.3	0.35735		AA	AB	AB	AA	AA	AA	AB	AA	AB	AB	5	5	0.5	0		8	12	0.4	0.174895
rs4223883		33860283	BB	BB	AA	AA	AB	AB	AA	AB	AA	AB	AB	AA	AA	AA	AA	AA	3	7	0.3	0.35735		AA	AB	AB	AA	AA	AA	AB	AA	AB	AB	5	5	0.5	0		8	12	0.4	0.174895
rs6246699		36110851	BB	BB	AA	AA	AB	AB	AA	AB	AA	AB	AB	AA	AA	AA	AA	AA	3	7	0.3	0.35735		AA	AB	AB	AA	AA	AA	AB	AA	AB	AB	5	5	0.5	0		8	12	0.4	0.174895
rs6324747		39835273	BB	BB	AA	AA	AB	AB	AA	AB	AA	AB	AB	AA	AA	AA	AA	AA	3	7	0.3	0.35735		AA	AB	AB	AA	AA	AA	AB	AA	AB	AB	5	5	0.5	0		8	12	0.4	0.174895
CEL-3_45598106		45598106	AA	AA	BB	BB	AB	AB	BB	AB	BB	AB	AB	BB	BB	BB	BB	BB	3	7	0.3	0.35735		BB	AB	AB	BB	BB	BB	AB	BB	AB	AB	5	5	0.5	0		8	12	0.4	0.174895
rs13477097		48335184	AA	AA	BB	BB	AB	AB	BB	AB	BB	AB	AB	BB	BB	BB	BB	BB	3	7	0.3	0.35735		BB	AB	AB	BB	BB	BB	AB	BB	AB	AB	5	5	0.5	0		8	12	0.4	0.174895
rs4139913		50623988	AA	AA	BB	BB	AB	AB	BB	AB	BB	AB	AB	BB	BB	BB	BB	BB	3	7	0.3	0.35735		BB	AB	AB	BB	BB	BB	AB	BB	AB	AB	5	5	0.5	0		8	12	0.4	0.174895
rs6241331		52675823	BB	BB	AA	AA	AB	AB	AA	AB	AA	AB	AB	AA	AA	AA	AA	AA	3	7	0.3	0.35735		AA	AB	AB	AA	AA	AA	AB	AA	AB	AB	5	5	0.5	0		8	12	0.4	0.174895
rs4223969		55143939	BB	BB	AA	AA	AB	AB	AA	AB	AA	AB	AB	AA	AA	AA	AA	AA	3	7	0.3	0.35735		AA	AB	AB	AA	AA	AA	AB	AA	AB	AB	5	5	0.5	0		8	12	0.4	0.174895
rs13477126		56753970	BB	BB	AA	AA	AB	AB	AA	AB	AA	AB	AB	AA	AA	AA	AA	AA	3	7	0.3	0.35735		AA	AB	AB	AA	AA	AA	AB	AA	AB	AB	5	5	0.5	0		8	12	0.4	0.174895
rs13477138		60037290	AA	AA	BB	BB	AB	AB	BB	AB	BB	AB	AB	BB	BB	BB	BB	BB	3	7	0.3	0.35735		BB	AB	AB	BB	BB	BB	AB	BB	AB	AB	5	5	0.5	0		8	12	0.4	0.174895
rs13477143		61103349	BB	BB	AA	AA	AB	AB	AA	AB	AA	AB	AB	AA	AA	AA	AA	AA	3	7	0.3	0.35735		AA	AB	AB	AA	AA	AA	AB	AA	AB	AB	5	5	0.5	0		8	12	0.4	0.174895
rs13477154		63787516	AA	AA	BB	BB	AB	AB	BB	AB	BB	AB	AB	BB	BB	BB	BB	BB	3	7	0.3	0.35735		BB	AB	AB	BB	BB	BB	AB	BB	AB	AB	5	5	0.5	0		8	12	0.4	0.174895
rs6212539		65222079	AA	AA	BB	BB	AB	AB	BB	AB	BB	AB	AB	BB	BB	BB	BB	BB	3	7	0.3	0.35735		BB	AB	AB	BB	BB	BB	AB	BB	AB	AB	5	5	0.5	0		8	12	0.4	0.174895
gnf03.063.824		66994152	AA	AA	BB	BB	AB	AB	BB	AB	BB	AB	AB	BB	BB	BB	BB	BB	3	7	0.3	0.35735		BB	AB	AB	BB	BB	BB	AB	BB	AB	AB	5	5	0.5	0		8	12	0.4	0.174895
rs6198234		70361430	BB	BB	AA	AA	AB	AB	AA	AB	AA	AB	AB	AA	AA	AA	AA	AA	3	7	0.3	0.35735		AA	AB	AB	AA	AA	AA	AB	AA	AB	AB	5	5	0.5	0		8	12	0.4	0.174895
rs6264454		71858927	AA	AA	BB	BB	AB	AB	BB	AB	BB	AB	AB	BB	BB	BB	BB	BB	3	7	0.3	0.35735		BB	AB	AB	BB	BB	BB	AB	BB	AB	AB	5	5	0.5	0		8	12	0.4	0.174895
rs13477201		75852874	AA	AA	BB	BB	AB	AB	BB	AB	BB	AB	AB	BB	BB	BB	BB	BB	3	7	0.3	0.35735		BB	AB	AB	BB	BB	BB	AB	BB	AB	AB	5	5	0.5	0		8	12	0.4	0.174895
rs13477210		77646357	BB	BB	AA	AA	AB	AB	AA	AB	AA	AB	AB	AA	AA	AA	AA	AA	3	7	0.3	0.35735		AA	AB	AB	AA	AA	AA	AB	AA	AB	AB	5	5	0.5	0		8	12	0.4	0.174895
rs13477217		79085242	BB	BB	AA	AA	AB	AB	AA	AB	AA	AB	AB	AA	AA	AA	AA	AA	3	7	0.3	0.35735		AA	AB	AB	AA	AA	AA	AB	AA	AB	AB	5	5	0.5	0		8	12	0.4	0.174895
rs13477224		81758272	BB	BB	AA	AA	AB	AB	AA	AB	AA	AB	AB	AA	AA	AA	AA	AA	3	7	0.3	0.35735		AA	AB	AA	AA	AA	AA	AB	AA	AB	AB	6	4	0.6	0.0874474		9	11	0.45	0.0435021
rs13477233		83880528	AA	AA	BB	BB	AB	AB	BB	AB	BB	AB	AB	BB	BB	BB	BB	BB	3	7	0.3	0.35735		BB	AB	BB	BB	BB	BB	AB	BB	AB	AB	6	4	0.6	0.0874474		9	11	0.45	0.0435021
rs13477251		89418525	AA	AA	BB	BB	AB	AB	AB	AB	BB	AB	AB	BB	BB	BB	BB	BB	4	6	0.4	0.0874474		BB	AB	BB	BB	BB	BB	AB	BB	AB	AB	6	4	0.6	0.0874474		10	10	0.5	0
rs13477268		93549679	BB	BB	AA	AA	AB	AB	AB	AB	AA	AB	AB	AA	AA	AA	AA	AA	4	6	0.4	0.0874474		AA	AB	AA	AA	AA	AA	AB	AA	AB	AB	6	4	0.6	0.0874474		10	10	0.5	0
rs3022964		97282711	BB	BB	AA	AA	AB	AB	AB	AB	AA	AB	AB	AA	AA	AA	AB	AA	5	5	0.5	0		AA	AB	AA	AA	AA	AA	AB	AA	AB	AB	6	4	0.6	0.0874474		11	9	0.55	0.0435021
rs3726226		98954988	BB	BB	AA	AA	AB	AB	AB	AB	AA	AB	AB	AA	AA	AA	AB	AA	5	5	0.5	0		AA	AB	AA	AA	AA	AA	AB	AA	AB	AB	6	4	0.6	0.0874474		11	9	0.55	0.0435021
rs4138887		102619416	BB	BB	AA	AA	AB	AB	AB	AB	AA	AB	AB	AA	AA	AA	AB	AA	5	5	0.5	0		AA	AB	AA	AA	AA	AA	AB	AA	AB	AB	6	4	0.6	0.0874474		11	9	0.55	0.0435021
rs3701653		103564280	BB	BB	AA	AA	AB	AB	AB	AB	AA	AB	AB	AA	AA	AA	AB	AA	5	5	0.5	0		AA	AB	AA	AA	AA	AA	AB	AA	AB	AB	6	4	0.6	0.0874474		11	9	0.55	0.0435021
rs13477321		109585764	AA	AA	BB	BB	AB	AB	AB	AB	BB	AB	AB	BB	BB	BB	AB	BB	5	5	0.5	0		BB	AB	BB	BB	BB	BB	AB	BB	AB	AB	6	4	0.6	0.0874474		11	9	0.55	0.0435021
rs3676545		110649631	BB	BB	AA	AA	AB	AB	AB	AB	AA	AB	AB	AA	AA	AA	AB	AA	5	5	0.5	0		AA	AB	AA	AA	AA	AA	AB	AA	AB	AB	6	4	0.6	0.0874474		11	9	0.55	0.0435021
rs3698700		112624069	AA	AA	BB	BB	AB	AB	AB	AB	BB	AB	AB	BB	BB	BB	AB	BB	5	5	0.5	0		BB	AB	BB	BB	BB	BB	AB	BB	AB	AB	6	4	0.6	0.0874474		11	9	0.55	0.0435021
gnf03.119.970		116888086	BB	BB	AA	AA	AB	AB	AB	AB	AA	AB	AB	AA	AA	AA	AB	AA	5	5	0.5	0		AA	AB	AA	AA	AA	AA	AB	AA	AB	AB	6	4	0.6	0.0874474		11	9	0.55	0.0435021
rs3708412		118002787	BB	BB	AA	AA	AB	AB	AB	AB	AA	AB	AB	AA	AA	AA	AB	AA	5	5	0.5	0		AA	AB	AA	AA	AA	AA	AB	AA	AB	AB	6	4	0.6	0.0874474		11	9	0.55	0.0435021
CEL-3_120379605		120379605	AA	AA	BB	BB	AB	AB	AB	AB	BB	AB	AB	BB	BB	BB	AB	BB	5	5	0.5	0		BB	AB	BB	BB	BB	BB	AB	BB	AB	AB	6	4	0.6	0.0874474		11	9	0.55	0.0435021
rs13477404		130952894	BB	BB	AA	AA	AB	AB	AB	AB	AA	AB	AB	AA	AA	AA	AB	AA	5	5	0.5	0		AA	AB	AA	AB	AA	AA	AA	AA	AA	AB	7	3	0.7	0.35735		12	8	0.6	0.174895
rs13477421		134785250	AA	AA	BB	BB	AB	AB	AB	AB	BB	AB	AB	BB	BB	BB	AB	BB	5	5	0.5	0		BB	AB	BB	AB	BB	BB	BB	BB	BB	AB	7	3	0.7	0.35735		12	8	0.6	0.174895
rs3676039		136766271	AA	AA	BB	BB	AB	AB	AB	AB	BB	AB	AB	BB	BB	BB	AB	BB	5	5	0.5	0		BB	AB	BB	AB	BB	BB	BB	BB	BB	AB	7	3	0.7	0.35735		12	8	0.6	0.174895
rs3090379		142598970	AA	AA	BB	BB	AB	AB	AB	AB	BB	AB	AB	BB	BB	BB	AB	BB	5	5	0.5	0		BB	BB	BB	AB	BB	BB	BB	BB	BB	BB	9	1	0.9	1.59848		14	6	0.7	0.7147
rs6290401		143193940	AA	AA	BB	BB	AB	AB	AB	AB	BB	AB	AB	BB	BB	BB	AB	BB	5	5	0.5	0		BB	BB	BB	AB	BB	BB	BB	BB	BB	BB	9	1	0.9	1.59848		14	6	0.7	0.7147
rs3657112		148942421	AA	AA	BB	BB	AB	AB	AB	AB	BB	AB	AB	BB	BB	BB	AB	BB	5	5	0.5	0		BB	BB	BB	AB	BB	BB	BB	BB	BB	BB	9	1	0.9	1.59848		14	6	0.7	0.7147
rs13477494		152154652	AA	AA	BB	BB	AB	AB	AB	AB	BB	AB	AB	BB	BB	BB	AB	BB	5	5	0.5	0		BB	BB	BB	AB	BB	BB	BB	AB	BB	BB	8	2	0.8	0.83708		13	7	0.65	0.39695
rs13477506		155444424	BB	BB	AA	AA	AB	AB	AB	AB	AA	AB	AB	AA	AA	AA	AB	AA	5	5	0.5	0		AA	AA	AA	AB	AA	AA	AA	AB	AA	AA	8	2	0.8	0.83708		13	7	0.65	0.39695
gnf03.160.599		157755333	AA	AA	BB	BB	AB	AB	AB	AB	BB	AB	AB	AB	BB	BB	AB	BB	6	4	0.6	0.0874474		BB	BB	BB	AB	BB	BB	BB	AB	BB	BB	8	2	0.8	0.83708		14	6	0.7	0.7147
CEL-3_159340478		159340478	BB	BB	AA	AA	AB	AB	AB	AB	AA	AB	AB	AB	AA	AA	AB	AA	6	4	0.6	0.0874474		AA	AA	AA	AB	AA	AA	AA	AB	AA	AA	8	2	0.8	0.83708		14	6	0.7	0.7147
rs3660863	4	7127435	AA	AA	BB	BB	AB	AB	AB	AB	AB	AB	BB	BB	AB	BB	BB	BB	5	5	0.5	0		BB	BB	BB	BB	BB	BB	AB	BB	AB	AB	7	3	0.7	0.35735		12	8	0.6	0.174895
rs6287606		18045313	AA	AA	BB	BB	AB	AB	AB	AB	AB	AB	BB	BB	AB	BB	BB	BB	5	5	0.5	0		BB	BB	BB	BB	BB	BB	BB	BB	AB	AB	8	2	0.8	0.83708		13	7	0.65	0.39695
CEL-4_19508304		19508304	BB	BB	AA	AA	AB	AB	AB	AB	AB	AB	AA	AA	AB	AA	AA	AA	5	5	0.5	0		AA	AA	AA	AA	AA	AA	AA	AA	AB	AB	8	2	0.8	0.83708		13	7	0.65	0.39695
rs13477596		20665789	AA	AA	BB	BB	AB	AB	AB	AB	AB	AB	BB	BB	AB	BB	BB	BB	5	5	0.5	0		BB	BB	BB	BB	BB	BB	BB	BB	AB	AB	8	2	0.8	0.83708		13	7	0.65	0.39695
gnf04.019.134		22305486	BB	BB	NC	AA	NC	AB	AB	AB	NC	NC	AA	AA	AB	AA	NC	AA	3	7	0.3	0.35735		NC	AA	AA	AA	AA	NC	AA	AA	NC	AB	9	1	0.9	1.59848		12	8	0.6	0.174895
mCV22919271		24149712	BB	BB	AA	AA	AB	AB	AB	AB	AB	AB	AA	AA	AB	AA	AA	AA	5	5	0.5	0		AA	AA	AA	AA	AA	AA	AA	AA	AB	AB	8	2	0.8	0.83708		13	7	0.65	0.39695
rs13477617		27105003	BB	BB	AA	AA	AB	AB	AB	AB	AB	AB	AA	AA	AB	AA	AA	AA	5	5	0.5	0		AA	AA	AA	AA	AA	AA	AA	AA	AB	AB	8	2	0.8	0.83708		13	7	0.65	0.39695
rs3701432		29487208	BB	BB	AA	AA	AB	AB	AB	AB	AB	AB	AA	AA	AB	AA	AA	AA	5	5	0.5	0		AA	AA	AA	AA	AA	AA	AA	AA	AB	AB	8	2	0.8	0.83708		13	7	0.65	0.39695
CEL-4_30653207		30653207	BB	BB	AA	AA	AB	AB	AB	AB	AB	AB	AA	AA	AB	AA	AA	AA	5	5	0.5	0		AA	AA	AA	AA	AA	AA	AA	AA	AB	AB	8	2	0.8	0.83708		13	7	0.65	0.39695
rs3663744		31215491	AA	AA	BB	BB	AB	AB	AB	AB	AB	AB	BB	BB	AB	BB	BB	BB	5	5	0.5	0		BB	BB	BB	BB	BB	BB	BB	BB	AB	AB	8	2	0.8	0.83708		13	7	0.65	0.39695
rs3674908		32441103	AA	AA	BB	BB	AB	AB	AB	AB	AB	AB	BB	BB	AB	BB	BB	BB	5	5	0.5	0		BB	BB	BB	BB	BB	BB	BB	BB	AB	AB	8	2	0.8	0.83708		13	7	0.65	0.39695
rs13477643		35074381	AA	AA	BB	BB	AB	AB	AB	AB	AB	AB	BB	BB	BB	BB	BB	BB	4	6	0.4	0.0874474		BB	BB	BB	BB	BB	BB	BB	BB	AB	AB	8	2	0.8	0.83708		12	8	0.6	0.174895
rs3677770		53964528	AA	AA	BB	BB	AB	AB	AB	AB	BB	AB	BB	BB	BB	BB	BB	BB	3	7	0.3	0.35735		AB	BB	BB	AB	BB	BB	BB	AB	AB	AB	5	5	0.5	0		8	12	0.4	0.174895
rs3712541		59103430	AA	AA	BB	BB	AB	AB	AB	AB	AB	BB	AB	BB	BB	BB	BB	BB	4	6	0.4	0.0874474		AB	BB	BB	AB	BB	BB	BB	AB	AB	AB	5	5	0.5	0		9	11	0.45	0.0435021
rs6254381		62013092	BB	BB	AA	AA	AB	AB	AB	AB	AB	AA	AB	AA	AA	AA	AA	AA	4	6	0.4	0.0874474		AB	AA	AA	AB	AA	AA	AA	AB	AB	AB	5	5	0.5	0		9	11	0.45	0.0435021
rs13477838		89450763	AA	AA	BB	BB	AB	AB	AB	AB	AB	BB	AB	AB	BB	BB	BB	AB	6	4	0.6	0.0874474		AB	BB	BB	AB	BB	AB	BB	AB	AB	AB	4	6	0.4	0.0874474		10	10	0.5	0
rs13477866		97650355	BB	BB	AA	AA	AB	AB	AB	AB	AB	AA	AB	AB	AA	AA	AA	AB	6	4	0.6	0.0874474		AB	AA	AA	AB	AA	AB	AA	AB	AB	AB	4	6	0.4	0.0874474		10	10	0.5	0
rs13477883		102307704	AA	AA	BB	BB	AB	AB	AB	AB	AB	BB	AB	AB	BB	BB	BB	AB	6	4	0.6	0.0874474		AB	BB	BB	AB	BB	AB	BB	AB	AB	AB	4	6	0.4	0.0874474		10	10	0.5	0
rs6324470		104323754	BB	BB	AA	AA	AB	AB	AB	AB	AB	AA	AB	AB	AA	AA	AA	AB	6	4	0.6	0.0874474		AB	AA	AA	AB	AA	AB	AA	AB	AB	AB	4	6	0.4	0.0874474		10	10	0.5	0
rs3710617		108380717	BB	BB	AA	AA	AB	AB	AB	AB	AB	AA	AB	AB	AA	AA	AA	AB	6	4	0.6	0.0874474		AB	AA	AA	AB	AA	AB	AA	AB	AB	AB	4	6	0.4	0.0874474		10	10	0.5	0
rs6381371		114381685	AA	AA	BB	BB	AB	AB	AB	AB	AB	BB	AB	AB	BB	BB	BB	AB	6	4	0.6	0.0874474		AB	BB	BB	AB	BB	AB	BB	AB	AB	AB	4	6	0.4	0.0874474		10	10	0.5	0
rs3692563		116737689	AA	AA	BB	BB	AB	AB	AB	AB	AB	BB	BB	AB	BB	BB	BB	AB	5	5	0.5	0		AB	BB	AB	AB	BB	AB	BB	AB	AB	AB	3	7	0.3	0.35735		8	12	0.4	0.174895
rs3675629		119404209	AA	AA	BB	BB	AB	AB	AB	AB	AB	BB	BB	AB	BB	BB	BB	AB	5	5	0.5	0		AB	BB	AB	AB	BB	AB	BB	AB	AB	AB	3	7	0.3	0.35735		8	12	0.4	0.174895
rs13477959		122566268	AA	AA	BB	BB	AB	AB	AB	AB	AB	BB	BB	AB	BB	BB	BB	AB	5	5	0.5	0		AB	BB	AB	AB	BB	AB	BB	AB	AB	AB	3	7	0.3	0.35735		8	12	0.4	0.174895
rs6355837		128083691	BB	BB	AA	AA	AB	AB	AA	AB	AB	AA	AA	AB	AA	AA	AA	AB	4	6	0.4	0.0874474		AB	AB	AB	AB	AA	AB	AA	AB	AB	AB	2	8	0.2	0.83708		6	14	0.3	0.7147
UT_4_132.137715		131705391	BB	BB	AA	AA	AB	AB	AA	AB	AB	AA	AA	AB	AA	AA	AA	AB	4	6	0.4	0.0874474		AB	AB	AB	AB	AA	AB	AA	AB	AB	AB	2	8	0.2	0.83708		6	14	0.3	0.7147
rs3663950		134187547	BB	BB	AA	AA	AB	AB	AA	AB	AB	AA	AA	AB	AA	AA	AA	AB	4	6	0.4	0.0874474		AB	AB	AB	AB	AA	AB	AA	AB	AB	AB	2	8	0.2	0.83708		6	14	0.3	0.7147
rs13478002		135132664	AA	AA	BB	BB	AB	AB	BB	AB	AB	BB	BB	AB	BB	BB	BB	AB	4	6	0.4	0.0874474		AB	AB	AB	AB	BB	AB	BB	AB	AB	AB	2	8	0.2	0.83708		6	14	0.3	0.7147
rs4224864		136662000	AA	AA	NC	BB	AB	AB	BB	AB	AB	BB	BB	AB	BB	BB	AB	AB	5	5	0.5	0		AB	AB	AB	AB	BB	AB	BB	AB	AB	AB	2	8	0.2	0.83708		7	13	0.35	0.39695
rs3719891		140961583	BB	BB	AA	AA	AB	AB	AA	AB	AB	AA	AA	AB	AA	AA	AB	AB	5	5	0.5	0		AB	AB	AB	AB	AA	AB	AA	AB	AB	AB	2	8	0.2	0.83708		7	13	0.35	0.39695
rs3023025		141638718	BB	BB	AA	AA	AB	AB	AA	AB	AB	AA	AA	AB	AA	AA	AB	AB	5	5	0.5	0		AB	AB	AB	AB	AA	AB	AA	AB	AB	AB	2	8	0.2	0.83708		7	13	0.35	0.39695
rs13478089		152316000	AA	AA	BB	BB	AB	AB	BB	AB	AB	BB	BB	AB	BB	AB	AB	AB	6	4	0.6	0.0874474		AB	AB	AB	BB	BB	AB	BB	AB	AB	AB	3	7	0.3	0.35735		9	11	0.45	0.0435021
rs13478068		153104114	BB	BB	AA	AA	AB	AB	AA	AB	AB	AA	AA	AB	AA	AB	AB	AB	6	4	0.6	0.0874474		AA	AB	AB	AA	AA	AB	AA	AB	AB	AB	4	6	0.4	0.0874474		10	10	0.5	0
rs6279100		154069720	BB	BB	AA	AA	AB	AB	AA	AB	AB	AA	AA	AB	AA	AB	AB	AB	6	4	0.6	0.0874474		AA	AB	AB	AA	AA	AB	AA	AB	AB	AB	4	6	0.4	0.0874474		10	10	0.5	0
mCV24244050	5	3061523	BB	BB	AA	AA	AB	AB	AB	AA	AB	AA	AA	AA	AB	AA	AB	AA	4	6	0.4	0.0874474		AB	AA	AB	AA	AA	AA	AB	AB	AB	AB	4	6	0.4	0.0874474		8	12	0.4	0.174895
rs3664617		4474737	BB	BB	AA	AA	AB	AB	AB	AB	AB	AA	AB	AA	AA	AA	AA	AA	4	6	0.4	0.0874474		AA	AB	AA	AA	AB	AB	AB	AA	AB	AA	5	5	0.5	0		9	11	0.45	0.0435021
rs6402980		5438798	AA	AA	BB	BB	AB	AB	AB	AB	AB	BB	AB	BB	BB	BB	BB	BB	4	6	0.4	0.0874474		BB	AB	BB	BB	AB	AB	AB	BB	AB	BB	5	5	0.5	0		9	11	0.45	0.0435021
rs3714258		11417181	AA	AA	BB	BB	AB	AB	AB	AB	AB	BB	AB	AB	BB	BB	BB	BB	5	5	0.5	0		BB	AB	BB	BB	AB	AB	AB	BB	AB	BB	5	5	0.5	0		10	10	0.5	0
rs3687916		13389454	AA	AA	BB	BB	AB	AB	AB	AB	AB	BB	AB	AB	BB	BB	BB	BB	5	5	0.5	0		BB	AB	BB	BB	AB	AB	AB	BB	AB	BB	5	5	0.5	0		10	10	0.5	0
rs6353097		13875606	BB	BB	AA	AA	AB	AB	AB	AB	AB	AA	AB	AB	AA	AA	AA	AA	5	5	0.5	0		AA	AB	AB	AA	AB	AB	AB	AA	AB	AA	4	6	0.4	0.0874474		9	11	0.45	0.0435021
rs13478139		21398479	BB	BB	AA	AA	AB	AB	AB	AB	AB	AA	AB	AB	AA	AA	AA	AA	5	5	0.5	0		AA	AB	AB	AA	AB	AB	AB	AA	AB	AA	4	6	0.4	0.0874474		9	11	0.45	0.0435021
rs13478154		25501830	BB	BB	AA	AA	AB	AB	AB	AB	AB	AA	AB	AB	AA	AA	AA	AA	5	5	0.5	0		AA	AB	AB	AA	AB	AB	AB	AA	AB	AA	4	6	0.4	0.0874474		9	11	0.45	0.0435021
rs3680434		27162034	AA	AA	BB	BB	AB	AB	AB	AB	AB	BB	AB	AB	BB	BB	BB	BB	5	5	0.5	0		BB	AB	AB	BB	AB	AB	AB	BB	AB	BB	4	6	0.4	0.0874474		9	11	0.45	0.0435021
rs13469943		29486094	BB	BB	AA	AA	AB	AB	AB	AB	AB	AA	AB	AB	AA	AB	AA	AA	6	4	0.6	0.0874474		AA	AB	AB	AA	AB	AB	AB	AA	AB	AA	4	6	0.4	0.0874474		10	10	0.5	0
rs3700706		31071103	BB	BB	AA	AA	AB	AB	AB	AB	AB	AA	AB	AB	AA	AB	AA	AA	6	4	0.6	0.0874474		AA	AB	AB	AA	AB	AB	AB	AA	AB	AA	4	6	0.4	0.0874474		10	10	0.5	0
rs13459085		33353887	BB	BB	AA	AA	AB	AB	AB	AB	AB	AA	AB	AB	AA	AB	AA	AA	6	4	0.6	0.0874474		AA	AB	AB	AA	AB	AB	AB	AA	AB	AA	4	6	0.4	0.0874474		10	10	0.5	0
rs6256504		38327673	BB	BB	AA	AA	AB	AB	AB	AB	AB	AA	AB	AB	AB	AB	AA	AA	7	3	0.7	0.35735		AA	AB	AB	AA	AB	AB	AB	AA	AB	AA	4	6	0.4	0.0874474		11	9	0.55	0.0435021
rs13478205		39608047	BB	BB	AA	AA	AB	AB	AB	AB	AB	AA	AB	AB	AB	AB	AA	AA	7	3	0.7	0.35735		AA	AB	AB	AA	AB	AB	AB	AA	AB	AA	4	6	0.4	0.0874474		11	9	0.55	0.0435021
rs6215373		42914749	AA	AA	BB	BB	AB	AB	AB	AB	AB	BB	AB	AB	AB	AB	BB	BB	7	3	0.7	0.35735		BB	AB	AB	BB	AB	AB	AB	BB	AB	BB	4	6	0.4	0.0874474		11	9	0.55	0.0435021
rs13478223		43971357	AA	AA	BB	BB	AB	AB	AB	AB	AB	BB	AB	AB	AB	AB	BB	BB	7	3	0.7	0.35735		BB	AB	AB	BB	AB	AB	AB	BB	AB	BB	4	6	0.4	0.0874474		11	9	0.55	0.0435021
rs3659933		44700900	AA	AA	BB	BB	AB	AB	AB	AB	AB	BB	AB	AB	AB	AB	BB	BB	7	3	0.7	0.35735		BB	AB	AB	BB	AB	AB	AB	BB	AB	BB	4	6	0.4	0.0874474		11	9	0.55	0.0435021
CEL-5_45872918		45872918	AA	AA	BB	BB	AB	AB	AB	AB	AB	BB	AB	AB	AB	AB	BB	BB	7	3	0.7	0.35735		BB	AB	AB	BB	AB	AB	AB	BB	AB	BB	4	6	0.4	0.0874474		11	9	0.55	0.0435021
rs3714001		49310150	BB	BB	AA	AA	AB	AB	AB	AB	AB	AA	AB	AB	AB	AB	AA	AA	7	3	0.7	0.35735		AA	AB	AB	AA	AB	AB	AB	AA	AB	AA	4	6	0.4	0.0874474		11	9	0.55	0.0435021
rs3664008		52283097	BB	BB	AA	AA	AB	AB	AB	AB	AB	AA	AB	AB	AB	AB	AA	AA	7	3	0.7	0.35735		AA	AB	AB	AA	AB	AB	AB	AA	AB	AA	4	6	0.4	0.0874474		11	9	0.55	0.0435021
mCV23125912		53853311	AA	AA	BB	BB	AB	AB	AB	AB	AB	BB	AB	AB	AB	AB	BB	BB	7	3	0.7	0.35735		BB	AB	AB	BB	AB	AB	AB	BB	AB	BB	4	6	0.4	0.0874474		11	9	0.55	0.0435021
CEL-5_56167948		56167948	BB	BB	AA	AA	AB	AB	AB	AB	AB	AA	AB	AB	AB	AB	AB	AA	8	2	0.8	0.83708		AA	AB	AB	AA	AB	AB	AB	AA	AB	AA	4	6	0.4	0.0874474		12	8	0.6	0.174895
rs3090667		58891807	AA	AA	BB	BB	AB	AB	AB	AB	AB	BB	AB	AB	AB	AB	AB	BB	8	2	0.8	0.83708		BB	AB	AB	BB	AB	AB	AB	BB	AB	BB	4	6	0.4	0.0874474		12	8	0.6	0.174895
rs6187409		61437749	BB	BB	AA	AA	AB	AB	AB	AB	AB	AA	AB	AB	AB	AB	AB	AA	8	2	0.8	0.83708		AA	AB	AB	AA	AB	AB	AB	AA	AB	AA	4	6	0.4	0.0874474		12	8	0.6	0.174895
mCV23386455		62818443	BB	BB	AA	AA	AB	AB	AB	AB	AB	AA	AB	AB	AB	AB	AB	AA	8	2	0.8	0.83708		AA	AB	AB	AA	AB	AB	AB	AA	AB	AA	4	6	0.4	0.0874474		12	8	0.6	0.174895
mCV22996021		75065363	AA	AA	BB	BB	AB	AB	AB	AB	AB	AB	AB	AB	AB	AB	AB	AB	10	0	1	#NUM!		BB	AB	AB	BB	AB	AB	BB	BB	BB	BB	6	4	0.6	0.0874474		16	4	0.8	1.67416
rs3721607		81282125	BB	BB	AA	AA	AB	AB	AB	AB	AB	AB	AB	AB	AB	AB	AB	AB	10	0	1	#NUM!		AA	AB	AB	AA	AB	AB	AA	AA	AA	AA	6	4	0.6	0.0874474		16	4	0.8	1.67416
CEL-5_87173557		87173557	BB	BB	AA	AA	AB	AB	AB	AB	AB	AB	AB	AB	AB	AB	AB	AB	10	0	1	#NUM!		AA	AB	AB	AA	AB	AB	AA	AA	AA	AA	6	4	0.6	0.0874474		16	4	0.8	1.67416
gnf05.084.686		88364567	BB	BB	AA	AA	AB	AB	AB	AB	AB	AB	AB	AB	AB	AB	AB	AB	10	0	1	#NUM!		AA	AB	AB	AA	AB	AB	AA	AA	AA	AA	6	4	0.6	0.0874474		16	4	0.8	1.67416
rs3673049		88498569	AA	AA	BB	BB	AB	AB	AB	AB	AB	AB	AB	AB	AB	AB	AB	AB	10	0	1	#NUM!		BB	AB	AB	BB	AB	AB	BB	BB	BB	BB	6	4	0.6	0.0874474		16	4	0.8	1.67416
rs13478388		89674255	BB	BB	AA	AA	AB	AB	AB	AB	AB	AB	AB	AB	AB	AB	AB	AB	10	0	1	#NUM!		AA	AB	AB	AA	AB	AB	AA	AA	AA	AA	6	4	0.6	0.0874474		16	4	0.8	1.67416
rs6232866		90936845	BB	BB	AA	AA	AB	AB	AB	AB	AB	AB	AB	AB	AB	AB	AB	AB	10	0	1	#NUM!		AA	AB	AB	AA	AB	AB	AA	AA	AA	AA	6	4	0.6	0.0874474		16	4	0.8	1.67416
rs13478402		93496397	AA	AA	BB	BB	AB	AB	AB	AB	AB	AB	AB	AB	AB	AB	AB	AB	10	0	1	#NUM!		BB	AB	AB	BB	AB	AB	BB	BB	BB	BB	6	4	0.6	0.0874474		16	4	0.8	1.67416
CEL-5_93945748		93945748	AA	AA	BB	BB	AB	AB	AB	AB	AB	AB	AB	AB	AB	AB	AB	AB	10	0	1	#NUM!		BB	AB	AB	BB	AB	AB	BB	BB	BB	BB	6	4	0.6	0.0874474		16	4	0.8	1.67416
rs3661241		95154383	AA	AA	BB	BB	AB	AB	AB	AB	AB	AB	AB	AB	AB	AB	AB	AB	10	0	1	#NUM!		BB	AB	AB	BB	AB	AB	BB	BB	BB	BB	6	4	0.6	0.0874474		16	4	0.8	1.67416
rs3705458		96618852	AB	AA	BB	BB	AB	AB	AB	AB	AB	AB	AB	AB	AB	AB	AB	AB	10	0	1	#NUM!		BB	AB	AB	BB	AB	AB	BB	BB	BB	BB	6	4	0.6	0.0874474		16	4	0.8	1.67416
rs13478451		106102700	BB	BB	AA	AA	AB	AB	AB	AB	AB	AB	AB	AB	AB	AB	AB	AB	10	0	1	#NUM!		AA	AB	AB	AA	AB	AB	AA	AA	AA	AA	6	4	0.6	0.0874474		16	4	0.8	1.67416
gnf05.106.197		109421273	BB	BB	AA	AA	AB	AB	AB	AB	AB	AB	AB	AB	AB	AB	AB	AB	10	0	1	#NUM!		AA	AB	AB	AA	AB	AB	AA	AA	AA	AA	6	4	0.6	0.0874474		16	4	0.8	1.67416
rs13478473		111603432	BB	BB	AA	AA	AB	AB	AB	AB	AB	AB	AB	AB	AB	AB	AB	AB	10	0	1	#NUM!		AA	AB	AB	AA	AB	AB	AA	AA	AA	AA	6	4	0.6	0.0874474		16	4	0.8	1.67416
gnf05.110.207		113532900	BB	BB	AA	AA	AB	AB	AB	AB	AB	AB	AB	AB	AB	AB	AB	AB	10	0	1	#NUM!		AA	AB	AB	AA	AB	AB	AA	AA	AA	AA	6	4	0.6	0.0874474		16	4	0.8	1.67416
CEL-5_117374791		117374791	AA	AA	BB	BB	AB	AB	AB	AB	AB	AB	AB	AB	AB	AB	AB	AB	10	0	1	#NUM!		BB	AB	AB	BB	AB	AB	BB	BB	BB	BB	6	4	0.6	0.0874474		16	4	0.8	1.67416
rs13478518		125334324	BB	BB	AA	AA	AB	AB	AB	AB	AB	AB	AB	AB	AB	AB	AB	AB	10	0	1	#NUM!		AA	AA	AB	AA	AA	AB	AA	AA	AA	AA	8	2	0.8	0.83708		18	2	0.9	3.19697
rs13478540		131766121	BB	BB	AA	AA	AB	AB	AB	AB	AB	AB	AB	AB	AB	AB	AB	AB	10	0	1	#NUM!		AA	AA	AB	AA	AA	AB	AA	AA	AA	AA	8	2	0.8	0.83708		18	2	0.9	3.19697
rs13478546		133978719	AA	AA	BB	BB	AB	AB	AB	AB	AB	AB	AB	AB	AB	AB	AB	AB	10	0	1	#NUM!		BB	BB	AB	BB	BB	AB	BB	BB	BB	BB	8	2	0.8	0.83708		18	2	0.9	3.19697
rs4225536		135836567	BB	BB	AA	AA	AB	AB	AB	AB	AB	AB	AB	AB	AB	AB	AB	AB	10	0	1	#NUM!		AA	AA	AB	AA	AA	AB	AA	AA	AA	AA	8	2	0.8	0.83708		18	2	0.9	3.19697
rs6298689		137173297	BB	BB	AA	AA	AB	AB	AB	AB	AB	AB	AB	AB	AB	AB	AB	AB	10	0	1	#NUM!		AA	AA	AB	AA	AA	AB	AA	AA	AA	AA	8	2	0.8	0.83708		18	2	0.9	3.19697
rs3656197		139206611	AA	AA	BB	BB	AB	AB	AB	AB	AB	AB	AB	AB	AB	AB	AB	AB	10	0	1	#NUM!		BB	BB	AB	AB	BB	AB	BB	BB	BB	BB	7	3	0.7	0.35735		17	3	0.85	2.349
rs3718776		147051702	AA	AA	BB	BB	AB	AB	AB	BB	BB	BB	AB	AB	AB	AB	AB	AB	7	3	0.7	0.35735		BB	BB	AB	AB	BB	AB	AB	AB	AB	AB	3	7	0.3	0.35735		10	10	0.5	0
rs3661828	6	3167392	AA	AA	BB	BB	AB	AB	BB	BB	AB	BB	BB	BB	BB	BB	BB	AB	2	8	0.2	0.83708		AB	AB	BB	AB	AB	AB	BB	AB	AB	AB	2	8	0.2	0.83708		4	16	0.2	1.67416
rs13478602		3547547	AA	AA	BB	BB	AB	AB	BB	BB	AB	BB	BB	BB	BB	BB	BB	AB	2	8	0.2	0.83708		AB	AB	BB	AB	AB	AB	BB	AB	AB	AB	2	8	0.2	0.83708		4	16	0.2	1.67416
rs6172481		4362632	BB	BB	AA	AA	AB	AB	AA	AA	AB	AA	AA	AA	AA	AA	AA	AB	2	8	0.2	0.83708		AB	AB	AA	AB	AB	AB	AA	AB	AB	AB	2	8	0.2	0.83708		4	16	0.2	1.67416
rs3699833		6161470	BB	BB	AA	AA	AB	AB	AA	AA	AB	AA	AA	AA	AA	AA	AA	AB	2	8	0.2	0.83708		AB	AB	AA	AB	AB	AB	AA	AB	AB	AB	2	8	0.2	0.83708		4	16	0.2	1.67416
rs13478617		7747436	BB	BB	AA	AA	AB	AB	AA	AA	AB	AA	AA	AA	AA	AA	AA	AB	2	8	0.2	0.83708		AB	AB	AA	AB	AB	AB	AA	AB	AB	AB	2	8	0.2	0.83708		4	16	0.2	1.67416
rs13478631		11055603	BB	BB	NC	AA	AB	AB	AA	AA	AB	AA	AA	AA	AA	AA	AA	AB	2	8	0.2	0.83708		AB	AB	AA	AB	AB	AB	AA	AB	AB	AB	2	8	0.2	0.83708		4	16	0.2	1.67416
rs13478641		15816033	AA	AA	BB	BB	AB	AB	BB	BB	AB	BB	BB	BB	BB	BB	BB	AB	2	8	0.2	0.83708		AB	AB	BB	AB	AB	AB	BB	AB	AB	AB	2	8	0.2	0.83708		4	16	0.2	1.67416
rs3655269		17715100	AA	AA	BB	BB	AB	AB	BB	BB	AB	BB	BB	BB	BB	BB	BB	AB	2	8	0.2	0.83708		AB	AB	BB	AB	AB	AB	BB	AB	AB	AB	2	8	0.2	0.83708		4	16	0.2	1.67416
rs13478656		21755667	AA	AA	BB	BB	AB	AB	BB	BB	AB	BB	BB	BB	BB	BB	BB	AB	2	8	0.2	0.83708		BB	AB	BB	AB	AB	AB	BB	AB	AB	AB	3	7	0.3	0.35735		5	15	0.25	1.13622
rs3671709		25646449	AA	AA	BB	BB	AB	AB	BB	BB	AB	BB	BB	BB	BB	BB	BB	AB	2	8	0.2	0.83708		BB	AB	BB	AB	AB	AB	BB	AB	AB	AB	3	7	0.3	0.35735		5	15	0.25	1.13622
rs13478677		27804113	BB	BB	AA	AA	AB	AB	AA	AA	AB	AA	AA	AA	AA	AA	AA	AB	2	8	0.2	0.83708		AA	AB	AA	AB	AB	AB	AA	AB	AB	AB	3	7	0.3	0.35735		5	15	0.25	1.13622
gnf06.026.418		29269458	AA	AA	BB	BB	AB	AB	BB	BB	AB	BB	BB	BB	BB	BB	BB	AB	2	8	0.2	0.83708		BB	AB	BB	AB	AB	AB	BB	AB	AB	AB	3	7	0.3	0.35735		5	15	0.25	1.13622
rs13478705		34409100	AA	AA	BB	BB	AB	AB	BB	BB	AB	BB	BB	BB	BB	BB	BB	AB	2	8	0.2	0.83708		BB	AB	BB	AB	AB	AB	AB	AB	AB	AB	2	8	0.2	0.83708		4	16	0.2	1.67416
rs3704635		36040358	AA	AA	BB	BB	AB	AB	BB	BB	AB	BB	BB	BB	BB	BB	BB	AB	2	8	0.2	0.83708		BB	AB	BB	AB	AB	AB	AB	AB	AB	AB	2	8	0.2	0.83708		4	16	0.2	1.67416
rs6330932		37461200	BB	BB	AA	AA	AB	AB	AA	AA	AB	AA	AA	AA	AA	AA	AA	AB	2	8	0.2	0.83708		AA	AB	AA	AB	AB	AB	AB	AB	AB	AB	2	8	0.2	0.83708		4	16	0.2	1.67416
rs13478719		38474383	AA	AA	BB	BB	AB	AB	BB	BB	AB	BB	BB	BB	BB	BB	BB	AB	2	8	0.2	0.83708		BB	AB	BB	AB	AB	AB	AB	AB	AB	AB	2	8	0.2	0.83708		4	16	0.2	1.67416
rs6238771		45234635	BB	BB	AA	AA	AB	AB	AB	AA	AB	AA	AA	AA	AB	AA	AA	AB	4	6	0.4	0.0874474		AA	AB	AA	AB	AB	AB	AB	AB	AB	AB	2	8	0.2	0.83708		6	14	0.3	0.7147
rs13478732		45420260	BB	BB	AA	AA	AB	AB	AB	AA	AB	AA	AA	AA	AB	AA	AA	AB	4	6	0.4	0.0874474		AA	AB	AA	AB	AB	AB	AB	AB	AB	AB	2	8	0.2	0.83708		6	14	0.3	0.7147
rs13478745		48964507	AA	AA	BB	BB	AB	AB	AB	BB	AB	BB	BB	BB	AB	BB	BB	AB	4	6	0.4	0.0874474		BB	AB	BB	AB	AB	AB	AB	AB	AB	AB	2	8	0.2	0.83708		6	14	0.3	0.7147
rs13478753		51145321	BB	BB	AA	AA	AB	AB	AB	AA	AB	AA	AA	AA	AB	AA	AA	AB	4	6	0.4	0.0874474		AA	AB	AA	AB	AB	AB	AB	AB	AB	AB	2	8	0.2	0.83708		6	14	0.3	0.7147
CEL-6_57082524		57082524	AA	AA	BB	BB	AB	AB	AB	BB	BB	BB	BB	BB	AB	BB	BB	AB	3	7	0.3	0.35735		BB	AB	BB	AB	AB	BB	AB	AB	AB	AB	3	7	0.3	0.35735		6	14	0.3	0.7147
rs13478783		60682681	BB	BB	AA	AA	AB	AB	AB	AA	AA	AA	AA	AA	AB	AA	AA	AB	3	7	0.3	0.35735		AA	AB	AA	AB	AB	AA	AB	AB	AB	AB	3	7	0.3	0.35735		6	14	0.3	0.7147
rs13478819		73538842	AA	AA	BB	BB	AB	AB	AB	BB	BB	BB	BB	BB	AB	BB	BB	AB	3	7	0.3	0.35735		BB	AB	BB	AB	AB	BB	AB	AB	AB	AB	3	7	0.3	0.35735		6	14	0.3	0.7147
rs3672029		75631345	AA	AA	BB	BB	AB	AB	AB	BB	BB	BB	BB	BB	AB	BB	BB	AB	3	7	0.3	0.35735		BB	AB	BB	AB	AB	BB	AB	AB	AB	AB	3	7	0.3	0.35735		6	14	0.3	0.7147
rs3699367		76679118	BB	BB	AA	AA	AB	AB	AB	AA	AA	AA	AA	AA	AB	AA	AA	AB	3	7	0.3	0.35735		AA	AB	AA	AB	AB	AA	AB	AB	AB	AB	3	7	0.3	0.35735		6	14	0.3	0.7147
rs6377140		80032286	BB	BB	AA	AA	AB	AB	AB	AA	AA	AA	AA	AA	AB	AA	AA	AB	3	7	0.3	0.35735		AA	AB	AA	AB	AB	AA	AB	AB	AB	AB	3	7	0.3	0.35735		6	14	0.3	0.7147
rs6181382		81674296	BB	BB	AA	AA	AB	AB	AB	AA	AA	AA	AA	AA	AB	AA	AA	AB	3	7	0.3	0.35735		AA	AB	AA	AB	AB	AA	AB	AB	AB	AB	3	7	0.3	0.35735		6	14	0.3	0.7147
CEL-6_83434907		83434907	BB	BB	AA	AA	AB	AB	AB	AA	AA	AA	AA	AA	AB	AA	AA	AB	3	7	0.3	0.35735		AA	AB	AA	AB	AB	AA	AB	AB	AB	AB	3	7	0.3	0.35735		6	14	0.3	0.7147
rs13459097		85136988	BB	BB	AA	AA	AB	AB	AB	AA	AA	AA	AA	AA	AB	AA	AA	AA	2	8	0.2	0.83708		AA	AB	AA	AB	AB	AA	AB	AB	AB	AB	3	7	0.3	0.35735		5	15	0.25	1.13622
CEL-6_86289708		86289708	AA	AA	BB	BB	AB	AB	AB	BB	BB	BB	BB	BB	AB	BB	BB	BB	2	8	0.2	0.83708		BB	AB	BB	AB	AB	BB	AB	AB	AB	AB	3	7	0.3	0.35735		5	15	0.25	1.13622
rs13478882		90003224	BB	BB	AA	AA	AB	AB	AB	AA	AA	AA	AA	AA	AB	AA	AA	AA	2	8	0.2	0.83708		AA	AB	AA	AB	AB	AA	AB	AB	AB	AB	3	7	0.3	0.35735		5	15	0.25	1.13622
rs13478891		92361613	BB	BB	AA	AA	AB	AB	AB	AA	AA	AA	AA	AA	AB	AA	AA	AA	2	8	0.2	0.83708		AA	AB	AA	AB	AB	AA	AB	AB	AB	AB	3	7	0.3	0.35735		5	15	0.25	1.13622
rs6239023		94413050	AA	AA	BB	BB	AB	AB	AB	BB	BB	BB	BB	BB	AB	BB	BB	BB	2	8	0.2	0.83708		BB	AB	BB	AB	AB	BB	AB	AB	AB	AB	3	7	0.3	0.35735		5	15	0.25	1.13622
rs6349084		97121415	AA	AA	BB	BB	AB	AB	AB	BB	BB	BB	BB	BB	AB	BB	BB	BB	2	8	0.2	0.83708		BB	AB	BB	AB	AB	BB	AB	AB	AB	AB	3	7	0.3	0.35735		5	15	0.25	1.13622
rs13478919		98304818	BB	BB	AA	AA	AB	AB	AB	AA	AA	AA	AA	AA	AB	AA	AA	AA	2	8	0.2	0.83708		AA	AB	AA	AB	AB	AA	AB	AB	AB	AB	3	7	0.3	0.35735		5	15	0.25	1.13622
rs4138572		98790763	BB	BB	AA	AA	AB	AB	AB	AA	AA	AA	AA	AA	AB	AA	AB	AA	3	7	0.3	0.35735		AA	AB	AA	AB	AB	AA	AB	AB	AB	AB	3	7	0.3	0.35735		6	14	0.3	0.7147
rs6208251		105270851	AA	AA	BB	BB	AB	AB	AB	BB	BB	BB	BB	BB	AB	BB	AB	BB	3	7	0.3	0.35735		BB	AB	BB	AB	AB	BB	AB	AB	AB	AB	3	7	0.3	0.35735		6	14	0.3	0.7147
rs13478971		111749805	AA	AA	BB	BB	AB	AB	AB	AB	BB	BB	BB	BB	AB	BB	AB	BB	4	6	0.4	0.0874474		BB	AB	BB	AB	AB	BB	AB	AB	AB	AB	3	7	0.3	0.35735		7	13	0.35	0.39695
rs13478977		113036388	BB	BB	AA	AA	AB	AB	AB	AB	AA	AA	AA	AA	AB	AA	AB	AA	4	6	0.4	0.0874474		AA	AB	AA	AB	AB	AA	AB	AB	AB	AB	3	7	0.3	0.35735		7	13	0.35	0.39695
rs6393943		114932370	AA	AA	BB	BB	AB	AB	AB	AB	BB	BB	BB	BB	AB	BB	AB	BB	4	6	0.4	0.0874474		BB	AB	BB	AB	AB	BB	AB	AB	AB	AB	3	7	0.3	0.35735		7	13	0.35	0.39695
rs6401637		116477552	BB	BB	AA	AA	AB	AB	AB	AB	AA	AA	AA	AA	AB	AA	AB	AA	4	6	0.4	0.0874474		AA	AB	AA	AB	AB	AA	AB	AB	AB	AB	3	7	0.3	0.35735		7	13	0.35	0.39695
rs13478997		118461935	BB	BB	AA	AA	AB	AB	AB	AB	AA	AA	AA	AA	AB	AA	AB	AA	4	6	0.4	0.0874474		AA	AB	AA	AB	AB	AA	AB	AB	AB	AB	3	7	0.3	0.35735		7	13	0.35	0.39695
rs13479014		125666374	BB	BB	AA	AA	AB	AB	AB	AB	AA	AA	AA	AA	AB	AA	AB	AA	4	6	0.4	0.0874474		AB	AA	AA	AB	AB	AA	AB	AB	AB	AB	3	7	0.3	0.35735		7	13	0.35	0.39695
rs6389420		127676012	BB	BB	AA	AA	AB	AB	AB	AB	AA	AA	AA	AA	AB	AA	AB	AA	4	6	0.4	0.0874474		AB	AA	AA	AB	AB	AA	AB	AB	AB	AB	3	7	0.3	0.35735		7	13	0.35	0.39695
rs3681620		128654310	BB	BB	AA	AA	AB	AB	AB	AB	AA	AA	AA	AA	AB	AA	AB	AA	4	6	0.4	0.0874474		AB	AA	AA	AB	AB	AA	AB	AB	AB	AB	3	7	0.3	0.35735		7	13	0.35	0.39695
CEL-6_130920075		130920075	BB	BB	AA	AA	AB	AB	AB	AB	AA	AA	AA	AA	AB	AA	AB	AA	4	6	0.4	0.0874474		AB	AA	AA	AB	AB	AA	AB	AB	AB	AB	3	7	0.3	0.35735		7	13	0.35	0.39695
rs3722480		131616421	AA	AA	BB	BB	AB	AB	AB	AB	BB	BB	BB	BB	AB	BB	AB	BB	4	6	0.4	0.0874474		AB	BB	BB	AB	AB	BB	AB	AB	AB	AB	3	7	0.3	0.35735		7	13	0.35	0.39695
rs6339546		134019679	BB	BB	AA	AA	AB	AB	AB	AB	AA	AA	AA	AA	AB	AA	AB	AA	4	6	0.4	0.0874474		AB	AA	AA	AA	AB	AA	AB	AB	AB	AB	4	6	0.4	0.0874474		8	12	0.4	0.174895
rs13479053		134303922	BB	BB	AA	AA	AB	AB	AB	AB	AA	AA	AA	AA	AB	AA	AB	AA	4	6	0.4	0.0874474		AB	AA	AA	AA	AB	AA	AB	AB	AB	AB	4	6	0.4	0.0874474		8	12	0.4	0.174895
rs3023102		135439528	AA	AA	BB	BB	AB	AB	AB	AB	BB	BB	BB	BB	AB	BB	AB	BB	4	6	0.4	0.0874474		AB	BB	BB	BB	AB	BB	AB	AB	AB	AB	4	6	0.4	0.0874474		8	12	0.4	0.174895
rs13479071		138359897	AA	AA	BB	BB	AB	AB	AB	AB	BB	BB	BB	BB	AB	BB	AB	BB	4	6	0.4	0.0874474		AB	BB	BB	BB	AB	BB	AB	AB	AB	AB	4	6	0.4	0.0874474		8	12	0.4	0.174895
rs3672808		139965472	AA	AA	BB	BB	AB	AB	AB	AB	BB	BB	BB	BB	AB	BB	AB	BB	4	6	0.4	0.0874474		AB	BB	BB	BB	AB	BB	BB	AB	AB	AB	5	5	0.5	0		9	11	0.45	0.0435021
rs6329892		142567031	BB	BB	AA	AA	AB	AB	AB	AB	AA	AA	AA	AA	AB	AA	AB	AA	4	6	0.4	0.0874474		AB	AA	AA	AA	AB	AA	AA	AB	AB	AB	5	5	0.5	0		9	11	0.45	0.0435021
rs3658783		144465978	BB	BB	AA	AA	AB	AB	AB	AB	AA	AA	AA	AA	AB	AA	AB	AA	4	6	0.4	0.0874474		AB	AA	AA	AA	AB	AA	AA	AB	AB	AB	5	5	0.5	0		9	11	0.45	0.0435021
rs6265387		147380171	BB	BB	AA	AA	AB	AB	AB	AB	AA	AA	AA	AA	AA	AA	AB	AA	3	7	0.3	0.35735		AB	AA	AA	AA	AB	AA	AA	AB	AA	AB	6	4	0.6	0.0874474		9	11	0.45	0.0435021
gnf06.149.306		149418695	BB	BB	AA	AA	AB	AB	AB	AB	AA	AA	AA	AA	AA	AA	AB	AA	3	7	0.3	0.35735		AB	AA	AA	AA	AB	AA	AA	AB	AA	AB	6	4	0.6	0.0874474		9	11	0.45	0.0435021
rs3689218	7	10546409	AA	AA	BB	BB	AB	AB	AB	BB	BB	AB	AB	AB	AB	AB	AB	BB	7	3	0.7	0.35735		AB	BB	AB	AB	AB	AB	AB	AB	BB	BB	3	7	0.3	0.35735		10	10	0.5	0
rs13479153		13677268	BB	BB	AA	AA	AB	AB	AB	AA	AA	AB	AB	AB	AB	AB	AB	AA	7	3	0.7	0.35735		AB	AA	AB	AB	AB	AB	AB	AB	AA	AA	3	7	0.3	0.35735		10	10	0.5	0
CEL-7_17114061		17114061	BB	BB	AA	AA	AB	AB	AB	AA	AA	AB	AB	AB	AB	AB	AB	AA	7	3	0.7	0.35735		AB	AA	AB	AB	AB	AB	AB	AB	AA	AA	3	7	0.3	0.35735		10	10	0.5	0
rs6239372		23113384	BB	BB	AA	AA	AB	AB	AA	AA	AA	AB	AB	AB	AB	AB	AB	AA	6	4	0.6	0.0874474		AB	AA	AB	AB	AB	AB	AB	AB	AA	AA	3	7	0.3	0.35735		9	11	0.45	0.0435021
gnf07.032.889		28379711	BB	BB	AA	AA	AB	AB	AA	AA	AA	AB	AB	AB	AB	AB	AB	AA	6	4	0.6	0.0874474		AB	AA	AA	AB	AB	AB	AB	AB	AA	AA	4	6	0.4	0.0874474		10	10	0.5	0
rs3719256		31933809	BB	BB	AA	AA	AB	AB	AA	AA	AA	AB	AB	AB	AB	AB	AB	AA	6	4	0.6	0.0874474		AB	AA	AA	AB	AB	AB	AB	AB	AA	AA	4	6	0.4	0.0874474		10	10	0.5	0
CEL-7_36725559		36725559	BB	BB	AA	AA	AB	AB	AA	AA	AA	AB	AB	AA	AB	AB	AB	AA	5	5	0.5	0		AB	AA	AA	AB	AB	AB	AB	AB	AA	AA	4	6	0.4	0.0874474		9	11	0.45	0.0435021
rs3699938		38476481	AA	AA	BB	BB	AB	AB	BB	BB	BB	AB	AB	BB	AB	AB	AB	BB	5	5	0.5	0		AB	BB	BB	AB	AB	AB	AB	AB	BB	BB	4	6	0.4	0.0874474		9	11	0.45	0.0435021
rs13479251		39863901	AA	AA	BB	BB	AB	AB	BB	BB	BB	AB	AB	BB	AB	AB	AB	BB	5	5	0.5	0		AB	BB	BB	NC	AB	AB	AB	AB	BB	BB	5	5	0.5	0		10	10	0.5	0
rs3663313		43718739	AA	AA	BB	BB	AB	AB	BB	BB	BB	AB	AB	BB	AB	AB	AB	BB	5	5	0.5	0		AB	BB	BB	AB	AB	AB	AB	AB	BB	BB	4	6	0.4	0.0874474		9	11	0.45	0.0435021
mCV23672419		45173762	BB	BB	AA	AA	AB	AB	AA	AA	AA	AB	AB	AA	AB	AB	AB	AA	5	5	0.5	0		AB	AA	AA	AB	AB	AB	AB	AB	AA	AA	4	6	0.4	0.0874474		9	11	0.45	0.0435021
rs3714908		51544526	AA	AA	BB	BB	AB	AB	BB	BB	BB	AB	AB	BB	AB	AB	AB	BB	5	5	0.5	0		AB	BB	BB	AB	AB	AB	AB	AB	BB	BB	4	6	0.4	0.0874474		9	11	0.45	0.0435021
rs13479319		56830620	BB	BB	AA	AA	AB	AB	AA	AA	AA	AB	AB	AA	AB	AB	AB	AA	5	5	0.5	0		AB	AA	AA	AB	AB	AB	AB	AB	AA	AA	4	6	0.4	0.0874474		9	11	0.45	0.0435021
rs3676254		59722158	AA	AA	BB	BB	AB	AB	BB	BB	BB	AB	AB	BB	AB	AB	AB	BB	5	5	0.5	0		AB	BB	BB	AB	AB	AB	AB	AB	BB	BB	4	6	0.4	0.0874474		9	11	0.45	0.0435021
rs13479347		63356038	AA	AA	BB	BB	AB	AB	BB	BB	BB	AB	AB	BB	AB	AB	AB	BB	5	5	0.5	0		AB	BB	BB	AB	AB	AB	AB	AB	BB	BB	4	6	0.4	0.0874474		9	11	0.45	0.0435021
rs13479355		65348455	AA	AA	BB	BB	AB	AB	BB	BB	BB	AB	AB	BB	AB	AB	AB	BB	5	5	0.5	0		AB	BB	BB	AB	AB	AB	AB	AB	BB	BB	4	6	0.4	0.0874474		9	11	0.45	0.0435021
rs13479358		66776784	BB	BB	AA	AA	AB	AB	AA	AA	AA	AB	AB	AA	AB	AB	AB	AA	5	5	0.5	0		AB	AA	AA	AB	AB	AB	AB	AB	AA	AA	4	6	0.4	0.0874474		9	11	0.45	0.0435021
rs13479363		68228570	BB	BB	NC	AA	AB	AB	AA	AA	AA	AB	AB	AA	AA	AB	AB	AA	4	6	0.4	0.0874474		AB	AA	AA	AB	AB	AB	AB	AB	AA	AA	4	6	0.4	0.0874474		8	12	0.4	0.174895
rs6213614		69422276	BB	BB	AA	AA	AB	AB	AA	AA	AA	AB	AB	AA	AA	AB	AB	AA	4	6	0.4	0.0874474		AB	AA	AA	AB	AB	AB	AB	AB	AA	AA	4	6	0.4	0.0874474		8	12	0.4	0.174895
rs13479385		74292260	BB	BB	AA	AA	AB	AB	AA	AA	AA	AB	AB	AA	AA	AB	AB	AA	4	6	0.4	0.0874474		AB	AA	AA	AB	AB	AB	AB	AB	AA	AA	4	6	0.4	0.0874474		8	12	0.4	0.174895
rs13479395		77234500	AA	AA	BB	BB	AB	AB	BB	BB	BB	AB	AB	BB	BB	AB	AB	BB	4	6	0.4	0.0874474		AB	AB	BB	AB	AB	AB	AB	AB	BB	BB	3	7	0.3	0.35735		7	13	0.35	0.39695
CEL-7_77850273		77850273	AB	BB	AA	AA	AB	AB	AA	AA	AA	AB	AB	AA	AA	AB	AB	AA	4	6	0.4	0.0874474		AB	AB	AA	AB	AB	AB	AB	AB	AA	AA	3	7	0.3	0.35735		7	13	0.35	0.39695
rs4226783		80158909	AA	AA	BB	BB	AB	AB	BB	BB	BB	AB	AB	BB	BB	AB	AB	BB	4	6	0.4	0.0874474		AB	AB	BB	AB	AB	AB	AB	AB	BB	BB	3	7	0.3	0.35735		7	13	0.35	0.39695
rs13479414		82727616	AA	AA	BB	BB	AB	AB	BB	BB	BB	AB	AB	BB	BB	AB	AB	BB	4	6	0.4	0.0874474		AB	AB	BB	AB	AB	AB	AB	AB	BB	BB	3	7	0.3	0.35735		7	13	0.35	0.39695
rs3707067		85992410	AA	AA	BB	BB	AB	AB	BB	BB	BB	AB	AB	BB	BB	AB	AB	BB	4	6	0.4	0.0874474		AB	AB	BB	AB	AB	BB	AB	AB	BB	BB	4	6	0.4	0.0874474		8	12	0.4	0.174895
rs13479427		87305015	AA	AA	BB	BB	AB	AB	BB	BB	BB	AB	AB	BB	BB	AB	AB	BB	4	6	0.4	0.0874474		AB	AB	BB	AB	AB	BB	AB	AB	BB	BB	4	6	0.4	0.0874474		8	12	0.4	0.174895
rs3713052		89115174	BB	BB	AA	AA	AB	AB	AA	AA	AA	AB	AB	AA	AA	AB	AB	AA	4	6	0.4	0.0874474		AB	AB	AA	AB	AB	AA	AB	AB	AA	AA	4	6	0.4	0.0874474		8	12	0.4	0.174895
rs6357312		89751283	AA	AA	NC	BB	AB	AB	BB	BB	BB	AB	AB	BB	BB	AB	AB	BB	4	6	0.4	0.0874474		AB	AB	BB	AB	AB	BB	AB	AB	BB	BB	4	6	0.4	0.0874474		8	12	0.4	0.174895
rs13479461		99220204	AA	AA	BB	BB	AB	AB	BB	BB	BB	AB	AB	BB	BB	AB	AB	BB	4	6	0.4	0.0874474		AB	AB	BB	AB	AB	BB	AB	AB	BB	BB	4	6	0.4	0.0874474		8	12	0.4	0.174895
rs6275579		111285662	AA	AA	NC	BB	AB	AB	BB	BB	AB	AB	AB	BB	BB	AB	AB	BB	5	5	0.5	0		AB	AB	BB	AB	AB	BB	AB	AB	AB	BB	3	7	0.3	0.35735		8	12	0.4	0.174895
rs13479506		112152410	AA	AA	BB	BB	AB	AB	BB	BB	AB	AB	AB	BB	BB	AB	AB	BB	5	5	0.5	0		AB	AB	BB	AB	AB	BB	AB	AB	AB	BB	3	7	0.3	0.35735		8	12	0.4	0.174895
rs3682038		113814867	NC	AA	BB	BB	AB	AB	BB	BB	AB	AB	AB	BB	BB	AB	AB	BB	5	5	0.5	0		AB	AB	BB	AB	AB	BB	AB	AB	AB	BB	3	7	0.3	0.35735		8	12	0.4	0.174895
rs13479522		116540646	BB	BB	AA	AA	AB	AB	AA	AA	AB	AB	AB	AA	AA	AB	AB	AA	5	5	0.5	0		AB	AB	AA	AB	AB	AA	AB	AB	AB	AA	3	7	0.3	0.35735		8	12	0.4	0.174895
rs3716088		120621563	BB	BB	AA	AA	AB	AB	AB	AA	AB	AB	AB	AA	AA	AB	AB	AA	6	4	0.6	0.0874474		AA	AB	AA	AB	AB	AA	AB	AB	AB	AA	4	6	0.4	0.0874474		10	10	0.5	0
CEL-7_122752866		122752866	AA	AA	BB	BB	AB	AB	AB	BB	AB	AB	AB	AB	BB	AB	BB	BB	6	4	0.6	0.0874474		BB	AB	BB	AB	AB	BB	AB	AB	AB	BB	4	6	0.4	0.0874474		10	10	0.5	0
rs3663988		126965988	AA	AA	BB	BB	AB	AB	AB	BB	AB	AB	AB	AB	BB	AB	BB	AB	7	3	0.7	0.35735		BB	AB	BB	BB	AB	BB	BB	AB	AB	BB	6	4	0.6	0.0874474		13	7	0.65	0.39695
rs6153168	8	8294541	BB	BB	AA	AA	AB	AB	AA	AB	AA	AA	AA	AB	AB	AB	AB	AA	5	5	0.5	0		AA	AA	AA	AA	AB	AB	AB	AB	AB	AB	4	6	0.4	0.0874474		9	11	0.45	0.0435021
rs13479619		15319466	AA	AA	BB	BB	AB	AB	BB	AB	BB	BB	BB	AB	AB	BB	AB	BB	4	6	0.4	0.0874474		BB	BB	BB	BB	AB	AB	AB	BB	AB	AB	5	5	0.5	0		9	11	0.45	0.0435021
rs3657963		16576750	AA	AA	BB	BB	AB	AB	BB	AB	BB	BB	BB	AB	AB	BB	AB	BB	4	6	0.4	0.0874474		BB	BB	BB	BB	AB	AB	AB	BB	AB	AB	5	5	0.5	0		9	11	0.45	0.0435021
gnf08.014.711		18169937	AA	AA	BB	BB	AB	AB	BB	AB	BB	BB	BB	AB	AB	BB	AB	BB	4	6	0.4	0.0874474		BB	BB	BB	BB	AB	AB	AB	BB	AB	AB	5	5	0.5	0		9	11	0.45	0.0435021
rs4140004		21285113	AA	AA	BB	BB	AB	AB	BB	AB	BB	BB	BB	AB	AB	BB	BB	BB	3	7	0.3	0.35735		BB	BB	BB	BB	AB	AB	AB	BB	AB	AB	5	5	0.5	0		8	12	0.4	0.174895
rs3661760		22251497	AA	AA	BB	BB	AB	AB	BB	AB	BB	BB	BB	AB	AB	BB	BB	BB	3	7	0.3	0.35735		BB	BB	BB	BB	AB	AB	AB	BB	AB	AB	5	5	0.5	0		8	12	0.4	0.174895
rs13479656		24309617	BB	BB	AA	AA	AB	AB	AA	AB	AA	AA	AA	AB	AB	AA	AA	AB	4	6	0.4	0.0874474		AA	AA	AA	AA	AB	AB	AB	AA	AB	AB	5	5	0.5	0		9	11	0.45	0.0435021
rs13479673		28075869	AA	AA	BB	BB	AB	AB	BB	AB	BB	BB	BB	AB	AB	BB	BB	AB	4	6	0.4	0.0874474		BB	BB	BB	BB	AB	AB	AB	BB	AB	AB	5	5	0.5	0		9	11	0.45	0.0435021
rs4227096		30204827	BB	BB	AA	AA	AB	AB	AA	AB	AA	AA	AA	AB	AB	AA	AA	AB	4	6	0.4	0.0874474		AA	AA	AA	AA	AB	AB	AB	AA	AA	AB	6	4	0.6	0.0874474		10	10	0.5	0
rs3706948		30816540	AA	AA	BB	BB	AB	AB	BB	AB	BB	BB	BB	AB	AB	BB	BB	AB	4	6	0.4	0.0874474		BB	BB	BB	BB	AB	AB	AB	BB	BB	AB	6	4	0.6	0.0874474		10	10	0.5	0
rs3665028		35164032	BB	BB	AA	AA	AB	AB	AA	AB	AA	AA	AA	AB	AB	AA	AA	AB	4	6	0.4	0.0874474		AA	AA	AA	AA	AB	AB	AB	AA	AA	AB	6	4	0.6	0.0874474		10	10	0.5	0
rs3667738		37536463	AA	AA	BB	BB	AB	AB	BB	AB	BB	BB	BB	AB	AB	BB	BB	AB	4	6	0.4	0.0874474		BB	BB	BB	BB	AB	AB	AB	BB	BB	AB	6	4	0.6	0.0874474		10	10	0.5	0
rs13479716		38775830	AA	AA	BB	BB	AB	AB	BB	AB	BB	BB	BB	AB	AB	BB	BB	AB	4	6	0.4	0.0874474		BB	BB	BB	BB	AB	AB	AB	BB	BB	AB	6	4	0.6	0.0874474		10	10	0.5	0
rs3703811		39770568	AA	AA	BB	BB	AB	AB	BB	AB	BB	BB	BB	AB	AB	BB	BB	AB	4	6	0.4	0.0874474		BB	BB	BB	BB	AB	AB	AB	BB	BB	AB	6	4	0.6	0.0874474		10	10	0.5	0
rs3666140		42081791	BB	BB	AA	AA	AB	AB	AA	AB	AA	AA	AA	AB	AB	AA	AA	AB	4	6	0.4	0.0874474		AA	AA	AA	AA	AB	AB	AB	AA	AA	AB	6	4	0.6	0.0874474		10	10	0.5	0
rs6386110		43934856	BB	BB	AA	AA	AB	AB	AA	AB	AA	AA	AA	AB	AB	AA	AA	AB	4	6	0.4	0.0874474		AA	AA	AA	AA	AB	AB	AB	AA	AA	AB	6	4	0.6	0.0874474		10	10	0.5	0
rs3719401		48804736	AA	AA	BB	BB	AB	AB	BB	AB	BB	BB	BB	AB	AB	BB	BB	AB	4	6	0.4	0.0874474		BB	BB	BB	BB	AB	AB	AB	BB	BB	AB	6	4	0.6	0.0874474		10	10	0.5	0
rs13479755		50117838	BB	BB	AA	AA	AB	AB	AA	AB	AA	AA	AA	AB	AB	AA	AA	AB	4	6	0.4	0.0874474		AA	AA	AA	AA	AB	AB	AB	AA	AA	AB	6	4	0.6	0.0874474		10	10	0.5	0
CEL-8_51607005		51607005	AA	AA	BB	BB	AB	AB	BB	AB	BB	BB	BB	AB	AB	BB	BB	AB	4	6	0.4	0.0874474		BB	BB	BB	BB	AB	AB	AB	BB	BB	AB	6	4	0.6	0.0874474		10	10	0.5	0
rs13479768		53532210	AA	AA	BB	BB	AB	AB	BB	AB	BB	BB	BB	AB	AB	BB	BB	AB	4	6	0.4	0.0874474		BB	BB	BB	BB	AB	AB	AB	BB	BB	AB	6	4	0.6	0.0874474		10	10	0.5	0
rs3707439		57724335	AA	AA	BB	BB	AB	AB	BB	AB	BB	BB	BB	AB	AB	BB	BB	AB	4	6	0.4	0.0874474		BB	BB	BB	BB	AB	AB	AB	BB	BB	AB	6	4	0.6	0.0874474		10	10	0.5	0
rs3672639		60120308	AA	AA	BB	BB	AB	AB	BB	AB	BB	BB	BB	AB	AB	BB	BB	AB	4	6	0.4	0.0874474		BB	BB	BB	BB	AB	AB	AB	BB	BB	AB	6	4	0.6	0.0874474		10	10	0.5	0
rs13479793		60901130	BB	BB	AA	AA	AB	AB	AA	AB	AA	AA	AA	AB	AB	AA	AA	AB	4	6	0.4	0.0874474		AA	AB	AA	AA	AB	AB	AB	AA	AA	AB	5	5	0.5	0		9	11	0.45	0.0435021
rs13479811		66034595	BB	BB	AA	AA	AB	AB	AA	AB	AA	AA	AA	AB	AB	AA	AA	AB	4	6	0.4	0.0874474		AA	AB	AA	AA	AB	AB	AB	AA	AA	AB	5	5	0.5	0		9	11	0.45	0.0435021
rs3656875		67222604	BB	BB	AA	AA	AB	AB	AA	AB	AA	AA	AA	AB	AB	AA	AA	AB	4	6	0.4	0.0874474		AA	AB	AA	AA	AB	AB	AB	AA	AA	AB	5	5	0.5	0		9	11	0.45	0.0435021
rs3699406		68996069	AA	AA	BB	BB	AB	AB	BB	AB	BB	BB	BB	AB	AB	BB	BB	AB	4	6	0.4	0.0874474		BB	AB	BB	BB	AB	AB	AB	BB	BB	AB	5	5	0.5	0		9	11	0.45	0.0435021
rs3667475		70497527	AA	AA	NC	BB	AB	AB	BB	AB	BB	BB	BB	AB	AB	BB	BB	AB	4	6	0.4	0.0874474		BB	AB	BB	BB	AB	AB	AB	BB	BB	AB	5	5	0.5	0		9	11	0.45	0.0435021
rs13479830		72013995	AA	AA	BB	BB	AB	AB	BB	AB	BB	BB	BB	BB	AB	BB	BB	AB	3	7	0.3	0.35735		BB	AB	BB	BB	AB	AB	AB	BB	BB	AB	5	5	0.5	0		8	12	0.4	0.174895
CZECH-8_78291790		78291790	AA	AA	BB	BB	AB	AB	BB	AB	BB	BB	BB	BB	AB	BB	BB	AB	3	7	0.3	0.35735		BB	AB	BB	BB	AB	AB	AB	BB	BB	AB	5	5	0.5	0		8	12	0.4	0.174895
rs13479871		84344531	AA	AA	BB	BB	AB	AB	AB	AB	BB	BB	BB	BB	AB	BB	BB	AB	4	6	0.4	0.0874474		BB	AB	BB	BB	AB	AB	AB	BB	BB	AB	5	5	0.5	0		9	11	0.45	0.0435021
rs6257357		84826788	BB	BB	AA	AA	AB	AB	AB	AB	AA	AA	AA	AA	AB	AA	AA	AB	4	6	0.4	0.0874474		AA	AB	AA	AA	AB	AB	AB	AA	AA	AB	5	5	0.5	0		9	11	0.45	0.0435021
rs13479882		86397354	AA	AA	BB	BB	AB	AB	AB	AB	BB	BB	BB	BB	AB	BB	BB	AB	4	6	0.4	0.0874474		BB	AB	BB	BB	AB	AB	AB	BB	BB	AB	5	5	0.5	0		9	11	0.45	0.0435021
rs13479884		86954362	AA	AA	BB	BB	AB	AB	AB	AB	BB	BB	BB	BB	AB	BB	BB	AB	4	6	0.4	0.0874474		BB	AB	BB	BB	AB	AB	AB	BB	BB	AB	5	5	0.5	0		9	11	0.45	0.0435021
rs6391152		89169668	BB	BB	AA	AA	AB	AB	AB	AB	AA	AA	AA	AA	AB	AA	AA	AB	4	6	0.4	0.0874474		AA	AB	AA	AA	AB	AB	AB	AA	AA	AB	5	5	0.5	0		9	11	0.45	0.0435021
rs13479922		91879489	AA	AA	BB	BB	AB	AB	AB	AB	BB	BB	BB	BB	AB	BB	BB	AB	4	6	0.4	0.0874474		BB	AB	BB	BB	AB	AB	AB	BB	BB	AB	5	5	0.5	0		9	11	0.45	0.0435021
rs4137596		94037444	BB	BB	AA	AA	AB	AB	AB	AB	AA	AA	AA	AA	AB	AA	AA	AB	4	6	0.4	0.0874474		AA	AB	AA	AA	AB	AB	AB	AA	AA	AB	5	5	0.5	0		9	11	0.45	0.0435021
rs6287320		96735663	BB	BB	AA	AA	AB	AB	AB	AB	AA	AA	AA	AA	AB	AA	AA	AB	4	6	0.4	0.0874474		AA	AB	AA	AA	AB	AB	AB	AA	AA	AB	5	5	0.5	0		9	11	0.45	0.0435021
rs13479947		98654267	BB	BB	AA	AA	AB	AB	AB	AB	AA	AA	AA	AA	AB	AA	AA	AB	4	6	0.4	0.0874474		AA	AB	AA	AA	AB	AB	AB	AA	AA	AB	5	5	0.5	0		9	11	0.45	0.0435021
rs3706149		100766333	AA	AA	BB	BB	AB	AB	AB	AB	BB	BB	BB	BB	AB	BB	BB	AB	4	6	0.4	0.0874474		BB	AB	BB	BB	AB	AB	AB	BB	BB	AB	5	5	0.5	0		9	11	0.45	0.0435021
rs3669235		101399186	BB	BB	AA	AA	AB	AB	AB	AB	AA	AA	AA	AA	AB	AA	AA	AB	4	6	0.4	0.0874474		AA	AB	AA	AA	AB	AB	AB	AA	AA	AB	5	5	0.5	0		9	11	0.45	0.0435021
rs13479956		101681071	AA	AA	BB	BB	AB	AB	AB	AB	BB	BB	BB	BB	AB	BB	BB	AB	4	6	0.4	0.0874474		BB	AB	BB	BB	AB	AB	AB	BB	BB	AB	5	5	0.5	0		9	11	0.45	0.0435021
rs3662808		108727362	BB	BB	AA	AA	AB	AB	AB	AB	AA	AB	AA	AA	AB	AA	AA	AB	5	5	0.5	0		AA	AB	AB	AA	AB	AB	AB	AA	AA	AB	4	6	0.4	0.0874474		9	11	0.45	0.0435021
rs6237645		109333466	BB	BB	AA	AA	AB	AB	AB	AB	AA	AB	AA	AA	AB	AA	AA	AB	5	5	0.5	0		AA	AB	AB	AA	AB	AB	AB	AB	AA	AB	3	7	0.3	0.35735		8	12	0.4	0.174895
gnf08.118.027		116198601	BB	BB	AA	AA	AB	AB	AB	AB	AA	AB	AA	AA	AB	AA	AA	AB	5	5	0.5	0		AA	AB	AB	AA	AB	AB	AB	AB	AA	AB	3	7	0.3	0.35735		8	12	0.4	0.174895
rs3708073		121235325	BB	BB	AA	AA	AB	AB	AB	AB	AA	AB	AA	AA	AB	AA	AA	AB	5	5	0.5	0		AB	AB	AB	AA	AB	AB	AB	AB	AA	AB	2	8	0.2	0.83708		7	13	0.35	0.39695
rs6377872		121825605	AA	AA	BB	BB	AB	AB	AB	AB	BB	AB	BB	BB	AB	BB	BB	AB	5	5	0.5	0		AB	AB	AB	BB	AB	AB	AB	AB	BB	AB	2	8	0.2	0.83708		7	13	0.35	0.39695
rs3705725		123350039	BB	BB	AA	AA	AB	AB	AB	AB	AA	AB	AA	AA	AB	AA	AA	AB	5	5	0.5	0		AB	AB	AB	AA	AB	AB	AB	AB	AA	AB	2	8	0.2	0.83708		7	13	0.35	0.39695
gnf09.012.310	9	17881329	AA	AA	BB	BB	AB	AB	AB	BB	BB	BB	AB	BB	AB	AB	AB	BB	5	5	0.5	0		BB	AB	AB	BB	AB	BB	AB	BB	AB	AB	4	6	0.4	0.0874474		9	11	0.45	0.0435021
rs13480092		18988599	BB	BB	AA	AA	AB	AB	AB	AA	AA	AA	AB	AA	AB	AB	AB	AA	5	5	0.5	0		AA	AB	AB	AA	AB	AA	AB	AA	AB	AB	4	6	0.4	0.0874474		9	11	0.45	0.0435021
rs8270115		21900659	AA	AA	BB	BB	AB	AB	AB	BB	BB	BB	AB	BB	AB	AB	AB	BB	5	5	0.5	0		BB	AB	AB	BB	AB	BB	AB	BB	AB	AB	4	6	0.4	0.0874474		9	11	0.45	0.0435021
rs13480103		23359729	AA	AA	BB	BB	AB	AB	AB	BB	BB	BB	AB	BB	AB	AB	AB	BB	5	5	0.5	0		BB	AB	AB	BB	AB	BB	AB	BB	AB	BB	5	5	0.5	0		10	10	0.5	0
rs3088801		24949186	BB	BB	AA	AA	AB	AB	AB	AA	AA	AA	AB	AA	AB	AB	AB	AA	5	5	0.5	0		AA	AB	AB	AA	AB	AA	AB	AA	AB	AA	5	5	0.5	0		10	10	0.5	0
rs6404775		28016429	BB	BB	AA	AA	AB	AB	AB	AA	AA	AA	AB	AA	AB	AB	AB	AA	5	5	0.5	0		AA	AB	AB	AA	AB	AA	AB	AA	AB	AA	5	5	0.5	0		10	10	0.5	0
rs6385855		29608871	BB	BB	AA	AA	AB	AB	AB	AA	AA	AA	AB	AA	AB	AB	AB	AA	5	5	0.5	0		AA	AB	AB	AA	AB	AA	AB	AA	AB	AA	5	5	0.5	0		10	10	0.5	0
rs13480122		31136193	BB	BB	AA	AA	AB	AB	AB	AA	AA	AA	AB	AA	AB	AB	AB	AA	5	5	0.5	0		AA	AB	AB	AA	AB	AA	AB	AA	AB	AA	5	5	0.5	0		10	10	0.5	0
rs3655898		33657166	BB	BB	AA	AA	AB	AB	AB	AA	AA	AB	AB	AA	AB	AB	AB	AA	6	4	0.6	0.0874474		AA	AB	AB	AA	AB	AA	AB	AA	AB	AA	5	5	0.5	0		11	9	0.55	0.0435021
UT_9_35.918713		35184595	BB	BB	AA	AA	AB	AB	AB	AA	AA	AB	AB	AA	AB	AB	AB	AA	6	4	0.6	0.0874474		AA	AB	AB	AA	AB	AA	AB	AA	AB	AA	5	5	0.5	0		11	9	0.55	0.0435021
rs13462199		44740915	BB	BB	AA	AA	AB	AB	AB	AA	AA	AB	AB	AA	AB	AB	AB	AA	6	4	0.6	0.0874474		AA	AB	AB	AA	AB	AA	AB	AA	AB	AA	5	5	0.5	0		11	9	0.55	0.0435021
rs13480173		46633516	BB	BB	AA	AA	AB	AB	AB	AA	AA	AB	AB	AA	AB	AB	AB	AA	6	4	0.6	0.0874474		AA	AB	AB	AA	AB	AA	AB	AA	AB	AA	5	5	0.5	0		11	9	0.55	0.0435021
rs6395817		47519917	BB	BB	AA	AA	AB	AB	AB	AA	AA	AB	AB	AA	AB	AB	AB	AA	6	4	0.6	0.0874474		AA	AB	AB	AA	AB	AA	AB	AA	AB	AA	5	5	0.5	0		11	9	0.55	0.0435021
gnf09.042.496		48315615	BB	BB	AA	AA	AB	AB	AB	AA	AA	AB	AB	AA	AB	AB	AB	AA	6	4	0.6	0.0874474		AA	AB	AB	AA	AB	AA	AB	AA	AB	AA	5	5	0.5	0		11	9	0.55	0.0435021
rs13480186		50318725	AA	AA	BB	BB	AB	AB	AB	BB	BB	AB	AB	BB	AB	BB	AB	BB	5	5	0.5	0		BB	AB	AB	BB	AB	BB	AB	BB	AB	BB	5	5	0.5	0		10	10	0.5	0
rs3723670		52682809	BB	BB	AA	AA	AB	AB	AB	AA	AA	AB	AB	AA	AB	AA	AB	AA	5	5	0.5	0		AA	AB	AB	AA	AB	AA	AB	AA	AB	AA	5	5	0.5	0		10	10	0.5	0
rs13480208		55395056	AA	AA	BB	BB	AB	AB	AB	BB	BB	AB	AB	BB	AB	BB	AB	BB	5	5	0.5	0		BB	AB	AB	BB	AB	BB	AB	BB	AB	BB	5	5	0.5	0		10	10	0.5	0
rs13480217		58024426	AA	AA	BB	BB	AB	AB	AB	BB	BB	AB	AB	BB	AB	BB	AB	BB	5	5	0.5	0		BB	AB	AB	BB	AB	BB	AB	BB	AB	BB	5	5	0.5	0		10	10	0.5	0
rs6224703		60196412	BB	BB	AA	AA	AB	AB	AB	AA	AA	AB	AB	AA	AB	AA	AB	AA	5	5	0.5	0		AA	AB	AB	AA	AB	AA	AB	AA	AB	AA	5	5	0.5	0		10	10	0.5	0
rs3714012		61377354	AA	AA	BB	BB	AB	AB	AB	BB	BB	AB	AB	BB	AB	BB	AB	BB	5	5	0.5	0		BB	AB	AB	BB	AB	BB	AB	BB	AB	BB	5	5	0.5	0		10	10	0.5	0
rs3655717		65704935	BB	BB	AA	AA	AB	AB	AB	AA	AA	AB	AB	AA	AB	AA	AB	AA	5	5	0.5	0		AA	AB	AB	AA	AB	AB	AB	AA	AB	AA	4	6	0.4	0.0874474		9	11	0.45	0.0435021
rs6174757		68381485	AA	AA	BB	BB	AB	AB	AB	BB	BB	AB	AB	BB	AB	BB	AB	BB	5	5	0.5	0		BB	AB	AB	BB	AB	AB	AB	BB	AB	BB	4	6	0.4	0.0874474		9	11	0.45	0.0435021
rs6355445		70209362	BB	BB	AA	AA	AB	AB	AB	AA	AB	AB	AB	AA	AB	AA	AB	AA	6	4	0.6	0.0874474		AA	AB	AB	AA	AB	AB	AB	AA	AB	AA	4	6	0.4	0.0874474		10	10	0.5	0
rs3721056		71328971	AA	AA	BB	BB	AB	AB	AB	BB	AB	AB	AB	BB	AB	BB	AB	BB	6	4	0.6	0.0874474		BB	AB	AB	BB	AB	AB	AB	BB	AB	BB	4	6	0.4	0.0874474		10	10	0.5	0
rs13480271		73145678	AA	AA	BB	BB	AB	AB	AB	BB	AB	AB	AB	BB	AB	BB	AB	BB	6	4	0.6	0.0874474		BB	AB	AB	BB	AB	AB	AB	BB	AB	BB	4	6	0.4	0.0874474		10	10	0.5	0
rs3724833		75221496	AA	AA	BB	BB	AB	AB	AB	BB	AB	AB	AB	BB	AB	BB	AB	BB	6	4	0.6	0.0874474		BB	AB	AB	BB	AB	AB	AB	BB	AB	BB	4	6	0.4	0.0874474		10	10	0.5	0
rs13480285		76908789	AA	AA	BB	BB	AB	AB	AB	BB	AB	AB	AB	BB	AB	BB	AB	BB	6	4	0.6	0.0874474		BB	AB	AB	BB	AB	AB	AB	BB	AB	BB	4	6	0.4	0.0874474		10	10	0.5	0
gnf09.074.193		80458981	AA	AA	BB	BB	AB	AB	AB	BB	AB	AB	AB	BB	AB	BB	AB	BB	6	4	0.6	0.0874474		BB	AB	AB	BB	AB	AB	AB	BB	AB	BB	4	6	0.4	0.0874474		10	10	0.5	0
rs3676124		83548399	AA	AA	BB	BB	AB	AB	AB	BB	AB	AB	AB	BB	AB	BB	AB	BB	6	4	0.6	0.0874474		BB	AB	AB	BB	AB	AB	AB	BB	AB	BB	4	6	0.4	0.0874474		10	10	0.5	0
rs3695050		85584599	AA	AA	BB	BB	AB	AB	AB	BB	AB	AB	AB	BB	AB	BB	AB	BB	6	4	0.6	0.0874474		BB	AB	AB	BB	AB	AB	AB	BB	AB	BB	4	6	0.4	0.0874474		10	10	0.5	0
rs3700596		86745093	BB	BB	AA	AA	AB	AB	AB	AA	AB	AB	AB	AA	AB	AA	AB	AA	6	4	0.6	0.0874474		AA	AB	AB	AA	AB	AB	AB	AA	AB	AA	4	6	0.4	0.0874474		10	10	0.5	0
rs3669564		88325825	BB	BB	AA	AA	AB	AB	AB	AA	AB	AB	AA	AA	AB	AA	AB	AA	5	5	0.5	0		AA	AB	AB	AA	AB	AB	AB	AA	AB	AA	4	6	0.4	0.0874474		9	11	0.45	0.0435021
gnf09.087.298		90513305	AA	AA	BB	BB	AB	AB	AB	BB	AB	AB	BB	BB	AB	BB	AB	BB	5	5	0.5	0		BB	AB	AB	BB	AB	AB	AB	BB	AB	BB	4	6	0.4	0.0874474		9	11	0.45	0.0435021
rs13480345		92060032	BB	BB	AA	AA	AB	AB	AB	AA	AB	AB	AA	AA	AB	AA	AB	AA	5	5	0.5	0		AA	AB	AB	AA	AB	AB	AB	AA	AB	AA	4	6	0.4	0.0874474		9	11	0.45	0.0435021
rs13480351		94137054	AA	AA	BB	BB	AB	AB	AB	BB	AB	AB	BB	BB	AB	BB	AB	BB	5	5	0.5	0		BB	AB	AB	BB	AB	AB	AB	BB	AB	BB	4	6	0.4	0.0874474		9	11	0.45	0.0435021
CEL-9_95875215		95875215	AA	AA	BB	BB	AB	AB	AB	BB	AB	AB	BB	BB	AB	BB	AB	BB	5	5	0.5	0		BB	AB	AB	BB	AB	AB	AB	BB	AB	BB	4	6	0.4	0.0874474		9	11	0.45	0.0435021
rs3689336		96256381	BB	BB	AA	AA	AB	AB	AB	AA	AB	AB	AA	AA	AB	AA	AB	AA	5	5	0.5	0		AA	AB	AB	AA	AA	AB	AB	AA	AB	AA	5	5	0.5	0		10	10	0.5	0
rs13480365		98418600	AA	AA	BB	BB	AB	AB	AB	BB	AB	AB	BB	BB	AB	BB	AB	BB	5	5	0.5	0		BB	AB	AB	BB	BB	AB	AB	BB	AB	BB	5	5	0.5	0		10	10	0.5	0
rs3717654		101878542	BB	BB	AA	AA	AB	AB	AB	AA	AB	AB	AA	AA	AB	AA	AB	AA	5	5	0.5	0		AA	AB	AB	AA	AA	AB	AA	AA	AB	AA	6	4	0.6	0.0874474		11	9	0.55	0.0435021
rs13480399		106229354	AA	AA	BB	BB	AB	AB	AB	BB	AB	AB	BB	BB	AB	BB	AB	BB	5	5	0.5	0		BB	AB	AB	BB	BB	AB	BB	BB	AB	BB	6	4	0.6	0.0874474		11	9	0.55	0.0435021
gnf09.110.002		113307145	AA	AA	BB	BB	AB	AB	AB	BB	AB	AB	AB	BB	AB	BB	AB	BB	6	4	0.6	0.0874474		BB	AB	AB	BB	BB	AB	BB	BB	BB	BB	7	3	0.7	0.35735		13	7	0.65	0.39695
rs6320810		115090216	BB	BB	AA	AA	AB	AB	AB	AA	AB	AB	AB	AA	AB	AA	AA	AA	5	5	0.5	0		AA	AB	AB	AA	AA	AB	AA	AA	AA	AB	6	4	0.6	0.0874474		11	9	0.55	0.0435021
rs3669563		117891342	AA	AA	BB	BB	AB	AB	AB	BB	AB	AB	AB	BB	AB	BB	BB	BB	5	5	0.5	0		BB	AB	AB	BB	BB	AB	BB	BB	BB	AB	6	4	0.6	0.0874474		11	9	0.55	0.0435021
rs13459114		121920390	BB	BB	AA	AA	AB	AB	AB	AA	AB	AB	AB	AA	AB	AA	AA	AA	5	5	0.5	0		AA	AB	AB	AA	AA	AB	AA	AA	AA	AB	6	4	0.6	0.0874474		11	9	0.55	0.0435021
rs6304156		123162408	AA	AA	BB	BB	AB	AB	AB	BB	AB	AB	AB	BB	AB	BB	BB	BB	5	5	0.5	0		BB	AB	AB	BB	BB	AB	BB	BB	BB	AB	6	4	0.6	0.0874474		11	9	0.55	0.0435021
rs3721803	10	3343120	AA	AA	BB	BB	AB	AB	AB	BB	AB	AB	BB	BB	AB	AB	BB	AB	6	4	0.6	0.0874474		AB	AB	BB	AB	BB	BB	BB	BB	AB	BB	6	4	0.6	0.0874474		12	8	0.6	0.174895
CEL-10_3989939		3989939	BB	BB	AA	AA	AB	AB	AB	AA	AB	AB	AA	AA	AB	AB	AA	AB	6	4	0.6	0.0874474		AB	AB	AA	AB	AA	AA	AA	AA	AB	AA	6	4	0.6	0.0874474		12	8	0.6	0.174895
rs6185923		5384467	AA	AA	BB	BB	AB	AB	AB	BB	AB	AB	BB	BB	AB	AB	BB	AB	6	4	0.6	0.0874474		AB	AB	BB	AB	BB	BB	BB	BB	AB	BB	6	4	0.6	0.0874474		12	8	0.6	0.174895
rs3664101		9286770	BB	BB	AA	AA	AB	AB	AB	AA	AB	AB	AA	AA	AB	AB	AA	AB	6	4	0.6	0.0874474		AB	AB	AA	AB	AA	AA	AA	AA	AB	AA	6	4	0.6	0.0874474		12	8	0.6	0.174895
rs4228112		12719980	AA	AA	BB	BB	AB	AB	AB	BB	AB	AB	BB	BB	AB	AB	BB	AB	6	4	0.6	0.0874474		AB	AB	BB	AB	BB	BB	BB	BB	AB	BB	6	4	0.6	0.0874474		12	8	0.6	0.174895
rs3699409		15499377	AA	AA	BB	BB	AB	AB	AB	BB	AB	AB	BB	BB	AB	AB	BB	AB	6	4	0.6	0.0874474		AB	AB	BB	AB	BB	BB	BB	BB	AB	BB	6	4	0.6	0.0874474		12	8	0.6	0.174895
rs13459119		20027450	BB	BB	AA	AA	AB	AB	AB	AA	AB	AB	AA	AA	AB	AB	AA	AB	6	4	0.6	0.0874474		AA	AB	AA	AB	AA	AA	AB	AA	AB	AA	6	4	0.6	0.0874474		12	8	0.6	0.174895
rs3679120		22685808	BB	BB	AA	AA	AB	AB	AB	AA	AB	AB	AA	AA	AB	AB	AA	AB	6	4	0.6	0.0874474		AA	AB	AA	AB	AA	AA	AB	AA	AB	AA	6	4	0.6	0.0874474		12	8	0.6	0.174895
rs13480547		24247475	BB	BB	AA	AA	AB	AB	AB	AA	AB	AB	AA	AA	AB	AB	AA	AB	6	4	0.6	0.0874474		AA	AB	AA	AB	AA	AA	AB	AA	AB	AA	6	4	0.6	0.0874474		12	8	0.6	0.174895
rs13480554		25713665	AA	AA	BB	BB	AB	AB	AB	BB	AB	AB	BB	BB	AB	AB	BB	AB	6	4	0.6	0.0874474		BB	AB	BB	AB	BB	BB	AB	BB	AB	BB	6	4	0.6	0.0874474		12	8	0.6	0.174895
gnf10.026.889		28746498	BB	BB	AA	AA	AB	AB	AB	AA	AB	AB	AA	AA	AB	AB	AA	AB	6	4	0.6	0.0874474		AA	AB	AA	AB	AB	AA	AB	AA	AB	AA	5	5	0.5	0		11	9	0.55	0.0435021
rs13480578		34410603	AA	AA	BB	BB	AB	AB	AB	BB	AB	AB	BB	BB	AB	AB	BB	AB	6	4	0.6	0.0874474		BB	AB	BB	AB	AB	BB	AB	BB	AB	BB	5	5	0.5	0		11	9	0.55	0.0435021
rs13480579		36058713	BB	BB	AA	AA	AB	AB	AB	AA	AB	AB	AA	AA	AB	AB	AA	AB	6	4	0.6	0.0874474		AA	AB	AA	AB	AB	AA	AB	AA	AB	AA	5	5	0.5	0		11	9	0.55	0.0435021
rs13480601		44227379	AA	AA	BB	BB	AB	AB	AB	BB	AB	AB	BB	BB	AB	AB	BB	AB	6	4	0.6	0.0874474		BB	AB	BB	AB	AB	BB	AB	BB	AB	BB	5	5	0.5	0		11	9	0.55	0.0435021
rs3696307		53783742	BB	BB	AA	AA	AB	AB	AA	AA	AB	AB	AA	AA	AB	AB	AA	AB	5	5	0.5	0		AA	AB	AA	AB	AB	AA	AB	AA	AB	AA	5	5	0.5	0		10	10	0.5	0
rs13480619		57805922	BB	BB	AA	AA	AB	AB	AA	AA	AB	AB	AA	AA	AB	AB	AA	AB	5	5	0.5	0		AA	AB	AA	AB	AB	AA	AB	AA	AB	AA	5	5	0.5	0		10	10	0.5	0
CEL-10_58149652		58149652	AA	AA	BB	BB	AB	AB	BB	BB	AB	AB	BB	BB	AB	AB	BB	AB	5	5	0.5	0		BB	AB	BB	AB	AB	BB	AB	BB	AB	BB	5	5	0.5	0		10	10	0.5	0
rs13480630		67595648	AA	AA	BB	BB	AB	AB	BB	BB	BB	AB	BB	BB	AB	BB	BB	AB	3	7	0.3	0.35735		BB	BB	BB	AB	AB	BB	AB	AB	AB	BB	5	5	0.5	0		8	12	0.4	0.174895
CEL-10_71736974		71736974	AA	AA	BB	BB	AB	AB	BB	BB	BB	AB	BB	BB	AB	BB	BB	AB	3	7	0.3	0.35735		BB	BB	BB	AB	AB	BB	AB	AB	AB	BB	5	5	0.5	0		8	12	0.4	0.174895
rs13480652		74437771	AA	AA	BB	BB	AB	AB	BB	BB	BB	AB	BB	BB	AB	BB	BB	AB	3	7	0.3	0.35735		BB	BB	BB	AB	AB	BB	AB	AB	AB	BB	5	5	0.5	0		8	12	0.4	0.174895
rs13480657		76584143	BB	BB	AA	AA	AB	AB	AA	AA	AA	AB	AA	AA	AB	AA	AA	AB	3	7	0.3	0.35735		AA	AA	AA	AB	AB	AA	AB	AB	AB	AA	5	5	0.5	0		8	12	0.4	0.174895
rs3717445		82649121	BB	BB	AA	AA	AB	AB	AA	AA	AA	AB	AA	AA	AB	AA	AA	AB	3	7	0.3	0.35735		AA	AA	AA	AB	AB	AA	AB	AB	AB	AA	5	5	0.5	0		8	12	0.4	0.174895
rs13480678		84352470	AA	AA	BB	BB	AB	AB	BB	BB	BB	AB	BB	BB	AB	BB	BB	AB	3	7	0.3	0.35735		BB	BB	BB	AB	AB	BB	AB	AB	AB	BB	5	5	0.5	0		8	12	0.4	0.174895
rs3679902		85007769	AA	AA	BB	BB	AB	AB	BB	BB	BB	AB	BB	BB	AB	BB	BB	AB	3	7	0.3	0.35735		BB	BB	BB	AB	AB	BB	AB	AB	AB	BB	5	5	0.5	0		8	12	0.4	0.174895
rs3089366		89439033	AA	AA	BB	BB	AB	AB	BB	BB	BB	AB	BB	BB	AB	BB	BB	AB	3	7	0.3	0.35735		BB	BB	BB	BB	AB	AB	AB	AB	AB	BB	5	5	0.5	0		8	12	0.4	0.174895
rs13480702		90830897	AA	AA	BB	BB	AB	AB	BB	BB	BB	AB	BB	BB	AB	BB	BB	AB	3	7	0.3	0.35735		BB	BB	BB	BB	AB	AB	AB	AB	AB	BB	5	5	0.5	0		8	12	0.4	0.174895
gnf10.091.965		92745604	BB	BB	AA	AA	AB	AB	AA	AA	AA	AB	AA	AA	AB	AA	AA	AB	3	7	0.3	0.35735		AA	AA	AA	AA	AB	AB	AB	AB	AB	AA	5	5	0.5	0		8	12	0.4	0.174895
rs13480712		93288075	AA	AA	BB	BB	AB	AB	BB	BB	BB	AB	BB	BB	AB	BB	BB	AB	3	7	0.3	0.35735		BB	BB	BB	BB	AB	AB	AB	AB	AB	BB	5	5	0.5	0		8	12	0.4	0.174895
rs13480716		94290709	BB	BB	AA	AA	AB	AB	AA	AA	AA	AB	AA	AA	AB	AA	AA	AB	3	7	0.3	0.35735		AA	AA	AA	AA	AB	AB	AB	AB	AB	AA	5	5	0.5	0		8	12	0.4	0.174895
rs13480722		97430180	BB	BB	AA	AA	AB	AB	AA	AA	AA	AB	AA	AA	AB	AA	AA	AB	3	7	0.3	0.35735		AA	AA	AA	AA	AB	AB	AB	AB	AB	AA	5	5	0.5	0		8	12	0.4	0.174895
rs3710293		99892920	BB	BB	AA	AA	AB	AB	AA	AA	AA	AB	AA	AA	AB	AA	AA	AB	3	7	0.3	0.35735		AA	AA	AA	AA	AB	AB	AB	AB	AB	AA	5	5	0.5	0		8	12	0.4	0.174895
rs3688351		104194765	AA	AA	BB	BB	AB	AB	BB	BB	BB	AB	BB	BB	AB	BB	BB	AB	3	7	0.3	0.35735		BB	BB	BB	BB	AB	AB	AB	AB	AB	BB	5	5	0.5	0		8	12	0.4	0.174895
rs6290359		107672808	BB	BB	AA	AA	AB	AB	AA	AA	AA	AB	AA	AA	AB	AA	AA	AB	3	7	0.3	0.35735		AA	AA	AA	AA	AB	AB	AB	AB	AB	AA	5	5	0.5	0		8	12	0.4	0.174895
rs6243755		108416966	BB	BB	AA	AA	AB	AB	AA	AA	AA	AB	AA	AA	AB	AA	AA	AB	3	7	0.3	0.35735		AA	AA	AA	AA	AB	AB	AB	AB	AB	AA	5	5	0.5	0		8	12	0.4	0.174895
rs13480759		109059096	AA	AA	BB	BB	AB	AB	BB	BB	BB	AB	BB	BB	AB	BB	BB	AB	3	7	0.3	0.35735		BB	BB	BB	BB	AB	AB	AB	AB	AB	BB	5	5	0.5	0		8	12	0.4	0.174895
rs3680872		114181187	AA	AA	BB	BB	AB	AB	BB	BB	BB	AB	BB	BB	AB	BB	BB	AB	3	7	0.3	0.35735		BB	BB	BB	BB	AB	AB	AB	AB	AB	AB	4	6	0.4	0.0874474		7	13	0.35	0.39695
CEL-10_119602638		119602638	BB	BB	AA	AA	AB	AB	AB	AA	AA	AA	AA	AA	AB	AA	AA	AB	3	7	0.3	0.35735		AA	AA	AA	AA	AA	AB	AB	AB	AB	AB	5	5	0.5	0		8	12	0.4	0.174895
rs3697243		126634957	BB	BB	AA	AA	AB	AB	AB	AA	AA	AA	AA	AA	AA	AA	AA	AB	2	8	0.2	0.83708		AA	AA	AA	AA	AA	AB	AB	AB	AB	AB	5	5	0.5	0		7	13	0.35	0.39695
rs3676330		128337313	AA	AA	BB	BB	AB	AB	AB	BB	BB	BB	BB	BB	BB	BB	BB	AB	2	8	0.2	0.83708		BB	BB	BB	BB	BB	AB	AB	AB	AB	AB	5	5	0.5	0		7	13	0.35	0.39695
rs13480836	11	3448985	AA	AA	BB	BB	AB	AB	AB	AB	AB	BB	BB	BB	BB	AB	BB	AB	5	5	0.5	0		BB	BB	AB	AB	AB	BB	AB	AB	AB	AB	3	7	0.3	0.35735		8	12	0.4	0.174895
rs13480837		3781731	BB	BB	AA	AA	AB	AB	AB	AB	AB	AA	AA	AA	AA	AB	AA	AB	5	5	0.5	0		AA	AA	AB	AB	AB	AA	AB	AB	AB	AB	3	7	0.3	0.35735		8	12	0.4	0.174895
rs13480863		9188410	AA	AA	BB	BB	AB	AB	AB	AB	AB	BB	BB	BB	BB	AB	BB	AB	5	5	0.5	0		BB	BB	AB	AB	AB	BB	AB	AB	AB	AB	3	7	0.3	0.35735		8	12	0.4	0.174895
rs3023249		11065936	BB	BB	AA	AA	AB	AB	AB	AB	AB	AA	AA	AA	AA	AB	AA	AB	5	5	0.5	0		AA	AA	AB	AB	AB	AA	AB	AB	AB	AB	3	7	0.3	0.35735		8	12	0.4	0.174895
rs13480875		12190600	BB	BB	AA	AA	AB	AB	AB	AB	AB	AA	AA	AA	AA	AB	AA	AB	5	5	0.5	0		AA	AA	AB	AB	AB	AA	AB	AB	AB	AB	3	7	0.3	0.35735		8	12	0.4	0.174895
gnf11.017.294		18007841	BB	BB	AA	AA	AB	AB	AB	AB	AA	AA	AA	AA	AA	AA	AA	AB	3	7	0.3	0.35735		AA	AA	AB	AB	AB	AA	AB	AB	AB	AB	3	7	0.3	0.35735		6	14	0.3	0.7147
rs13480910		22709634	AA	AA	BB	BB	AB	AB	AB	AB	BB	BB	BB	BB	BB	BB	BB	AB	3	7	0.3	0.35735		BB	BB	AB	AB	AB	BB	AB	AB	AB	AB	3	7	0.3	0.35735		6	14	0.3	0.7147
rs3700830		30266839	AA	AA	BB	BB	AB	AB	AB	AB	BB	BB	BB	BB	BB	BB	BB	AB	3	7	0.3	0.35735		BB	BB	AB	AB	AB	BB	AB	AB	AB	AB	3	7	0.3	0.35735		6	14	0.3	0.7147
rs13459123		30954469	BB	BB	AA	AA	AB	AB	AB	AB	AA	AA	AA	AA	AA	AA	AA	AB	3	7	0.3	0.35735		AA	AA	AB	AB	AB	AA	AB	AB	AB	AB	3	7	0.3	0.35735		6	14	0.3	0.7147
rs3723833		32946888	BB	BB	AA	AA	AB	AB	AB	AB	AA	AA	AA	AA	AA	AA	AA	AB	3	7	0.3	0.35735		AA	AA	AB	AB	AB	AA	AB	AB	AB	AB	3	7	0.3	0.35735		6	14	0.3	0.7147
rs13480968		36134794	BB	BB	AA	AA	AB	AB	AB	AB	AA	AA	AA	AA	AA	AA	AA	AB	3	7	0.3	0.35735		AA	AA	AB	AB	AB	AA	AB	AB	AB	AB	3	7	0.3	0.35735		6	14	0.3	0.7147
rs6359329		38177953	BB	BB	AA	AA	AB	AB	AB	AB	AA	AA	AA	AA	AA	AA	AA	AB	3	7	0.3	0.35735		AA	AA	AB	AB	AB	AA	AB	AB	AB	AB	3	7	0.3	0.35735		6	14	0.3	0.7147
rs3654344		43847855	BB	BB	AA	AA	AB	AB	AB	AB	AA	AA	AA	AA	AA	AA	AB	AB	4	6	0.4	0.0874474		AA	AA	AB	AB	AB	AA	AB	AB	AB	AB	3	7	0.3	0.35735		7	13	0.35	0.39695
rs13481009		46168151	AA	AA	BB	BB	AB	AB	AB	AB	BB	BB	BB	BB	BB	BB	AB	AB	4	6	0.4	0.0874474		BB	BB	AB	AB	AB	BB	AB	AB	AB	AB	3	7	0.3	0.35735		7	13	0.35	0.39695
rs13481011		46568199	AA	AA	BB	BB	AB	AB	AB	AB	BB	BB	BB	BB	BB	BB	AB	AB	4	6	0.4	0.0874474		BB	BB	AB	AB	AB	BB	AB	AB	AB	AB	3	7	0.3	0.35735		7	13	0.35	0.39695
rs13481014		47757117	BB	BB	AA	AA	AB	AB	AB	AB	AA	AA	AA	AA	AA	AA	AB	AB	4	6	0.4	0.0874474		AA	AA	AB	AB	AB	AA	AB	AB	AB	AB	3	7	0.3	0.35735		7	13	0.35	0.39695
rs13481033		54538623	BB	BB	AA	AA	AB	AB	AB	AB	AA	AA	AA	AA	AA	AA	AB	AB	4	6	0.4	0.0874474		AA	AA	AB	AB	AB	AA	AB	AB	AB	AB	3	7	0.3	0.35735		7	13	0.35	0.39695
rs4228731		55034293	BB	BB	AA	AA	AB	AB	AB	AB	AA	AA	AA	AA	AA	AA	AB	AB	4	6	0.4	0.0874474		AA	AA	AB	AB	AB	AA	AB	AB	AB	AB	3	7	0.3	0.35735		7	13	0.35	0.39695
rs3684076		56050650	AA	AA	BB	BB	AB	AB	AB	AB	BB	BB	BB	BB	BB	BB	AB	AB	4	6	0.4	0.0874474		BB	BB	AB	AB	AB	BB	AB	AB	AB	AB	3	7	0.3	0.35735		7	13	0.35	0.39695
rs3697686		58180077	AA	AA	BB	BB	AB	AB	AB	AB	BB	BB	BB	BB	BB	BB	AB	AB	4	6	0.4	0.0874474		BB	BB	AB	AB	AB	AB	AB	AB	AB	AB	2	8	0.2	0.83708		6	14	0.3	0.7147
rs3711357		61065104	BB	BB	AA	AA	AB	AB	AB	AB	AA	AA	AA	AA	AA	AA	AB	AB	4	6	0.4	0.0874474		AA	NC	AB	AB	AB	AB	AB	AB	AB	AB	2	8	0.2	0.83708		6	14	0.3	0.7147
rs13481076		66331400	BB	BB	AA	AA	AB	AB	AB	AB	AA	AA	AB	AA	AA	AA	AB	AB	5	5	0.5	0		AA	AA	AB	AB	AB	AB	AB	AB	AB	AB	2	8	0.2	0.83708		7	13	0.35	0.39695
rs6197743		69789936	AA	AA	BB	BB	AB	AB	AB	AB	BB	BB	AB	BB	BB	BB	AB	AB	5	5	0.5	0		BB	BB	AB	AB	AB	AB	AB	AB	AB	AB	2	8	0.2	0.83708		7	13	0.35	0.39695
rs13481109		76207708	AA	AA	BB	BB	AB	AB	AB	AB	BB	BB	AB	BB	BB	BB	AB	AB	5	5	0.5	0		BB	BB	AB	AB	AB	AB	AB	AB	BB	AB	3	7	0.3	0.35735		8	12	0.4	0.174895
rs13481119		79159755	AA	AA	BB	BB	AB	AB	AB	AB	BB	BB	AB	BB	BB	BB	AB	AB	5	5	0.5	0		BB	BB	AB	AB	AB	AB	AB	AB	BB	AB	3	7	0.3	0.35735		8	12	0.4	0.174895
rs13481145		88037356	AA	AA	BB	BB	AB	AB	BB	AB	BB	BB	AB	BB	BB	BB	AB	AB	4	6	0.4	0.0874474		BB	BB	AB	AB	AB	AB	AB	BB	BB	AB	4	6	0.4	0.0874474		8	12	0.4	0.174895
rs3714299		92734680	BB	BB	NC	AA	AB	AB	AA	AB	AA	AA	AB	AA	AA	AA	AB	AB	4	6	0.4	0.0874474		AA	AA	AB	AA	AB	AB	AB	AA	AA	AB	5	5	0.5	0		9	11	0.45	0.0435021
rs3661058		98590564	BB	BB	AA	AA	AB	AB	AA	AB	AA	AA	AB	AA	AB	AA	AB	AB	5	5	0.5	0		AA	AA	AB	AA	AB	AB	AB	AA	AA	AB	5	5	0.5	0		10	10	0.5	0
rs6393948		103272243	BB	BB	AA	AA	AB	AB	AA	AB	AA	AA	AB	AA	AB	AA	AB	AB	5	5	0.5	0		AA	AA	AB	AA	AB	AB	AB	AA	AA	AB	5	5	0.5	0		10	10	0.5	0
rs3698446		104908478	BB	BB	AA	AA	AB	AB	AA	AB	AA	AA	AB	AA	AB	AA	AB	AB	5	5	0.5	0		AA	AA	AB	AA	AB	AB	AB	AA	AA	AB	5	5	0.5	0		10	10	0.5	0
rs6386362		106649550	BB	BB	AA	AA	AB	AB	AA	AB	AA	AA	AB	AA	AB	AA	AB	AB	5	5	0.5	0		AA	AA	AB	AA	AB	AB	AB	AA	AA	AB	5	5	0.5	0		10	10	0.5	0
rs6370458		109065922	AA	AA	BB	BB	AB	AB	BB	AB	BB	BB	AB	BB	AB	BB	AB	AB	5	5	0.5	0		BB	BB	AB	AB	AB	AB	AB	BB	AB	AB	3	7	0.3	0.35735		8	12	0.4	0.174895
rs13481227		110120256	AA	AA	BB	BB	AB	AB	BB	AB	BB	BB	AB	BB	AB	BB	AB	AB	5	5	0.5	0		BB	BB	AB	AB	AB	AB	AB	BB	AB	AB	3	7	0.3	0.35735		8	12	0.4	0.174895
rs3672597		111905327	BB	BB	AA	AA	AB	AB	AA	AB	AA	AA	AB	AA	AB	AA	AB	AB	5	5	0.5	0		AA	AA	AB	AB	AB	AB	AB	AA	AB	AB	3	7	0.3	0.35735		8	12	0.4	0.174895
rs3699056		113674817	BB	BB	AA	AA	AB	AB	AA	AB	AA	AA	AB	AA	AB	AA	AB	AB	5	5	0.5	0		AA	AA	AB	AB	AB	AB	AB	AA	AB	AB	3	7	0.3	0.35735		8	12	0.4	0.174895
rs3712881		120738678	AA	AA	BB	BB	AB	AB	BB	AB	BB	BB	AB	BB	AB	BB	AB	AB	5	5	0.5	0		BB	BB	AB	AB	AB	AB	AB	BB	AB	AB	3	7	0.3	0.35735		8	12	0.4	0.174895
rs13481303	12	12036755	BB	BB	AA	AA	AB	AB	AB	AB	AB	AA	AA	AA	AB	AB	AB	AA	6	4	0.6	0.0874474		AB	AA	AB	AB	AA	AB	AB	AB	AA	AB	3	7	0.3	0.35735		9	11	0.45	0.0435021
rs3706330		16713381	BB	BB	AA	AA	AB	AB	AB	AB	AB	AA	AA	AA	AB	AB	AB	AA	6	4	0.6	0.0874474		AB	AA	AB	AB	AA	AB	AB	AB	AA	AB	3	7	0.3	0.35735		9	11	0.45	0.0435021
rs13481321		16811399	AA	AA	BB	BB	AB	AB	AB	AB	AB	BB	BB	BB	AB	AB	AB	BB	6	4	0.6	0.0874474		AB	BB	AB	AB	BB	AB	AB	AB	BB	AB	3	7	0.3	0.35735		9	11	0.45	0.0435021
rs13481324		17701648	AA	AA	BB	BB	AB	AB	AB	AB	AB	BB	BB	BB	AB	AB	AB	BB	6	4	0.6	0.0874474		AB	BB	AB	AB	BB	AB	AB	AB	BB	AB	3	7	0.3	0.35735		9	11	0.45	0.0435021
rs3717860		19689285	AA	AA	BB	BB	AB	AB	AB	AB	AB	BB	BB	BB	AB	AB	AB	BB	6	4	0.6	0.0874474		AB	BB	AB	AB	BB	AB	AB	AB	BB	AB	3	7	0.3	0.35735		9	11	0.45	0.0435021
rs13481363		22949944	AA	AA	BB	BB	AB	AB	AB	AB	AB	BB	BB	BB	AB	AB	AB	BB	6	4	0.6	0.0874474		AB	BB	AB	AB	BB	AB	AB	AB	BB	AB	3	7	0.3	0.35735		9	11	0.45	0.0435021
rs3089800		23976362	BB	BB	AA	AA	AB	AB	AB	AB	AB	AA	AA	AA	AB	AB	AB	AA	6	4	0.6	0.0874474		AB	AA	AB	AB	AA	AB	AB	AB	AA	AB	3	7	0.3	0.35735		9	11	0.45	0.0435021
rs13481371		25180902	AA	AA	BB	BB	AB	AB	AB	AB	AB	BB	BB	BB	AB	AB	AB	BB	6	4	0.6	0.0874474		AB	BB	AB	AB	BB	AB	AB	AB	BB	AB	3	7	0.3	0.35735		9	11	0.45	0.0435021
rs6223000		29204179	AA	AA	BB	BB	AB	AB	AB	AB	AB	BB	BB	BB	AB	AB	AB	BB	6	4	0.6	0.0874474		AB	BB	AB	AB	BB	AB	AB	AB	BB	AB	3	7	0.3	0.35735		9	11	0.45	0.0435021
rs6311081		32032739	BB	BB	AA	AA	AB	AB	AB	AB	AB	AA	AA	AA	AB	AB	AB	AA	6	4	0.6	0.0874474		AB	AA	AB	AB	AA	AB	AB	AB	AA	AB	3	7	0.3	0.35735		9	11	0.45	0.0435021
rs3658100		33110635	BB	BB	AA	AA	AB	AB	AB	AB	AB	AA	AA	AA	AB	AB	AB	AA	6	4	0.6	0.0874474		AB	AA	AB	AB	AA	AB	AB	AB	AA	AB	3	7	0.3	0.35735		9	11	0.45	0.0435021
rs13481406		34954150	BB	BB	AA	AA	AB	AB	AB	AB	AB	AA	AA	AA	AB	AB	AB	AA	6	4	0.6	0.0874474		AB	AA	AB	AB	AA	AB	AB	AB	AA	AB	3	7	0.3	0.35735		9	11	0.45	0.0435021
rs13481408		35475720	BB	BB	AA	AA	AB	AB	AB	AB	AB	AA	AA	AA	AB	AB	AB	AA	6	4	0.6	0.0874474		AB	AA	AB	AB	AA	AB	AB	AB	AA	AB	3	7	0.3	0.35735		9	11	0.45	0.0435021
CEL-12_40646532		40646532	AA	AA	BB	BB	AB	AB	AB	AB	AB	BB	BB	BB	AB	AB	AB	BB	6	4	0.6	0.0874474		AB	BB	AB	AB	BB	AB	AB	AB	BB	AB	3	7	0.3	0.35735		9	11	0.45	0.0435021
rs3670749		48181013	AA	AA	BB	BB	AB	AB	AB	AB	AB	BB	BB	BB	AB	AB	AB	BB	6	4	0.6	0.0874474		AB	BB	AB	AB	BB	AB	AB	AB	BB	AB	3	7	0.3	0.35735		9	11	0.45	0.0435021
rs3706319		53150903	AA	AA	BB	BB	AB	AB	AB	AB	AB	BB	BB	BB	AB	AB	AB	BB	6	4	0.6	0.0874474		AB	BB	AB	AB	BB	AB	AB	AB	BB	AB	3	7	0.3	0.35735		9	11	0.45	0.0435021
mCV22351241		54143643	AA	AA	BB	BB	AB	AB	AB	AB	AB	BB	BB	BB	AB	AB	AB	BB	6	4	0.6	0.0874474		AB	BB	AB	AB	BB	AB	AB	AB	BB	AB	3	7	0.3	0.35735		9	11	0.45	0.0435021
gnf12.061.363		58421210	AA	AA	BB	BB	AB	AB	AB	AB	AB	BB	BB	BB	AB	AB	AB	BB	6	4	0.6	0.0874474		AB	BB	AB	AB	BB	AB	AB	AB	BB	AB	3	7	0.3	0.35735		9	11	0.45	0.0435021
rs13481514		64869269	AA	AA	BB	BB	AB	AB	AB	AB	AB	BB	BB	BB	AB	AB	AB	BB	6	4	0.6	0.0874474		AB	BB	AB	AB	BB	AB	AB	AB	BB	AB	3	7	0.3	0.35735		9	11	0.45	0.0435021
rs13481527		68166409	AA	AA	BB	BB	AB	AB	AB	AB	AB	BB	BB	BB	AB	AB	AB	BB	6	4	0.6	0.0874474		AB	BB	AB	AB	BB	AB	AB	AB	BB	AB	3	7	0.3	0.35735		9	11	0.45	0.0435021
rs3655558		70010856	BB	BB	AA	AA	AB	AB	AB	AB	AB	AA	AA	AA	AB	AB	AB	AA	6	4	0.6	0.0874474		AB	AA	AB	AB	AA	AB	AB	AB	AA	AB	3	7	0.3	0.35735		9	11	0.45	0.0435021
rs13481541		71665916	BB	BB	AA	AA	AB	AB	AB	AB	AB	AA	AA	AA	AB	AB	AB	AA	6	4	0.6	0.0874474		AB	AA	AB	AB	AA	AB	AB	AB	AA	AB	3	7	0.3	0.35735		9	11	0.45	0.0435021
rs3662628		74558132	AA	AA	BB	BB	AB	AB	AB	AB	AB	BB	BB	BB	AB	AB	AB	BB	6	4	0.6	0.0874474		AB	BB	AB	AB	BB	AB	AB	AB	BB	AB	3	7	0.3	0.35735		9	11	0.45	0.0435021
rs13481565		79092079	BB	BB	AA	AA	AB	AB	AA	AB	AB	AA	AA	AA	AB	AB	AB	AA	5	5	0.5	0		AB	AA	AB	AB	AA	AB	AB	AB	AA	AB	3	7	0.3	0.35735		8	12	0.4	0.174895
CEL-12_84750094		84750094	BB	BB	AA	AA	AB	AB	AA	AB	AB	AA	AA	AA	AB	AB	AB	AA	5	5	0.5	0		AB	AA	AB	AA	AA	AB	AB	AB	AA	AB	4	6	0.4	0.0874474		9	11	0.45	0.0435021
rs3670410		85932990	BB	BB	AA	AA	AB	AB	AA	AB	AB	AA	AA	AA	AB	AB	AB	AA	5	5	0.5	0		AB	AA	AB	AA	AA	AB	AB	AB	AA	AB	4	6	0.4	0.0874474		9	11	0.45	0.0435021
rs13481588		86574038	AA	AA	BB	BB	AB	AB	BB	AB	AB	BB	BB	BB	AB	AB	AB	BB	5	5	0.5	0		AB	BB	AB	BB	BB	AB	AB	AB	BB	AB	4	6	0.4	0.0874474		9	11	0.45	0.0435021
rs6207869		88966851	BB	BB	AA	AA	AB	AB	AA	AB	AB	AA	AA	AA	AB	AB	AB	AA	5	5	0.5	0		AB	AA	AB	AA	AA	AB	AB	AB	AA	AB	4	6	0.4	0.0874474		9	11	0.45	0.0435021
rs13481599		90714740	BB	BB	AA	AA	AB	AB	AA	AB	AB	AA	AA	AA	AB	AB	AB	AA	5	5	0.5	0		AB	AA	AB	AA	AA	AB	AB	AA	AA	AB	5	5	0.5	0		10	10	0.5	0
rs13481604		92693591	BB	BB	AA	AA	AB	AB	AA	AB	AB	AA	AA	AA	AB	AB	AB	AA	5	5	0.5	0		AB	AA	AB	AA	AA	AB	AB	AA	AA	AB	5	5	0.5	0		10	10	0.5	0
rs3716084		94501426	BB	BB	AA	AA	AB	AB	AA	AB	AB	AA	AA	AA	AB	AB	AB	AA	5	5	0.5	0		AB	AA	AB	AA	AA	AB	AB	AA	AA	AB	5	5	0.5	0		10	10	0.5	0
rs13481614		95793494	AA	AA	BB	BB	AB	AB	BB	AB	AB	BB	BB	BB	AB	AB	AB	BB	5	5	0.5	0		AB	BB	AB	BB	BB	AB	AB	BB	BB	AB	5	5	0.5	0		10	10	0.5	0
rs13481632		101121028	BB	BB	AA	AA	AB	AB	AA	AB	AB	AA	AA	AA	AB	AB	AB	AA	5	5	0.5	0		AB	AB	AA	AA	AA	AB	AB	AA	AA	AB	5	5	0.5	0		10	10	0.5	0
rs6390948		103432150	BB	BB	AA	AA	AB	AB	AA	AB	AB	AA	AA	AA	AB	AB	AB	AA	5	5	0.5	0		AB	AB	AA	AA	AA	AB	AB	AA	AA	AB	5	5	0.5	0		10	10	0.5	0
rs13481655		106863515	AA	AA	BB	BB	AB	AB	BB	AB	AB	BB	BB	BB	AB	AB	AB	AB	6	4	0.6	0.0874474		AB	AB	BB	BB	BB	AB	AB	BB	BB	AB	5	5	0.5	0		11	9	0.55	0.0435021
rs3023711		111163171	AA	AA	BB	BB	AB	AB	BB	AB	AB	BB	BB	BB	AB	AB	AB	AB	6	4	0.6	0.0874474		AB	AB	BB	BB	BB	AB	AB	BB	BB	AB	5	5	0.5	0		11	9	0.55	0.0435021
rs6215262	13	3556871	AA	AA	BB	BB	AB	AB	AB	BB	AB	BB	BB	BB	AB	BB	AB	BB	4	6	0.4	0.0874474		AB	BB	AB	BB	BB	BB	AB	AB	AB	AB	4	6	0.4	0.0874474		8	12	0.4	0.174895
rs13481668		4242635	AA	AA	BB	BB	AB	AB	AB	BB	AB	BB	BB	BB	AB	BB	AB	BB	4	6	0.4	0.0874474		AB	BB	AB	BB	BB	BB	AB	AB	AB	AB	4	6	0.4	0.0874474		8	12	0.4	0.174895
rs13481673		5374001	AA	AA	BB	BB	AB	AB	AB	BB	AB	BB	BB	BB	AB	BB	AB	BB	4	6	0.4	0.0874474		AB	BB	AB	BB	BB	BB	AB	AB	AB	AB	4	6	0.4	0.0874474		8	12	0.4	0.174895
rs6348604		14769173	AA	AA	BB	BB	AB	AB	AB	BB	AB	BB	BB	BB	AB	BB	AB	BB	4	6	0.4	0.0874474		AB	BB	AB	BB	BB	BB	AB	AB	AB	AB	4	6	0.4	0.0874474		8	12	0.4	0.174895
rs13481715		18523821	BB	BB	AA	AA	AB	AB	AB	AA	AB	AA	AA	AA	AB	AA	AB	AA	4	6	0.4	0.0874474		AB	AB	AB	AA	AA	AA	AB	AB	AB	AB	3	7	0.3	0.35735		7	13	0.35	0.39695
rs6314295		19481485	BB	BB	AA	AA	AB	AB	AB	AA	AB	AA	AA	AA	AB	AA	AB	AA	4	6	0.4	0.0874474		AB	AB	AB	AA	AA	AA	AB	AB	AB	AB	3	7	0.3	0.35735		7	13	0.35	0.39695
rs3679784		20286264	AA	AA	BB	BB	AB	AB	AB	BB	AB	BB	BB	BB	AB	BB	AB	BB	4	6	0.4	0.0874474		AB	AB	AB	BB	BB	BB	AB	AB	AB	AB	3	7	0.3	0.35735		7	13	0.35	0.39695
rs3663223		22465317	BB	BB	AA	AA	AB	AB	AB	AA	AB	AA	AA	AA	AB	AA	AB	AA	4	6	0.4	0.0874474		AB	AB	AB	AA	AA	AA	AB	AB	AB	AB	3	7	0.3	0.35735		7	13	0.35	0.39695
gnf13.035.637		36959616	AA	AA	BB	BB	AB	AB	AB	BB	AB	BB	BB	BB	BB	BB	BB	BB	2	8	0.2	0.83708		AB	AB	AB	BB	BB	BB	BB	AB	AB	AB	4	6	0.4	0.0874474		6	14	0.3	0.7147
rs13481783		42287337	AA	AA	BB	BB	AB	AB	AB	BB	AB	BB	BB	BB	BB	BB	BB	BB	2	8	0.2	0.83708		AB	AB	AB	BB	BB	BB	BB	AB	AB	AB	4	6	0.4	0.0874474		6	14	0.3	0.7147
rs3712907		42620079	BB	BB	AA	AA	AB	AB	AB	AA	AB	AA	AA	AA	AA	AA	AA	AA	2	8	0.2	0.83708		AB	AB	AB	AA	AA	AA	AA	AB	AB	AB	4	6	0.4	0.0874474		6	14	0.3	0.7147
rs3688207		44823434	BB	BB	AA	AA	AB	AB	AB	AA	AB	AA	AA	AA	AA	AA	AA	AA	2	8	0.2	0.83708		AB	AB	AB	AA	AA	AA	AA	AB	AB	AB	4	6	0.4	0.0874474		6	14	0.3	0.7147
rs6411274		46624183	AA	AA	BB	BB	AB	AB	AB	BB	AB	BB	BB	BB	BB	BB	BB	BB	2	8	0.2	0.83708		AB	AB	AB	BB	BB	BB	BB	AB	AB	AB	4	6	0.4	0.0874474		6	14	0.3	0.7147
rs6244558		47310947	BB	BB	AA	AA	AB	AB	AB	AA	AB	AA	AA	AA	AA	AA	AA	AA	2	8	0.2	0.83708		AB	AB	AA	AA	AA	AA	AA	AB	AB	AB	5	5	0.5	0		7	13	0.35	0.39695
rs3693942		54042656	AA	AA	BB	BB	AB	AB	AB	BB	AB	BB	BB	BB	BB	BB	BB	BB	2	8	0.2	0.83708		AB	AB	BB	BB	BB	BB	BB	AB	AB	AB	5	5	0.5	0		7	13	0.35	0.39695
rs3690198		59860578	BB	BB	AA	AA	AB	AB	AB	AA	AB	AA	AA	AA	AA	AA	AA	AB	3	7	0.3	0.35735		AB	AB	AA	AA	AA	AA	AA	AB	AB	AB	5	5	0.5	0		8	12	0.4	0.174895
rs4229817		63888326	AA	AA	BB	BB	AB	AB	AB	BB	AB	BB	BB	BB	BB	BB	BB	AB	3	7	0.3	0.35735		AB	AB	BB	BB	BB	BB	BB	AB	AB	AB	5	5	0.5	0		8	12	0.4	0.174895
rs13481871		67736821	BB	BB	AA	AA	AB	AB	AB	AA	AB	AA	AA	AA	AA	AA	AA	AB	3	7	0.3	0.35735		AB	AB	AA	AA	AA	AA	AA	AB	AB	AB	5	5	0.5	0		8	12	0.4	0.174895
rs13481880		70810674	BB	BB	AA	AA	AB	AB	AB	AA	AB	AA	AA	AA	AA	AA	AA	AB	3	7	0.3	0.35735		AB	AB	AA	AA	AA	AA	AA	AB	AB	AB	5	5	0.5	0		8	12	0.4	0.174895
rs13481883		71955117	BB	BB	AA	AA	AB	AB	AB	AA	AB	AA	AA	AA	AA	AA	AA	AB	3	7	0.3	0.35735		AB	AB	AA	AA	AA	AA	AA	AB	AB	AB	5	5	0.5	0		8	12	0.4	0.174895
rs13481908		78683446	AA	AA	BB	BB	AB	AB	AB	BB	BB	BB	BB	BB	BB	BB	BB	AB	2	8	0.2	0.83708		AB	AB	BB	BB	BB	BB	BB	AB	AB	AB	5	5	0.5	0		7	13	0.35	0.39695
mCV24625340		81332738	AA	AA	BB	BB	AB	AB	AB	BB	BB	BB	BB	BB	BB	BB	BB	AB	2	8	0.2	0.83708		AB	AB	BB	BB	BB	BB	BB	AB	AB	AB	5	5	0.5	0		7	13	0.35	0.39695
gnf13.088.732		84796434	AA	AA	BB	BB	AB	AB	AB	BB	BB	BB	BB	BB	BB	BB	BB	AB	2	8	0.2	0.83708		AB	AB	BB	BB	BB	BB	BB	AB	AB	AB	5	5	0.5	0		7	13	0.35	0.39695
rs6288319		87807463	BB	BB	AA	AA	AB	AB	AB	AA	AA	AA	AA	AA	AA	AA	AA	AB	2	8	0.2	0.83708		AB	AB	AA	AA	AA	AA	AA	AB	AB	AB	5	5	0.5	0		7	13	0.35	0.39695
rs6316213		88817196	AA	AA	BB	BB	AB	AB	AB	BB	BB	BB	BB	BB	BB	BB	BB	AB	2	8	0.2	0.83708		AB	AB	BB	BB	BB	BB	BB	AB	AB	AB	5	5	0.5	0		7	13	0.35	0.39695
gnf13.093.328		89447298	AA	AA	BB	BB	AB	AB	AB	BB	BB	BB	BB	BB	BB	BB	BB	AB	2	8	0.2	0.83708		AB	AB	BB	BB	BB	BB	BB	AB	AB	AB	5	5	0.5	0		7	13	0.35	0.39695
rs13481961		94000606	AA	AA	BB	BB	AB	AB	AB	BB	BB	BB	BB	BB	BB	BB	BB	AB	2	8	0.2	0.83708		AB	AB	BB	BB	BB	BB	BB	AB	AB	AB	5	5	0.5	0		7	13	0.35	0.39695
rs13481968		95596507	AA	AA	BB	BB	AB	AB	AB	BB	BB	BB	BB	BB	BB	BB	BB	AB	2	8	0.2	0.83708		AB	AB	BB	BB	BB	BB	BB	AB	AB	AB	5	5	0.5	0		7	13	0.35	0.39695
rs13481983		100181409	BB	BB	AA	AA	AB	AB	AB	AA	AA	AA	AA	AA	AA	AA	AB	AB	3	7	0.3	0.35735		AB	AB	AA	AA	AA	AA	AA	AB	AB	AB	5	5	0.5	0		8	12	0.4	0.174895
rs13481996		103563881	AA	AA	BB	BB	AB	AB	AB	BB	BB	BB	BB	BB	BB	BB	AB	AB	3	7	0.3	0.35735		AB	AB	BB	BB	BB	BB	BB	AB	AB	AB	5	5	0.5	0		8	12	0.4	0.174895
rs13482005		105593959	AA	AA	BB	BB	AB	AB	BB	BB	BB	BB	BB	BB	BB	BB	AB	AB	2	8	0.2	0.83708		AB	AB	BB	BB	BB	BB	BB	AB	AB	AB	5	5	0.5	0		7	13	0.35	0.39695
gnf13.115.241		110861665	BB	BB	AA	AA	AB	AB	AA	AA	AA	AA	AA	AA	AA	AA	AB	AB	2	8	0.2	0.83708		AB	AB	AA	AA	AA	AA	AA	AB	AB	AA	6	4	0.6	0.0874474		8	12	0.4	0.174895
rs6247696		112118515	BB	BB	NC	AA	AB	AB	AA	AA	AA	AA	AA	AA	AA	AA	AB	AB	2	8	0.2	0.83708		AB	AB	AA	AA	AA	AA	AA	AB	AB	AA	6	4	0.6	0.0874474		8	12	0.4	0.174895
rs13482028		113209165	BB	BB	AA	AA	AB	AB	AA	AA	AA	AA	AA	AA	AA	AA	AB	AB	2	8	0.2	0.83708		AB	AB	AA	AA	AA	AA	AA	AB	AB	AA	6	4	0.6	0.0874474		8	12	0.4	0.174895
rs13482035		115056838	AA	AA	BB	BB	AB	AB	BB	BB	BB	BB	BB	BB	BB	BB	AB	AB	2	8	0.2	0.83708		AB	AB	BB	BB	BB	BB	BB	AB	AB	BB	6	4	0.6	0.0874474		8	12	0.4	0.174895
rs4230144	14	3890426	BB	BB	AA	AA	AB	AB	AB	AB	AA	AB	AA	AA	AA	AA	AA	AB	4	6	0.4	0.0874474		AB	AA	AB	AB	AB	AA	AB	AB	AB	AA	3	7	0.3	0.35735		7	13	0.35	0.39695
rs6322899		5945767	BB	BB	AA	AA	AB	AB	AB	AB	AA	AB	AA	AA	AA	AA	AA	AB	4	6	0.4	0.0874474		AB	AA	AB	AB	AB	AA	AB	AB	AB	AA	3	7	0.3	0.35735		7	13	0.35	0.39695
rs6290836		9149500	BB	BB	AA	AA	AB	AB	AB	AB	AA	AB	AA	AA	AA	AA	AA	AB	4	6	0.4	0.0874474		AB	AA	AB	AB	AB	AA	AB	AB	AB	AA	3	7	0.3	0.35735		7	13	0.35	0.39695
rs3687889		15973497	BB	BB	AA	AA	AB	AB	AB	AB	AA	AB	AA	AA	AA	AA	AA	AB	4	6	0.4	0.0874474		AB	AA	AB	AB	AB	AA	AB	AB	AB	AA	3	7	0.3	0.35735		7	13	0.35	0.39695
rs13482096		19006267	AA	AA	BB	BB	AB	AB	AB	AB	BB	AB	BB	BB	BB	BB	BB	AB	4	6	0.4	0.0874474		AB	BB	AB	AB	AB	BB	AB	AB	AB	AB	2	8	0.2	0.83708		6	14	0.3	0.7147
rs3692121		20092583	BB	BB	AA	AA	AB	AB	AB	AB	AA	AB	AA	AA	AA	AA	AA	AB	4	6	0.4	0.0874474		AB	AA	AB	AB	AB	AA	AB	AB	AB	AB	2	8	0.2	0.83708		6	14	0.3	0.7147
rs13482104		22364262	BB	BB	AA	AA	AB	AB	AB	AB	AA	AB	AB	AA	AA	AA	AA	AB	5	5	0.5	0		AB	AA	AB	AB	AB	AA	AB	AB	AB	AB	2	8	0.2	0.83708		7	13	0.35	0.39695
rs6396829		24042337	AA	AA	BB	BB	AB	AB	AB	AB	BB	AB	AB	BB	BB	BB	BB	AB	5	5	0.5	0		AB	BB	AB	AB	AB	BB	AB	AB	AB	AB	2	8	0.2	0.83708		7	13	0.35	0.39695
rs13482143		35609633	AA	AA	BB	BB	AB	AB	AB	AB	BB	AB	AB	BB	BB	BB	BB	AB	5	5	0.5	0		AB	BB	AB	AB	AB	BB	AB	AB	AB	AB	2	8	0.2	0.83708		7	13	0.35	0.39695
rs13482159		38359897	AA	AA	BB	BB	AB	AB	AB	AB	BB	AB	AB	BB	BB	BB	BB	BB	4	6	0.4	0.0874474		AB	BB	AB	AB	AB	BB	AB	AB	AB	AB	2	8	0.2	0.83708		6	14	0.3	0.7147
rs13482170		41201261	BB	BB	AA	AA	AB	AB	AB	AB	AA	AB	AB	AA	AA	AA	AA	AA	4	6	0.4	0.0874474		AB	AA	AB	AB	AB	AA	AB	AB	AB	AB	2	8	0.2	0.83708		6	14	0.3	0.7147
rs3666583		44880408	AA	AA	BB	BB	AB	AB	AB	AB	BB	AB	AB	BB	BB	BB	BB	BB	4	6	0.4	0.0874474		AB	BB	AB	AB	AB	BB	AB	AB	AB	AB	2	8	0.2	0.83708		6	14	0.3	0.7147
rs13482191		46619173	AA	AA	BB	BB	AB	AB	AB	AB	BB	AB	AB	BB	BB	BB	BB	BB	4	6	0.4	0.0874474		AB	BB	AB	AB	AB	BB	AB	AB	AB	AB	2	8	0.2	0.83708		6	14	0.3	0.7147
rs13482194		47801247	BB	BB	AA	AA	AB	AB	AB	AB	AA	AB	AB	AA	AA	AA	AA	AA	4	6	0.4	0.0874474		AB	AA	AB	AB	AB	AA	AB	AB	AB	AB	2	8	0.2	0.83708		6	14	0.3	0.7147
rs13482216		53885592	AA	AA	BB	BB	AB	AB	AB	AB	BB	BB	AB	BB	BB	BB	AB	BB	4	6	0.4	0.0874474		BB	BB	AB	AB	AB	BB	AB	AB	AB	AB	3	7	0.3	0.35735		7	13	0.35	0.39695
rs3672425		60335045	BB	BB	AA	AA	AB	AB	AB	AB	AB	AA	AB	AA	AA	AA	AB	AA	5	5	0.5	0		AA	AA	AB	AB	AB	AA	AB	AB	AB	AB	3	7	0.3	0.35735		8	12	0.4	0.174895
rs13482247		63674408	BB	BB	AA	AA	AB	AB	AB	AB	AB	AA	AB	AA	AA	AA	AB	AA	5	5	0.5	0		AA	AA	AB	AB	AB	AA	AB	AB	AB	AB	3	7	0.3	0.35735		8	12	0.4	0.174895
rs13459144		67681669	AA	AA	BB	BB	AB	AB	AB	AB	AB	BB	AB	BB	BB	BB	AB	BB	5	5	0.5	0		BB	BB	AB	AB	AB	BB	AB	AB	AB	AB	3	7	0.3	0.35735		8	12	0.4	0.174895
rs13482265		70793464	AA	AA	BB	BB	AB	AB	AB	AB	AB	BB	AB	BB	BB	BB	AB	BB	5	5	0.5	0		BB	BB	AB	AB	AB	BB	AB	AB	AB	AB	3	7	0.3	0.35735		8	12	0.4	0.174895
rs13482284		78061668	AA	AA	BB	BB	AB	AB	AB	AB	AB	BB	AB	BB	BB	BB	AB	BB	5	5	0.5	0		BB	BB	AB	AB	AB	AB	AB	AB	AB	AB	2	8	0.2	0.83708		7	13	0.35	0.39695
rs3708535		78686463	AA	AA	NC	BB	AB	AB	AB	AB	AB	BB	AB	BB	BB	BB	AB	BB	5	5	0.5	0		BB	BB	AB	AB	AB	AB	AB	AB	AB	AB	2	8	0.2	0.83708		7	13	0.35	0.39695
rs13482296		80784363	AA	AA	BB	BB	AB	AB	AB	AB	AB	BB	AB	BB	BB	BB	AB	BB	5	5	0.5	0		BB	BB	AB	AB	AB	AB	AB	AB	AB	AB	2	8	0.2	0.83708		7	13	0.35	0.39695
rs6395984		82944063	AA	AA	BB	BB	AB	AB	AB	AB	AB	BB	AB	BB	BB	BB	AB	BB	5	5	0.5	0		BB	BB	AB	AB	AB	AB	AB	AB	AB	AB	2	8	0.2	0.83708		7	13	0.35	0.39695
rs6291434		83887230	AA	AA	BB	BB	AB	AB	AB	AB	AB	BB	AB	BB	BB	BB	AB	BB	5	5	0.5	0		BB	BB	AB	AB	AB	AB	AB	AB	AB	AB	2	8	0.2	0.83708		7	13	0.35	0.39695
rs13482311		85287050	BB	BB	AA	AA	AB	AB	AB	AB	AB	AA	AB	AA	AA	AA	AB	AA	5	5	0.5	0		AA	AA	AB	AB	AB	AB	AB	AB	AB	AB	2	8	0.2	0.83708		7	13	0.35	0.39695
rs13482327		89372338	AA	AA	BB	BB	AB	AB	AB	AB	AB	BB	AB	BB	BB	BB	AB	BB	5	5	0.5	0		BB	BB	AB	AB	AB	AB	AB	AB	AB	AB	2	8	0.2	0.83708		7	13	0.35	0.39695
rs3692362		92002849	AA	AA	BB	BB	AB	AB	AB	BB	AB	BB	AB	BB	BB	BB	AB	BB	4	6	0.4	0.0874474		BB	BB	AB	AB	AB	AB	AB	AB	AB	AB	2	8	0.2	0.83708		6	14	0.3	0.7147
CEL-14_94845626		94845626	BB	BB	AA	AA	AB	AB	AB	AA	AB	AA	AB	AA	AA	AA	AB	AA	4	6	0.4	0.0874474		AA	AA	AB	AB	AB	AB	AB	AB	AB	AB	2	8	0.2	0.83708		6	14	0.3	0.7147
rs13482354		98188914	BB	BB	AA	AA	AB	AB	AB	AA	AB	AA	AB	AA	AA	AA	AB	AA	4	6	0.4	0.0874474		AA	AA	AB	AB	AB	AB	AB	AB	AB	AB	2	8	0.2	0.83708		6	14	0.3	0.7147
rs3654132		98578208	BB	BB	NC	AA	AB	AB	AB	AA	AB	AA	AB	AA	AA	AA	AB	AA	4	6	0.4	0.0874474		AA	AA	AB	AB	AB	AB	AB	AB	AB	AB	2	8	0.2	0.83708		6	14	0.3	0.7147
rs13482375		103981340	BB	BB	AA	AA	AB	AB	AB	AA	AB	AA	AB	AA	AA	AA	AB	AA	4	6	0.4	0.0874474		AA	AA	AA	AB	AB	AB	AB	AB	AB	AB	3	7	0.3	0.35735		7	13	0.35	0.39695
rs6256423		106108556	AA	AA	BB	BB	AB	AB	AB	BB	AB	BB	AB	BB	BB	BB	AB	BB	4	6	0.4	0.0874474		BB	BB	BB	AB	AB	AB	AB	AB	AB	AB	3	7	0.3	0.35735		7	13	0.35	0.39695
rs6169105		109578622	BB	BB	AA	AA	AB	AB	AB	AA	AB	AA	AB	AA	AA	AA	AB	AA	4	6	0.4	0.0874474		AA	AA	AA	AB	AB	AB	AB	AB	AB	AB	3	7	0.3	0.35735		7	13	0.35	0.39695
rs3665550		111354233	BB	BB	AA	AA	AB	AB	AB	AA	AB	AA	AB	AA	AA	AA	AB	AA	4	6	0.4	0.0874474		AA	AA	AA	AB	AB	AB	AB	AB	AB	AB	3	7	0.3	0.35735		7	13	0.35	0.39695
rs13482398		112310948	AA	AA	BB	BB	AB	AB	AB	BB	AB	BB	AB	BB	BB	BB	AB	BB	4	6	0.4	0.0874474		BB	BB	BB	AB	AB	AB	AB	AB	AB	AB	3	7	0.3	0.35735		7	13	0.35	0.39695
rs13482407		114388484	BB	BB	AA	AA	AB	AB	AB	AA	AB	AA	AB	AA	AA	AA	AB	AA	4	6	0.4	0.0874474		AA	AA	AA	AB	AB	AB	AB	AB	AB	AA	4	6	0.4	0.0874474		8	12	0.4	0.174895
CEL-14_116404928		116404928	AA	AA	BB	BB	AB	AB	AB	BB	AB	BB	AB	BB	BB	BB	AB	BB	4	6	0.4	0.0874474		BB	BB	BB	AB	AB	AB	AB	AB	AB	BB	4	6	0.4	0.0874474		8	12	0.4	0.174895
rs13482418	15	3498960	BB	BB	AA	AA	AB	AB	AB	AA	AB	AA	AA	AB	AB	AB	AA	AB	6	4	0.6	0.0874474		AA	AA	AB	AB	AB	AB	AB	AB	AB	AA	3	7	0.3	0.35735		9	11	0.45	0.0435021
rs3665826		5744460	AA	AA	BB	BB	AB	AB	AB	BB	AB	BB	BB	AB	AB	AB	BB	AB	6	4	0.6	0.0874474		BB	BB	AB	AB	AB	AB	AB	AB	AB	BB	3	7	0.3	0.35735		9	11	0.45	0.0435021
CEL-15_8331158		8331158	BB	BB	AA	AA	AB	AB	AB	AA	AB	AA	AA	AB	AB	AB	AA	AB	6	4	0.6	0.0874474		AA	AA	AB	AB	AB	AB	AB	AB	AB	AA	3	7	0.3	0.35735		9	11	0.45	0.0435021
CEL-15_9687257		9687257	BB	BB	AA	AA	AB	AB	AB	AA	AB	AA	AA	AB	AB	AB	AA	AB	6	4	0.6	0.0874474		AA	AA	AB	AB	AB	AB	AB	AB	AB	AA	3	7	0.3	0.35735		9	11	0.45	0.0435021
rs13482431		11218285	BB	BB	AA	AA	AB	AB	AB	AA	AB	AA	AA	AB	AB	AB	AA	AB	6	4	0.6	0.0874474		AA	AA	AB	AB	AB	AB	AB	AB	AB	AA	3	7	0.3	0.35735		9	11	0.45	0.0435021
rs3711814		13122871	BB	BB	AA	AA	AB	AB	AB	AA	AB	AA	AA	AB	AB	AB	AA	AB	6	4	0.6	0.0874474		AA	AA	AB	AB	AB	AB	AB	AB	AB	AA	3	7	0.3	0.35735		9	11	0.45	0.0435021
CEL-15_14786403		14786403	BB	BB	AA	AA	AB	AB	AB	AA	AB	AA	AA	AB	AB	AB	AA	AB	6	4	0.6	0.0874474		AA	AA	AB	AB	AB	AB	AB	AB	AB	AA	3	7	0.3	0.35735		9	11	0.45	0.0435021
CEL-15_15482356		15482356	AA	AA	BB	BB	AB	AB	AB	BB	AB	BB	BB	AB	AB	AB	BB	AB	6	4	0.6	0.0874474		BB	BB	AB	AB	AB	AB	AB	AB	AB	BB	3	7	0.3	0.35735		9	11	0.45	0.0435021
rs13482455		16643375	AA	AA	BB	BB	AB	AB	AB	BB	AB	BB	BB	AB	AB	AB	BB	AB	6	4	0.6	0.0874474		BB	BB	AB	AB	AB	AB	AB	AB	AB	BB	3	7	0.3	0.35735		9	11	0.45	0.0435021
rs3715857		19261351	AA	AA	BB	BB	AB	AB	AB	BB	AB	BB	BB	AB	AB	AB	BB	AB	6	4	0.6	0.0874474		BB	BB	AB	AB	AB	AB	AB	AB	AB	BB	3	7	0.3	0.35735		9	11	0.45	0.0435021
rs13482477		22545113	AA	AA	BB	BB	AB	AB	AB	BB	AB	BB	BB	AB	AB	AB	BB	AB	6	4	0.6	0.0874474		BB	BB	AB	AB	AB	AB	AB	AB	AB	BB	3	7	0.3	0.35735		9	11	0.45	0.0435021
rs13482497		28363926	BB	BB	AA	AA	AB	AB	AB	AA	AB	AA	AA	AB	AB	AB	AA	AB	6	4	0.6	0.0874474		AA	AB	AB	AB	AB	AB	AB	AB	AB	AA	2	8	0.2	0.83708		8	12	0.4	0.174895
rs13482504		30361234	BB	BB	AA	AA	AB	AB	AB	AA	AB	AA	AA	AB	AB	AB	AA	AB	6	4	0.6	0.0874474		AA	AB	AB	AB	AB	AB	AB	AB	AB	AA	2	8	0.2	0.83708		8	12	0.4	0.174895
rs6188239		34383985	BB	BB	AA	AA	AB	AB	AB	AB	AB	AA	AA	AB	AB	AB	AA	AB	7	3	0.7	0.35735		AA	AB	AB	AB	AB	AB	AB	AB	AB	AA	2	8	0.2	0.83708		9	11	0.45	0.0435021
rs13482529		39096937	AA	AA	BB	BB	AB	AB	AB	AB	AB	BB	BB	AB	AB	AB	BB	AB	7	3	0.7	0.35735		AB	AB	BB	AB	BB	AB	AB	AB	AB	BB	3	7	0.3	0.35735		10	10	0.5	0
CEL-15_43206205		43206205	BB	BB	AA	AA	AB	AB	AB	AB	AB	AA	AA	AB	AB	AB	AA	AB	7	3	0.7	0.35735		AB	AB	AA	AB	AA	AB	AB	AB	AB	AA	3	7	0.3	0.35735		10	10	0.5	0
rs13482543		43892080	AA	AA	BB	BB	AB	AB	AB	AB	AB	BB	BB	AB	AB	AB	BB	AB	7	3	0.7	0.35735		AB	AB	BB	AB	BB	AB	AB	AB	AB	BB	3	7	0.3	0.35735		10	10	0.5	0
rs13482549		45665306	BB	BB	AA	AA	AB	AB	AB	AB	AB	AA	AA	AB	AB	AB	AA	AB	7	3	0.7	0.35735		AB	AB	AA	AB	AA	AB	AB	AB	AB	AA	3	7	0.3	0.35735		10	10	0.5	0
rs3707900		52526197	BB	BB	AA	AA	AB	AB	AB	AB	AB	AA	AA	AB	AB	AB	AA	AB	7	3	0.7	0.35735		AB	AB	AA	AB	AA	AB	AB	AB	AB	AA	3	7	0.3	0.35735		10	10	0.5	0
rs13482585		54079758	AA	AA	BB	BB	AB	AB	AB	AB	AB	BB	BB	AB	AB	AB	BB	AB	7	3	0.7	0.35735		AB	AB	BB	AB	BB	AB	AB	AB	AB	BB	3	7	0.3	0.35735		10	10	0.5	0
rs13482595		58814425	AA	AA	BB	BB	AB	AB	AB	AB	AB	BB	BB	AB	AB	AB	BB	AB	7	3	0.7	0.35735		AB	AB	BB	AB	BB	AB	AB	AB	AB	BB	3	7	0.3	0.35735		10	10	0.5	0
rs13482628		68143270	BB	BB	AA	AA	AB	AB	AB	AB	AB	AA	AA	AB	AB	AB	AA	AB	7	3	0.7	0.35735		AB	AB	AA	AB	AA	AB	AB	AB	AB	AA	3	7	0.3	0.35735		10	10	0.5	0
rs13482637		70770335	BB	BB	AA	AA	AB	AB	AB	AB	AB	AB	AA	AB	AB	AB	AA	AB	8	2	0.8	0.83708		AB	AB	AA	AB	AA	AB	AB	AB	AB	AA	3	7	0.3	0.35735		11	9	0.55	0.0435021
rs13482661		79085767	AA	AA	NC	BB	AB	AB	AB	AB	AB	AB	BB	AB	AB	AB	BB	AB	8	2	0.8	0.83708		AB	AB	BB	AB	BB	AB	AB	AB	AB	BB	3	7	0.3	0.35735		11	9	0.55	0.0435021
rs3665030		79719777	BB	BB	AA	AA	AB	AB	AB	AB	AB	AB	AA	AB	AB	AB	AA	AB	8	2	0.8	0.83708		AB	AB	AA	AB	AA	AB	AB	AB	AB	AA	3	7	0.3	0.35735		11	9	0.55	0.0435021
rs13482695		88856958	BB	BB	AA	AA	AB	AB	AB	AB	AB	AB	AB	AB	AB	AB	AA	AB	9	1	0.9	1.59848		AB	AB	AA	AB	AA	AA	AB	AB	AB	AA	4	6	0.4	0.0874474		13	7	0.65	0.39695
rs13482704		90816455	BB	BB	AA	AA	AB	AB	AB	AB	AB	AB	AB	AB	AB	AB	AA	AB	9	1	0.9	1.59848		AB	AB	AA	AB	AA	AA	AB	AB	AB	AA	4	6	0.4	0.0874474		13	7	0.65	0.39695
rs13482712		92664963	BB	BB	NC	AA	AB	AB	AB	AB	AB	AB	AB	AB	AB	AB	AA	AB	9	1	0.9	1.59848		AB	AB	AA	AB	AA	AA	AB	AB	AB	AA	4	6	0.4	0.0874474		13	7	0.65	0.39695
rs6285067		95741617	BB	BB	AA	AA	AB	AB	AB	AB	AA	AB	AB	AB	AB	AB	AA	AB	8	2	0.8	0.83708		AB	AB	AA	AB	AA	AA	AB	AB	AB	AA	4	6	0.4	0.0874474		12	8	0.6	0.174895
rs13482751		103433393	AA	AA	BB	BB	AB	AB	AB	AB	BB	AB	AB	AB	AB	AB	AB	BB	8	2	0.8	0.83708		AB	AB	BB	AB	BB	BB	AB	AB	AB	BB	4	6	0.4	0.0874474		12	8	0.6	0.174895
rs4152638	16	4009670	AA	AA	BB	BB	AB	AB	BB	AB	BB	AB	AB	BB	AB	AB	BB	BB	5	5	0.5	0		AB	AB	BB	AB	AB	AB	BB	AB	AB	BB	3	7	0.3	0.35735		8	12	0.4	0.174895
rs4152790		4532147	AA	AA	BB	BB	AB	AB	BB	AB	BB	AB	AB	BB	AB	AB	BB	BB	5	5	0.5	0		AB	AB	BB	AB	AB	AB	BB	AB	AB	BB	3	7	0.3	0.35735		8	12	0.4	0.174895
rs4231060		5907681	BB	BB	AA	AA	AB	AB	AA	AB	AA	AB	AB	AA	AB	AB	AA	AA	5	5	0.5	0		AB	AB	AA	AB	AB	AB	AA	AB	AB	AA	3	7	0.3	0.35735		8	12	0.4	0.174895
rs4158907		7650712	AA	AA	BB	BB	AB	AB	BB	AB	BB	AB	AB	BB	AB	AB	BB	BB	5	5	0.5	0		AB	AB	BB	AB	AB	AB	BB	AB	AB	BB	3	7	0.3	0.35735		8	12	0.4	0.174895
rs4165065		17188907	BB	BB	AA	AA	AB	AB	AA	AB	AB	AB	AB	AA	AB	AB	AA	AA	6	4	0.6	0.0874474		AB	AB	AA	AB	AB	AB	AA	AB	AB	AA	3	7	0.3	0.35735		9	11	0.45	0.0435021
rs4165081		19654956	BB	BB	AA	AA	AB	AB	AA	AB	AB	AB	AB	AA	AB	AB	AA	AA	6	4	0.6	0.0874474		AB	AB	AA	AB	AB	AB	AA	AB	AB	AA	3	7	0.3	0.35735		9	11	0.45	0.0435021
rs4165279		21155526	BB	BB	NC	AA	AB	AB	AA	AB	AB	AB	AB	AA	AB	AB	AA	AA	6	4	0.6	0.0874474		AB	AB	AA	AB	AB	AB	AA	AB	AB	AA	3	7	0.3	0.35735		9	11	0.45	0.0435021
rs4167031		28698520	AA	AA	BB	BB	AB	AB	BB	AB	AB	AB	AB	BB	AB	AB	BB	BB	6	4	0.6	0.0874474		AB	AB	BB	AB	AB	AB	BB	AB	AB	BB	3	7	0.3	0.35735		9	11	0.45	0.0435021
rs4168640		30855920	AA	AA	BB	BB	AB	AB	BB	AB	AB	AB	AB	BB	AB	AB	BB	BB	6	4	0.6	0.0874474		AB	AB	BB	AB	AB	AB	BB	AB	AB	BB	3	7	0.3	0.35735		9	11	0.45	0.0435021
rs4170308		32338346	BB	BB	AA	AA	AB	AB	AA	AB	AB	AB	AB	AA	AB	AB	AA	AA	6	4	0.6	0.0874474		AB	AB	AA	AB	AB	AB	AA	AB	AB	AA	3	7	0.3	0.35735		9	11	0.45	0.0435021
rs4177651		40548715	AA	AA	BB	BB	AB	AB	BB	AB	AB	AB	AB	BB	AB	AB	BB	BB	6	4	0.6	0.0874474		AB	AB	BB	AB	AB	AB	BB	AB	AB	BB	3	7	0.3	0.35735		9	11	0.45	0.0435021
rs4179075		42205435	AA	AA	BB	BB	AB	AB	BB	AB	AB	AB	AB	BB	AB	AB	BB	BB	6	4	0.6	0.0874474		AB	AB	BB	AB	AB	AB	BB	AB	AB	BB	3	7	0.3	0.35735		9	11	0.45	0.0435021
rs4182243		46008686	AA	AA	BB	BB	AB	AB	BB	AB	AB	AB	AB	BB	AB	AB	BB	BB	6	4	0.6	0.0874474		AB	AB	BB	AB	AB	AB	BB	AB	AB	BB	3	7	0.3	0.35735		9	11	0.45	0.0435021
rs4183448		47148630	BB	BB	AA	AA	AB	AB	AA	AB	AB	AB	AB	AA	AB	AB	AA	AA	6	4	0.6	0.0874474		AB	AB	AA	AB	AB	AB	AA	AB	AB	AA	3	7	0.3	0.35735		9	11	0.45	0.0435021
rs4185639		50209266	BB	BB	AA	AA	AB	AB	AA	AB	AB	AB	AB	AA	AB	AB	AA	AA	6	4	0.6	0.0874474		AB	AB	AA	AB	AB	AB	AA	AB	AB	AA	3	7	0.3	0.35735		9	11	0.45	0.0435021
rs4186744		51371684	BB	BB	AA	AA	AB	AB	AA	AB	AB	AB	AB	AA	AB	AB	AA	AA	6	4	0.6	0.0874474		AB	AB	AA	AB	AB	AB	AA	AB	AB	AA	3	7	0.3	0.35735		9	11	0.45	0.0435021
rs3696661		51606253	BB	BB	AA	AA	AB	AB	AA	AB	AB	AB	AB	AA	AB	AB	AA	AA	6	4	0.6	0.0874474		AB	AB	AA	AB	AB	AB	AA	AB	AB	AA	3	7	0.3	0.35735		9	11	0.45	0.0435021
rs6163640		53434895	AA	AA	BB	BB	AB	AB	BB	AB	AB	AB	AB	BB	AB	BB	BB	BB	5	5	0.5	0		AB	AB	BB	AB	AB	AB	BB	AB	AB	BB	3	7	0.3	0.35735		8	12	0.4	0.174895
rs4189277		57472587	BB	BB	AA	AA	AB	AB	AA	AB	AB	AB	AB	AA	AB	AA	AA	AA	5	5	0.5	0		AB	AB	AA	AB	AB	AB	AA	AB	AB	AA	3	7	0.3	0.35735		8	12	0.4	0.174895
rs4191367		59391239	AA	AA	BB	BB	AB	AB	BB	AB	AB	AB	AB	BB	AB	BB	BB	BB	5	5	0.5	0		AB	AB	BB	AB	AB	AB	BB	AB	AB	BB	3	7	0.3	0.35735		8	12	0.4	0.174895
rs4193069		61234639	AA	AA	BB	BB	AB	AB	BB	AB	AB	AB	AB	BB	AB	BB	BB	BB	5	5	0.5	0		AB	AB	BB	AB	AB	AB	BB	AB	AB	BB	3	7	0.3	0.35735		8	12	0.4	0.174895
rs4194417		63055086	BB	BB	AA	AA	AB	AB	AA	AB	AB	AB	AB	AA	AB	AA	AA	AA	5	5	0.5	0		AB	AB	AA	AB	AB	AB	AA	AB	AB	AA	3	7	0.3	0.35735		8	12	0.4	0.174895
rs4197715		67541594	BB	BB	AA	AA	AB	AB	AA	AB	AB	AB	AB	AA	AB	AA	AA	AA	5	5	0.5	0		AB	AB	AA	AB	AB	AB	AA	AB	AB	AA	3	7	0.3	0.35735		8	12	0.4	0.174895
rs4200124		71033149	AA	AA	BB	BB	AB	AB	BB	AB	AB	AB	AB	BB	AB	BB	BB	BB	5	5	0.5	0		AB	AB	BB	AB	AB	AB	AB	AB	AB	BB	2	8	0.2	0.83708		7	13	0.35	0.39695
rs4201998		72860280	BB	BB	AA	AA	AB	AB	AA	AB	AB	AB	AB	AA	AB	AA	AA	AA	5	5	0.5	0		AB	AB	AA	AB	AB	AB	AB	AB	AB	AA	2	8	0.2	0.83708		7	13	0.35	0.39695
rs6317052		79873189	BB	BB	AA	AA	AB	AB	AA	AB	AB	AB	AB	AA	AB	AA	AA	AA	5	5	0.5	0		AB	AB	AA	AB	AA	AB	AB	AB	AB	AA	3	7	0.3	0.35735		8	12	0.4	0.174895
rs4211364		81210555	BB	BB	AA	AA	AB	AB	AA	AB	AB	AB	AB	AA	AB	AA	AA	AA	5	5	0.5	0		AB	AB	AA	AB	AA	AB	AB	AB	AB	AB	2	8	0.2	0.83708		7	13	0.35	0.39695
rs4211664		83161949	AA	AA	BB	BB	AB	AB	BB	AB	AB	AB	AB	BB	AB	BB	BB	BB	5	5	0.5	0		AB	AB	BB	AB	BB	AB	AB	AB	AB	AB	2	8	0.2	0.83708		7	13	0.35	0.39695
rs3680665		84938923	AA	AA	BB	BB	AB	AB	BB	AB	AB	AB	AB	BB	AB	BB	BB	BB	5	5	0.5	0		AB	AB	BB	AB	BB	AB	AB	AB	AB	AB	2	8	0.2	0.83708		7	13	0.35	0.39695
rs4212102		85479261	BB	BB	AA	AA	AB	AB	AA	AB	AB	AB	AB	AA	AB	AA	AA	AA	5	5	0.5	0		AB	AB	AA	AB	AA	AB	AB	AB	AB	AB	2	8	0.2	0.83708		7	13	0.35	0.39695
rs4213268		86836511	BB	BB	AA	AA	AB	AB	AA	AB	AB	AB	AB	AA	AB	AA	AA	AA	5	5	0.5	0		AB	AB	AA	AB	AA	AB	AB	AB	AB	AB	2	8	0.2	0.83708		7	13	0.35	0.39695
rs4214396		87920304	BB	BB	AA	AA	AB	AB	AA	AB	AB	AB	AB	AA	AB	AA	AA	AA	5	5	0.5	0		AB	AB	AA	AB	AA	AB	AB	AB	AB	AB	2	8	0.2	0.83708		7	13	0.35	0.39695
rs4219905		93471889	BB	BB	AA	AA	AB	AB	AA	AB	AB	AB	AB	AA	AB	AA	AA	AA	5	5	0.5	0		AB	AB	AA	AB	AA	AB	AB	AB	AB	AB	2	8	0.2	0.83708		7	13	0.35	0.39695
rs3712360		94018736	AA	AA	BB	BB	AB	AB	BB	AB	AB	AB	AB	BB	AB	BB	BB	BB	5	5	0.5	0		AB	AB	BB	AB	BB	AB	AB	AB	AB	AB	2	8	0.2	0.83708		7	13	0.35	0.39695
rs3696981		98191753	BB	BB	AA	AA	AB	AB	AA	AB	AB	AB	AB	AA	AA	AA	AA	AA	4	6	0.4	0.0874474		AB	AB	AA	AB	AA	AB	AB	AB	AA	AB	3	7	0.3	0.35735		7	13	0.35	0.39695
rs4136382	17	3388654	AA	AA	BB	BB	AB	AB	AB	AB	AB	AB	BB	BB	AB	AB	BB	BB	6	4	0.6	0.0874474		AB	AB	BB	BB	AB	AB	AB	AB	BB	AB	3	7	0.3	0.35735		9	11	0.45	0.0435021
rs13482845		4592511	BB	BB	AA	AA	AB	AB	AB	AB	AB	AB	AA	AA	AB	AB	AA	AA	6	4	0.6	0.0874474		AB	AB	AA	AA	AB	AB	AB	AB	AA	AB	3	7	0.3	0.35735		9	11	0.45	0.0435021
UT_17_3.221024		5989632	AA	AA	BB	BB	AB	AB	AB	AB	AB	AB	BB	BB	AB	AB	BB	BB	6	4	0.6	0.0874474		AB	AB	BB	BB	AB	AB	AB	AB	BB	AB	3	7	0.3	0.35735		9	11	0.45	0.0435021
rs3726555		15215815	BB	BB	AA	AA	AB	AB	AB	AB	AB	AB	AA	AA	AB	AB	AA	AA	6	4	0.6	0.0874474		AB	AB	AA	AA	AB	AB	AB	AB	AA	AB	3	7	0.3	0.35735		9	11	0.45	0.0435021
rs13482914		19510335	AA	AA	BB	BB	AB	AB	AB	AB	AB	AB	BB	BB	AB	AB	BB	BB	6	4	0.6	0.0874474		AB	AB	BB	BB	AB	AB	AB	AB	BB	AB	3	7	0.3	0.35735		9	11	0.45	0.0435021
rs3696835		21394398	BB	BB	AA	AA	AB	AB	AB	AB	AB	AB	AA	AA	AB	AB	AA	AA	6	4	0.6	0.0874474		AB	AB	AA	AA	AB	AB	AB	AB	AA	AB	3	7	0.3	0.35735		9	11	0.45	0.0435021
rs3719497		24100880	AA	AA	BB	BB	AB	AB	AB	AB	AB	AB	BB	BB	AB	AB	BB	BB	6	4	0.6	0.0874474		AB	AB	BB	BB	AB	AB	AB	AB	BB	AB	3	7	0.3	0.35735		9	11	0.45	0.0435021
rs6397584		26039914	AA	AA	BB	BB	AB	AB	AB	AB	AB	AB	BB	BB	AB	AB	BB	BB	6	4	0.6	0.0874474		AB	AB	BB	BB	AB	AB	AB	AB	BB	AB	3	7	0.3	0.35735		9	11	0.45	0.0435021
rs3672987		31726297	AA	AA	BB	BB	AB	AB	AB	AB	AB	AB	BB	BB	AB	AB	BB	BB	6	4	0.6	0.0874474		BB	AB	BB	BB	AB	AB	AB	AB	BB	AB	4	6	0.4	0.0874474		10	10	0.5	0
rs6298471		35059374	BB	BB	AA	AA	AB	AB	AB	AB	AB	AB	AA	AA	AB	AB	AA	AA	6	4	0.6	0.0874474		AA	AB	AA	AA	AB	AB	AB	AB	AA	AB	4	6	0.4	0.0874474		10	10	0.5	0
rs6390174		37542832	BB	BB	AA	AA	AB	AB	AB	AB	AB	AB	AA	AA	AB	AB	AA	AA	6	4	0.6	0.0874474		AA	AB	AA	AA	AB	AB	AB	AB	AA	AB	4	6	0.4	0.0874474		10	10	0.5	0
rs3702604		39103029	BB	BB	AA	AA	AB	AB	AB	AB	AB	AB	AA	AA	AB	AB	AA	AA	6	4	0.6	0.0874474		AA	AB	AA	AA	AB	AB	AB	AB	AA	AB	4	6	0.4	0.0874474		10	10	0.5	0
CEL-17_39772541		39772541	AA	AA	BB	BB	AB	AB	AB	AB	AB	AB	BB	BB	AB	AB	BB	BB	6	4	0.6	0.0874474		BB	AB	BB	BB	AB	AB	AB	AB	BB	AB	4	6	0.4	0.0874474		10	10	0.5	0
rs6409750		45506664	AA	AA	BB	BB	AB	AB	AB	AB	AB	AB	AB	BB	AB	AB	BB	BB	7	3	0.7	0.35735		BB	AB	BB	BB	AB	AB	AB	AB	BB	AB	4	6	0.4	0.0874474		11	9	0.55	0.0435021
rs13483016		47737011	BB	BB	AA	AA	AB	AB	AB	AB	AB	AB	AB	AA	AB	AB	AA	AA	7	3	0.7	0.35735		AA	AB	AA	AA	AB	AB	AB	AB	AA	AB	4	6	0.4	0.0874474		11	9	0.55	0.0435021
rs6272475		51663908	AA	AA	BB	BB	AB	AB	AB	AB	AB	AB	AB	BB	AB	AB	BB	BB	7	3	0.7	0.35735		BB	AB	BB	BB	AB	AB	AB	AB	BB	AB	4	6	0.4	0.0874474		11	9	0.55	0.0435021
rs3714226		53552802	BB	BB	AA	AA	AB	AB	AB	AB	AB	AB	AB	AA	AB	AB	AA	AA	7	3	0.7	0.35735		AA	AB	AA	AA	AB	AB	AB	AB	AA	AB	4	6	0.4	0.0874474		11	9	0.55	0.0435021
rs13483055		58655424	BB	BB	AA	AA	AB	AB	AB	AB	AB	AB	AB	AA	AB	AB	AA	AA	7	3	0.7	0.35735		AA	AB	AA	AA	AB	AB	AB	AB	AA	AB	4	6	0.4	0.0874474		11	9	0.55	0.0435021
rs3727008		66156395	AA	AA	BB	BB	AB	AB	AB	BB	AB	AB	AB	BB	AB	AB	BB	BB	6	4	0.6	0.0874474		BB	AB	BB	BB	AB	AB	AB	AB	BB	AB	4	6	0.4	0.0874474		10	10	0.5	0
rs3675634		69670995	AA	AA	BB	BB	AB	AB	BB	BB	BB	AB	AB	AB	BB	AB	BB	BB	4	6	0.4	0.0874474		BB	AB	BB	BB	AB	AB	AB	AB	BB	AB	4	6	0.4	0.0874474		8	12	0.4	0.174895
rs3691628		70833240	AA	AA	BB	BB	AB	AB	BB	BB	BB	AB	AB	AB	BB	AB	BB	BB	4	6	0.4	0.0874474		BB	AB	BB	AB	AB	AB	AB	AB	BB	AB	3	7	0.3	0.35735		7	13	0.35	0.39695
rs13483103		72668814	AA	AA	BB	BB	AB	AB	BB	BB	BB	AB	AB	AB	BB	AB	BB	BB	4	6	0.4	0.0874474		BB	AB	BB	AB	AB	AB	AB	AB	BB	AB	3	7	0.3	0.35735		7	13	0.35	0.39695
rs13483117		77391928	BB	BB	AA	AA	AB	AB	AA	AA	AA	AB	AB	AB	AA	AB	AA	AA	4	6	0.4	0.0874474		AA	AB	AA	AB	AB	AB	AA	AB	AA	AB	4	6	0.4	0.0874474		8	12	0.4	0.174895
gnf17.083.842		81077502	AA	AA	BB	BB	AB	AB	BB	BB	BB	AB	AB	AB	BB	AB	BB	BB	4	6	0.4	0.0874474		BB	AB	BB	AB	AB	AB	BB	AB	BB	AB	4	6	0.4	0.0874474		8	12	0.4	0.174895
rs13483135		82051202	AA	AA	BB	BB	AB	AB	BB	BB	BB	AB	AB	AB	BB	AB	BB	BB	4	6	0.4	0.0874474		BB	AB	BB	AB	AB	AB	BB	AB	BB	AB	4	6	0.4	0.0874474		8	12	0.4	0.174895
rs13483144		84456436	AA	AA	BB	BB	AB	AB	BB	BB	BB	BB	AB	AB	BB	AB	BB	BB	3	7	0.3	0.35735		BB	AB	BB	AB	AB	AB	BB	AB	BB	AB	4	6	0.4	0.0874474		7	13	0.35	0.39695
rs4231720		85385338	BB	BB	AA	AA	AB	AB	AA	AA	AA	AA	AB	AB	AA	AB	AA	AA	3	7	0.3	0.35735		AA	AB	AA	AB	AB	AB	AA	AB	AA	AB	4	6	0.4	0.0874474		7	13	0.35	0.39695
rs6288047		90215134	BB	BB	AA	AA	AB	AB	AA	AA	AA	AA	AB	AB	AA	AB	AA	AA	3	7	0.3	0.35735		AA	AB	AA	AB	AB	AB	AA	AB	AA	AB	4	6	0.4	0.0874474		7	13	0.35	0.39695
rs6397044		91938734	BB	BB	AA	AA	AB	AB	AA	AA	AA	AA	AB	AB	AA	AB	AA	AA	3	7	0.3	0.35735		AA	AB	AA	AB	AB	AB	AA	AB	AA	AB	4	6	0.4	0.0874474		7	13	0.35	0.39695
rs13483183	18	3687056	BB	BB	AA	AA	AB	AB	AB	AA	AA	AA	AB	AB	AA	AA	AB	AB	5	5	0.5	0		AB	AB	AA	AA	AB	AB	AA	AA	AB	AA	5	5	0.5	0		10	10	0.5	0
CEL-18_5565618		5565618	AA	AA	BB	BB	AB	AB	AB	BB	BB	BB	AB	AB	BB	BB	AB	AB	5	5	0.5	0		AB	AB	BB	BB	AB	AB	BB	BB	AB	BB	5	5	0.5	0		10	10	0.5	0
rs13483212		12477417	AA	AA	BB	BB	AB	AB	AB	BB	BB	BB	AB	AB	BB	BB	AB	AB	5	5	0.5	0		AB	AB	BB	BB	AB	AB	BB	BB	AB	BB	5	5	0.5	0		10	10	0.5	0
mCV23617245		14895705	BB	BB	AA	AA	AB	AB	AB	AA	AA	AA	AB	AB	AA	AA	AB	AB	5	5	0.5	0		AB	AB	AA	AA	AB	AB	AA	AA	AB	AA	5	5	0.5	0		10	10	0.5	0
rs6358426		16784949	BB	BB	AA	AA	AB	AB	AB	AA	AA	AA	AB	AB	AA	AA	AB	AB	5	5	0.5	0		AB	AB	AA	AA	AB	AB	AA	AA	AB	AA	5	5	0.5	0		10	10	0.5	0
rs13483244		21226461	BB	BB	AA	AA	AB	AB	AB	AA	AA	AA	AB	AB	AA	AA	AB	AB	5	5	0.5	0		AB	AB	AA	AA	AB	AB	AA	AA	AB	AA	5	5	0.5	0		10	10	0.5	0
rs4138020		23001325	AA	AA	BB	BB	AB	AB	AB	BB	BB	BB	AB	AB	BB	BB	AB	AB	5	5	0.5	0		BB	AB	BB	BB	AB	AB	BB	BB	AB	BB	6	4	0.6	0.0874474		11	9	0.55	0.0435021
rs3722973		31395543	AA	AA	BB	BB	AB	AB	AB	BB	BB	BB	AB	AB	BB	BB	AB	AB	5	5	0.5	0		BB	AB	BB	BB	AB	AB	BB	BB	AB	BB	6	4	0.6	0.0874474		11	9	0.55	0.0435021
rs3664831		37737388	BB	BB	AA	AA	AB	AB	AB	AA	AA	AA	AB	AB	AA	AB	AB	AB	6	4	0.6	0.0874474		AA	AB	AA	AA	AB	AB	AA	AA	AB	AA	6	4	0.6	0.0874474		12	8	0.6	0.174895
rs3676196		43364740	AA	AA	BB	BB	AB	AB	AB	BB	BB	BB	AB	AB	BB	AB	AB	AB	6	4	0.6	0.0874474		BB	AB	BB	BB	AB	AB	BB	BB	AB	BB	6	4	0.6	0.0874474		12	8	0.6	0.174895
rs4231834		44463060	AA	AA	BB	BB	AB	AB	AB	BB	BB	BB	AB	AB	BB	AB	AB	AB	6	4	0.6	0.0874474		BB	AB	BB	BB	AB	AB	BB	BB	AB	BB	6	4	0.6	0.0874474		12	8	0.6	0.174895
CEL-18_46082735		46082735	AA	AA	BB	BB	AB	AB	AB	BB	BB	BB	AB	AB	BB	AB	AB	AB	6	4	0.6	0.0874474		BB	AB	BB	BB	AB	AB	BB	BB	AB	BB	6	4	0.6	0.0874474		12	8	0.6	0.174895
mCV24106092		49464960	BB	BB	AA	AA	AB	AB	AB	AA	AA	AA	AB	AB	AA	AB	AB	AB	6	4	0.6	0.0874474		AA	AB	AA	AA	AB	AB	AA	AA	AB	AA	6	4	0.6	0.0874474		12	8	0.6	0.174895
gnf18.051.412		53592447	AA	AA	BB	BB	AB	AB	BB	BB	BB	BB	AB	AB	BB	AB	AB	AB	5	5	0.5	0		BB	AB	BB	BB	AB	AB	BB	BB	AB	BB	6	4	0.6	0.0874474		11	9	0.55	0.0435021
CEL-18_60214752		60214752	AA	AA	BB	BB	AB	AB	BB	BB	AB	BB	AB	AB	BB	AB	AB	AB	6	4	0.6	0.0874474		BB	AB	BB	BB	AB	AB	BB	BB	AB	BB	6	4	0.6	0.0874474		12	8	0.6	0.174895
rs8237402		62695790	AA	AA	BB	BB	AB	AB	BB	BB	AB	BB	AB	AB	BB	AB	AB	AB	6	4	0.6	0.0874474		BB	AB	BB	BB	AB	AB	BB	BB	AB	BB	6	4	0.6	0.0874474		12	8	0.6	0.174895
rs3688789		65035105	BB	BB	AA	AA	AB	AB	AA	AA	AB	AA	AB	AB	AA	AB	AB	AB	6	4	0.6	0.0874474		AA	AB	AA	AA	AB	AB	AA	AA	AB	AA	6	4	0.6	0.0874474		12	8	0.6	0.174895
rs3691542		67000836	BB	BB	AA	AA	AB	AB	AA	AA	AB	AA	AB	AB	AA	AB	AB	AB	6	4	0.6	0.0874474		AA	AB	AA	AA	AB	AB	AA	AA	AB	AA	6	4	0.6	0.0874474		12	8	0.6	0.174895
rs13483436		73957870	AA	AA	BB	BB	AB	AB	BB	BB	AB	BB	AB	AB	AB	AB	AB	BB	6	4	0.6	0.0874474		BB	AB	BB	AB	AB	AB	BB	BB	AB	BB	5	5	0.5	0		11	9	0.55	0.0435021
rs13459193		75265583	BB	BB	AA	AA	AB	AB	AA	AA	AB	AA	AB	AB	AB	AB	AB	AA	6	4	0.6	0.0874474		AA	AB	AA	AB	AB	AB	AA	AA	AB	AA	5	5	0.5	0		11	9	0.55	0.0435021
rs13483446		77080840	BB	BB	AA	AA	AB	AB	AA	AA	AB	AA	AB	AB	AB	AB	AB	AA	6	4	0.6	0.0874474		AA	AB	AA	AB	AB	AB	AA	AA	AB	AA	5	5	0.5	0		11	9	0.55	0.0435021
rs3720876		80361633	BB	BB	AA	AA	AB	AB	AA	AA	AB	AB	AB	AB	AB	AB	AB	AA	7	3	0.7	0.35735		AA	AB	AA	AB	AB	AB	AA	AB	AB	AA	4	6	0.4	0.0874474		11	9	0.55	0.0435021
rs13483466		82712912	AA	AA	BB	BB	AB	AB	BB	BB	AB	AB	AB	AB	AB	AB	AB	BB	7	3	0.7	0.35735		BB	AB	BB	AB	AB	AB	AB	AB	AB	BB	3	7	0.3	0.35735		10	10	0.5	0
mCV24836796		86034550	BB	BB	AA	AA	AB	AB	AA	AA	AB	AB	AB	AB	AB	AB	AB	AA	7	3	0.7	0.35735		AA	AB	AA	AB	AB	AB	AB	AB	AB	AA	3	7	0.3	0.35735		10	10	0.5	0
rs13483482		86617418	AA	AA	BB	BB	AB	AB	BB	BB	AB	AB	AB	AB	AB	AB	AB	BB	7	3	0.7	0.35735		BB	AB	BB	AB	AB	AB	AB	AB	AB	BB	3	7	0.3	0.35735		10	10	0.5	0
rs4137441		89120861	BB	BB	AA	AA	AB	AB	AA	AA	AB	AB	AB	AB	AB	AB	AB	AA	7	3	0.7	0.35735		AA	AB	AA	AB	AB	AB	AB	AB	AB	AA	3	7	0.3	0.35735		10	10	0.5	0
rs6236348	19	6000186	BB	BB	AA	AA	AB	AB	AA	AB	AA	AB	AA	AB	AA	AA	AB	AB	5	5	0.5	0		AA	AB	AB	AB	AB	AA	AB	AA	AB	AA	4	6	0.4	0.0874474		9	11	0.45	0.0435021
UT_19_10.709331		9813271	BB	BB	AA	AA	AB	AB	AA	AB	AA	AB	AA	AB	AA	AA	AB	AB	5	5	0.5	0		AA	AB	AB	AB	AB	AA	AB	AA	AB	AA	4	6	0.4	0.0874474		9	11	0.45	0.0435021
rs6316813		10572580	AA	AA	BB	BB	AB	AB	BB	AB	BB	AB	BB	AB	BB	BB	AB	AB	5	5	0.5	0		BB	AB	AB	AB	AB	BB	BB	BB	AB	BB	5	5	0.5	0		10	10	0.5	0
CEL-19_12595293		12595293	BB	BB	AA	AA	AB	AB	AA	AB	AA	AB	AA	AB	AA	AA	AB	AB	5	5	0.5	0		AA	AB	AB	AB	AB	AA	AA	AA	AB	AA	5	5	0.5	0		10	10	0.5	0
rs3686467		16159229	BB	BB	AA	AA	AB	AB	AA	AB	AA	AB	AB	AB	AA	AA	AB	AB	6	4	0.6	0.0874474		AA	AB	AB	AB	AB	AA	AA	AA	AB	AA	5	5	0.5	0		11	9	0.55	0.0435021
gnf19.017.711		19283950	BB	BB	AA	AA	AB	AB	AA	AB	AA	AB	AB	AB	AA	AA	AB	AB	6	4	0.6	0.0874474		AA	AB	AB	AB	AB	AA	AA	AA	AB	AA	5	5	0.5	0		11	9	0.55	0.0435021
rs6309315		22859563	AA	AA	BB	BB	AB	AB	BB	AB	BB	AB	AB	AB	BB	BB	AB	AB	6	4	0.6	0.0874474		BB	AB	AB	AB	AB	BB	BB	BB	AB	BB	5	5	0.5	0		11	9	0.55	0.0435021
rs6293693		25362165	AA	AA	BB	BB	AB	AB	BB	AB	BB	AB	AB	AB	BB	BB	AB	AB	6	4	0.6	0.0874474		BB	AB	AB	AB	AB	BB	BB	BB	AB	BB	5	5	0.5	0		11	9	0.55	0.0435021
rs3090325		26007713	BB	BB	AA	AA	AB	AB	AA	AB	AA	AB	AB	AB	AA	AA	AB	AB	6	4	0.6	0.0874474		AA	AB	AB	AB	AB	AA	AA	AA	AB	AA	5	5	0.5	0		11	9	0.55	0.0435021
rs13459194		31358105	AA	AA	BB	BB	AB	AB	BB	AB	BB	BB	AB	AB	BB	BB	AB	AB	5	5	0.5	0		BB	AB	AB	AB	AB	BB	BB	BB	AB	BB	5	5	0.5	0		10	10	0.5	0
rs6237466		31672951	AA	AA	BB	BB	AB	AB	BB	AB	BB	BB	AB	AB	BB	BB	AB	AB	5	5	0.5	0		BB	AB	AB	AB	AB	BB	BB	BB	AB	BB	5	5	0.5	0		10	10	0.5	0
CEL-19_34542259		34542259	AA	AA	NC	BB	AB	AB	BB	AB	BB	BB	AB	AB	BB	BB	AB	AB	5	5	0.5	0		BB	AB	BB	AB	AB	BB	BB	BB	AB	BB	6	4	0.6	0.0874474		11	9	0.55	0.0435021
gnf19.035.019		36467112	AA	AA	BB	BB	AB	AB	BB	AB	BB	BB	AB	AB	BB	BB	AB	AB	5	5	0.5	0		BB	AB	BB	AB	AB	BB	BB	BB	AB	BB	6	4	0.6	0.0874474		11	9	0.55	0.0435021
rs3655407		39594395	BB	BB	AA	AA	AB	AB	AA	AB	AA	AA	AB	AB	AA	AA	AB	AB	5	5	0.5	0		AA	AB	AA	AB	AB	AA	AA	AA	AB	AA	6	4	0.6	0.0874474		11	9	0.55	0.0435021
rs3656289		41749395	AA	AA	BB	BB	AB	AB	BB	AB	BB	BB	AB	AB	BB	BB	AB	AB	5	5	0.5	0		BB	AB	BB	AB	AB	BB	BB	BB	AB	BB	6	4	0.6	0.0874474		11	9	0.55	0.0435021
rs3687275		42406846	AA	AA	BB	BB	AB	AB	BB	AB	BB	BB	AB	AB	BB	BB	AB	AB	5	5	0.5	0		BB	AB	BB	AB	AB	BB	BB	BB	AB	BB	6	4	0.6	0.0874474		11	9	0.55	0.0435021
rs13483643		44651448	AA	AA	BB	BB	AB	AB	BB	AB	BB	BB	AB	AB	BB	BB	AB	AB	5	5	0.5	0		BB	AB	BB	AB	AB	BB	BB	BB	AB	BB	6	4	0.6	0.0874474		11	9	0.55	0.0435021
rs3023496		47482330	AA	AA	BB	BB	AB	AB	BB	AB	BB	BB	AB	AB	BB	BB	AB	AB	5	5	0.5	0		BB	AB	BB	AB	AB	BB	BB	BB	AB	BB	6	4	0.6	0.0874474		11	9	0.55	0.0435021
rs6304326		52797648	BB	BB	AA	AA	AB	AB	AA	AB	AA	AA	AB	AB	AA	AA	AA	AB	4	6	0.4	0.0874474		AA	AB	AA	AB	AB	AA	AA	AA	AB	AA	6	4	0.6	0.0874474		10	10	0.5	0
rs13483682		54535312	BB	BB	AA	AA	AB	AB	AA	AB	AA	AA	AB	AB	AA	AA	AA	AB	4	6	0.4	0.0874474		AA	AB	AA	AB	AB	AA	AA	AA	AB	AB	5	5	0.5	0		9	11	0.45	0.0435021
UT_4_59.889271		59475231	BB	BB	AA	AA	AB	AB	AB	AB	AA	AA	AB	AB	AA	AB	AA	AB	6	4	0.6	0.0874474		AA	AB	AA	AB	AB	AA	AA	AA	AB	AB	5	5	0.5	0		11	9	0.55	0.0435021
rs6413270 (random SNP)	18	804035	AA	AA	BB	BB	AB	AB	AB	BB	BB	AB	AB	BB	AB	AB	AB	BB	6	4	0.6	0.0874474		BB	AB	AB	BB	AB	BB	AB	BB	AB	BB	5	5	0.5	0		11	9	0.55	0.0435021
rs6384973 (random SNP)	7	12916620	BB	BB	AA	AA	AB	AB	AB	AA	AA	AB	AB	AB	AB	AB	AB	AB	8	2	0.8	0.83708		AB	AA	AB	AB	AB	AB	AA	AB	AA	AA	4	6	0.4	0.0874474		12	8	0.6	0.174895
rs3700068 (random SNP)	7	38982522	BB	BB	AA	AA	AB	AB	AB	AA	AA	AB	AB	AB	AB	AB	AB	AB	8	2	0.8	0.83708		AB	AA	AB	AB	AB	AB	AA	AB	AA	AA	4	6	0.4	0.0874474		12	8	0.6	0.174895

## Sheet: MommeD17
SNP Details			Controls						MommeD17 Mutant Samples																		mut LOD					MommeD17 Wildtype Samples												wildtype LOD					combined LOD
Name	Chr	Position	FVB (Line3.21.33)	FVB (control)	C57 (Line3c.24.1)	C57 (Line3c.24.2)	F1 cont	F1 cont	F2.9.23	F2.9.17	F2.7.15	F2.7.35	F2.7.23	F2.9.29	F2.8.8	F2.7.22	F2.7.22	F2.7.34	F2.9.21	F2.9.22	F2.9.25	F2.9.38	F2.2.10	F2.7.46	F2.7.49	F2.10.1	R	NR	theta	LOD		F2.9.13	F2.7.36	F2.7.43	F2.7.45	F2.9.11	F2.9.31	F2.8.5	F2.10.8	F2.9.40	F2.9.42	F2.9.45	F2.7.47	R	NR	theta	LOD		R
rs6269442	1	3495168	BB	BB	AA	AA	AB	AB	AA	AB	AA	AA	AB	AA	AA	AA	AA	AB	AB	AB	AA	AB	AB	AA	AA	AB	8	10	0.444444	0.0483547		AB	AA	AB	AB	AA	AA	AA	AB	AB	AA	AA	AA	7	5	0.583333	0.0727213		15
rs13475701		4538744	BB	BB	AA	AA	AB	AB	AA	AB	AA	AA	AB	AA	AA	AA	AA	AB	AB	AB	AA	AB	AB	AA	AA	AB	8	10	0.444444	0.0483547		AB	AA	AB	AB	AA	AA	AA	AB	AB	AA	AA	AA	7	5	0.583333	0.0727213		15
rs13475706		5917284	BB	BB	AA	AA	AB	AB	AA	AB	AA	AA	AB	AA	AA	AA	AA	AB	AB	AB	AA	AB	AB	AA	AA	AB	8	10	0.444444	0.0483547		AB	AA	AB	AB	AA	AA	AA	AB	AB	AA	AA	AA	7	5	0.583333	0.0727213		15
rs3684358		8111551	AA	AA	BB	BB	AB	AB	BB	AB	AB	BB	AB	AB	BB	BB	BB	AB	AB	AB	BB	AB	AB	BB	BB	AB	10	8	0.555556	0.0483547		AB	BB	AB	AB	BB	BB	AB	AB	AB	BB	AB	BB	5	7	0.416667	0.0727213		15
rs13475729		12981709	AA	AA	BB	BB	AB	AB	BB	AB	BB	BB	AB	BB	BB	BB	AB	AB	AB	AB	BB	AB	AB	BB	BB	AB	9	9	0.5	0		AB	BB	AB	AB	BB	BB	BB	AB	AB	BB	BB	BB	7	5	0.583333	0.0727213		16
rs3671256		16443156	BB	BB	AA	AA	AB	AB	AA	AB	AA	AA	AB	AA	AA	AA	AB	AB	AB	AB	AA	AB	AB	AA	AA	AB	9	9	0.5	0		AB	AA	AB	AB	AA	AA	AA	AB	AB	AA	AB	AA	6	6	0.5	0		15
rs13475750		19680103	BB	BB	AA	AA	AB	AB	AA	AB	AA	AA	AB	AA	AA	AA	AB	AB	AB	AB	AA	AB	AB	AA	AA	AB	9	9	0.5	0		AB	AA	AB	AB	AA	AA	AA	AB	AB	AA	AA	AA	7	5	0.583333	0.0727213		16
rs6404446		20994482	AA	AA	BB	BB	AB	AB	BB	AB	BB	BB	AB	AB	BB	BB	AB	AB	AB	AB	BB	AB	AB	BB	BB	AB	10	8	0.555556	0.0483547		AB	BB	AB	AB	BB	BB	BB	AB	AB	BB	BB	BB	7	5	0.583333	0.0727213		17
mCV23695025		22386585	AB	BB	AA	AA	AB	AB	AA	AB	AA	AA	AB	AA	AA	AA	AB	AB	AB	AB	AA	AB	AB	AA	AA	AB	9	9	0.5	0		AB	AA	AB	AB	AA	AA	AA	AB	AB	AA	AA	AA	7	5	0.583333	0.0727213		16
rs6173215		22977896	BB	BB	AA	AA	AB	AB	AA	AB	AA	AA	AB	AA	AA	AA	AB	AB	AB	AB	AA	AB	AB	AA	AA	AB	9	9	0.5	0		AB	AA	AB	AB	AA	AA	AA	AB	AB	AA	AA	AA	7	5	0.583333	0.0727213		16
mCV24784983		25471405	BB	BB	AA	AA	AB	AB	AA	AB	AA	AA	AB	AA	AA	AA	AB	AA	AB	AB	AA	AB	AB	AB	AA	AB	9	9	0.5	0		AB	AA	AB	AB	AA	AA	AA	AB	AB	AA	AB	AA	6	6	0.5	0		15
rs6166266		26136349	BB	BB	AA	AA	AB	AB	AA	AB	AA	AA	AB	AA	AA	AA	AB	AA	AB	AB	AA	AB	AB	AB	AA	AB	9	9	0.5	0		AB	AA	AB	AB	AA	AA	AA	AB	AB	AA	AB	AA	6	6	0.5	0		15
rs3677683		27510356	BB	BB	AA	AA	AB	AB	AA	AB	AA	AA	AB	AA	AA	AA	AB	AA	AB	AB	AA	AB	AB	AB	AA	AB	9	9	0.5	0		AB	AA	AB	AB	AA	AA	AA	AB	AB	AA	AB	AA	6	6	0.5	0		15
rs3695988		29990732	BB	BB	AA	AA	NC	NC	AA	AB	AA	AA	AB	AA	AA	AA	AB	NC	AB	AB	AA	NC	AB	AB	AA	AB	8	10	0.444444	0.0483547		AB	AA	AB	AB	AA	AA	AA	AB	NC	AB	AB	AB	5	7	0.416667	0.0727213		13
rs4137502		31102378	AA	AA	BB	BB	AB	AB	BB	AB	BB	BB	AB	BB	BB	BB	AB	BB	AB	AB	BB	AB	AB	AB	BB	AB	9	9	0.5	0		AB	BB	AB	AB	BB	BB	BB	AB	AB	BB	AB	BB	6	6	0.5	0		15
rs3707642		32799125	AA	AA	BB	BB	AB	AB	BB	AB	BB	BB	AB	BB	BB	BB	AB	BB	AB	AB	BB	AB	AB	AB	BB	AB	9	9	0.5	0		AB	BB	AB	AB	BB	BB	BB	AB	AB	BB	AB	BB	6	6	0.5	0		15
rs3681732		34414162	BB	BB	AA	AA	AB	AB	AA	AB	AA	AA	AB	AA	AA	AA	AB	AA	AB	AB	AB	AB	AB	AB	AA	AB	10	8	0.555556	0.0483547		AB	AA	AB	AB	AA	AA	AB	AB	AB	AA	AB	AA	5	7	0.416667	0.0727213		15
rs3683997		36198091	AA	AA	BB	BB	AB	AB	BB	AB	BB	BB	AB	BB	BB	BB	AB	BB	AB	AB	AB	AB	AB	AB	BB	AB	10	8	0.555556	0.0483547		AB	BB	AB	AB	BB	BB	AB	AB	AB	BB	AB	BB	5	7	0.416667	0.0727213		15
rs4222295		39320203	AA	NC	BB	BB	AB	AB	BB	AB	BB	AB	AB	AB	BB	BB	AB	BB	AB	AB	AB	AB	BB	AB	BB	AB	11	7	0.611111	0.194641		AB	BB	AB	AB	BB	BB	AB	AB	AB	BB	BB	AB	5	7	0.416667	0.0727213		16
gnf01.036.770		40297949	AA	AA	BB	BB	AB	AB	BB	AB	BB	AB	AB	BB	BB	BB	AB	BB	AB	AB	AB	AB	BB	AB	BB	AB	10	8	0.555556	0.0483547		AB	BB	AB	AB	BB	BB	AB	AB	AB	BB	AB	AB	4	8	0.333333	0.295145		14
rs13475827		41262551	AA	AA	BB	BB	AB	AB	BB	AB	AB	AB	AB	AB	BB	BB	AB	BB	AB	AB	BB	AB	BB	AB	BB	AB	11	7	0.611111	0.194641		AB	BB	AB	AB	BB	BB	AB	AB	AB	BB	BB	AB	5	7	0.416667	0.0727213		16
rs13475834		42789902	BB	BB	AA	AA	AB	AB	AA	AB	AA	AB	AB	AA	AA	AA	AB	AA	AB	AB	AB	AB	AA	AB	AA	AB	10	8	0.555556	0.0483547		AB	AA	AB	AB	AA	AA	AB	AB	AB	AA	AB	AB	4	8	0.333333	0.295145		14
rs6195073		88494443	BB	BB	AA	AA	AB	AB	AB	BB	BB	AB	BB	BB	BB	AB	AB	BB	AB	AB	AB	AB	BB	AB	BB	AA	9	9	0.5	0		AB	BB	AB	AB	AB	BB	AB	BB	AB	BB	AB	AB	4	8	0.333333	0.295145		13
rs13475980		91575836	AA	AA	BB	BB	AB	AB	AB	BB	BB	AB	BB	BB	BB	AB	AB	BB	AB	AB	AB	AB	BB	AB	BB	AB	10	8	0.555556	0.0483547		AB	BB	AB	AB	AB	BB	AB	BB	AB	BB	AB	AB	4	8	0.333333	0.295145		14
CEL-1_103251925		103251925	AA	AA	BB	BB	AB	AB	AB	BB	BB	AB	BB	BB	BB	AB	AB	BB	AB	AB	AB	AB	BB	AB	BB	AB	10	8	0.555556	0.0483547		AB	BB	BB	AB	AB	BB	AB	BB	AB	BB	AB	AB	5	7	0.416667	0.0727213		15
CEL-1_105423103		105423103	AA	AA	BB	BB	AB	AB	AB	BB	BB	AB	BB	BB	BB	AB	AB	BB	AB	AB	AB	AB	BB	AB	BB	AB	10	8	0.555556	0.0483547		AB	BB	BB	AB	AB	BB	AB	BB	AB	BB	AB	AB	5	7	0.416667	0.0727213		15
rs3685919		109634975	AA	AA	BB	BB	AB	AB	AB	BB	BB	AB	BB	BB	BB	AB	AB	BB	AB	AB	AB	AB	BB	AB	BB	AB	10	8	0.555556	0.0483547		AB	BB	BB	AB	AB	BB	AB	BB	AB	BB	AB	AB	5	7	0.416667	0.0727213		15
rs13476061		113899609	BB	BB	AA	AA	AB	AB	AB	AA	AA	AB	AA	AA	AA	AB	AB	AA	AB	AB	AB	AB	AA	AB	AA	AB	10	8	0.555556	0.0483547		AB	AA	AA	AB	AB	AA	AB	AA	AB	AA	AB	AB	5	7	0.416667	0.0727213		15
rs3674655		117379659	AA	AA	BB	BB	AB	AB	AB	BB	BB	AB	BB	BB	BB	AB	AB	BB	AB	AB	AB	AB	BB	AB	BB	AB	10	8	0.555556	0.0483547		AB	BB	BB	AB	AB	BB	AB	BB	AB	BB	AB	AB	5	7	0.416667	0.0727213		15
rs3678634		120380872	AA	AA	BB	BB	AB	AB	AB	BB	BB	AB	BB	BB	BB	AB	AB	BB	AB	AB	AB	AB	BB	AB	BB	AB	10	8	0.555556	0.0483547		AB	BB	BB	AB	AB	BB	AB	BB	AB	BB	AB	AB	5	7	0.416667	0.0727213		15
rs4137908		125475941	AA	AA	BB	BB	AB	AB	AB	BB	BB	AB	BB	BB	BB	AB	AB	BB	AB	AB	AB	AB	BB	AB	BB	AB	10	8	0.555556	0.0483547		AB	BB	BB	AB	AB	BB	AB	BB	AB	BB	AB	AB	5	7	0.416667	0.0727213		15
rs13476104		128094625	AA	AA	BB	BB	AB	AB	AB	BB	BB	AB	BB	BB	BB	AB	AB	BB	AB	AB	AB	AB	BB	AB	BB	AB	10	8	0.555556	0.0483547		AB	BB	BB	AB	AB	BB	AB	BB	AB	BB	AB	AB	5	7	0.416667	0.0727213		15
rs3699561		130962369	AA	AA	BB	BB	AB	AB	AB	BB	BB	AB	BB	BB	BB	AB	AB	BB	AB	AB	AB	AB	BB	AB	BB	AB	10	8	0.555556	0.0483547		AB	BB	BB	AB	AB	BB	AB	BB	AB	BB	AB	AB	5	7	0.416667	0.0727213		15
rs3724826		131376437	BB	BB	AA	AA	AB	AB	AB	AA	AA	AB	AA	AA	AA	AB	AB	AA	AB	AB	AB	AB	AA	AB	AA	AB	10	8	0.555556	0.0483547		AB	AA	AA	AB	AB	AA	AB	AA	AB	AA	AB	AB	5	7	0.416667	0.0727213		15
rs13476119		134099450	BB	BB	AA	AA	AB	AB	AB	AA	AA	AB	AA	AA	AA	AB	AB	AA	AB	AB	AB	AB	AA	AB	AA	AB	10	8	0.555556	0.0483547		AB	AA	AA	AB	AB	AA	AB	AA	AB	AA	AB	AB	5	7	0.416667	0.0727213		15
rs8250053		135044501	BB	BB	AA	AA	AB	AB	AB	AA	AA	AB	AA	AA	AA	AB	AB	AA	AB	AB	AB	AB	AA	AB	AA	AB	10	8	0.555556	0.0483547		AB	AA	AA	AB	AB	AA	AB	AA	AB	AA	AB	AB	5	7	0.416667	0.0727213		15
gnf01.137.841		138089211	BB	BB	AA	AA	AB	AB	AB	AA	AA	AB	AA	AA	AA	AB	AB	AA	AB	AB	AB	AB	AA	AB	AA	AB	10	8	0.555556	0.0483547		AB	AA	AA	AB	AB	AA	AB	AA	AB	AA	AB	AB	5	7	0.416667	0.0727213		15
rs13476141		140472264	BB	BB	AA	AA	AB	AB	AB	AA	AA	AB	AA	AA	AA	AB	AB	AA	AB	AB	AB	AB	AA	AB	AA	AB	10	8	0.555556	0.0483547		AB	AA	AA	AB	AB	AA	AB	AA	AB	AA	AB	AB	5	7	0.416667	0.0727213		15
rs6382880		142470600	BB	BB	AA	AA	AB	AB	AB	AA	AA	AB	AB	AA	AA	AB	AB	AA	AB	AB	AB	AB	AA	AB	AA	AB	11	7	0.611111	0.194641		AB	AA	AA	AB	AB	AA	AB	AA	AB	AA	AB	AB	5	7	0.416667	0.0727213		16
rs13476152		144012938	BB	BB	AA	AA	AB	AB	AB	AA	AA	AB	AB	AA	AA	AB	AB	AA	AB	AB	AB	AB	AA	AB	AA	AB	11	7	0.611111	0.194641		AB	AA	AA	AB	AB	AA	AB	AA	AB	AA	AB	AB	5	7	0.416667	0.0727213		16
rs3672697		145088382	AA	AA	BB	BB	AB	AB	AB	BB	BB	AB	AB	BB	BB	AB	AB	BB	AB	AB	AB	AB	BB	AB	BB	AB	11	7	0.611111	0.194641		AB	BB	BB	AB	AB	BB	AB	BB	AB	BB	AB	AB	5	7	0.416667	0.0727213		16
rs6411476		148913234	AA	AA	BB	BB	AB	AB	AB	BB	BB	AB	AB	AB	BB	AB	AB	BB	AB	AB	AB	AB	BB	AB	BB	AB	12	6	0.666667	0.442717		AB	BB	BB	AB	AB	BB	AB	BB	AB	BB	AB	AB	5	7	0.416667	0.0727213		17
UT_1_113.684537		156044150	BB	BB	AA	AA	AB	AB	AB	AA	AA	AB	AB	AA	AA	AB	AB	AA	AA	AB	AB	AB	AA	AB	AA	AB	10	8	0.555556	0.0483547		AB	AA	AA	AB	AB	AA	AB	AA	AB	AA	AB	AB	5	7	0.416667	0.0727213		15
rs13476229		169381101	AA	AA	BB	BB	AB	AB	AB	BB	BB	AB	AB	BB	AB	AB	AB	BB	BB	BB	AB	AB	BB	AB	BB	AB	10	8	0.555556	0.0483547		BB	BB	BB	AB	AB	BB	AB	BB	AB	BB	AB	AB	6	6	0.5	0		16
rs3707910		172614886	AA	AA	BB	BB	AB	AB	AB	BB	BB	AB	AB	AB	AB	AB	AB	BB	BB	BB	AB	AB	BB	AB	BB	AB	11	7	0.611111	0.194641		BB	BB	BB	AB	AB	BB	AB	BB	AB	BB	AB	AB	6	6	0.5	0		17
rs13476273		182175880	AA	AA	BB	BB	AB	AB	AB	BB	BB	AB	AB	AB	AB	AB	AB	BB	BB	BB	AB	AB	BB	AB	BB	AB	11	7	0.611111	0.194641		BB	BB	BB	AB	AB	BB	AB	BB	AB	BB	AB	AB	6	6	0.5	0		17
rs3667164		188355284	BB	BB	AA	AA	AB	AB	AB	AA	AA	AB	AB	AB	AB	AB	AB	AB	AA	AA	AB	AA	AA	AB	AA	AB	11	7	0.611111	0.194641		AA	AA	AA	AB	AB	AA	AB	AA	AB	AA	AB	AB	6	6	0.5	0		17
rs13476300		190164592	AA	AA	BB	BB	AB	AB	AB	AB	BB	AB	AB	AB	AB	AB	BB	AB	BB	BB	AB	BB	BB	AB	BB	AB	11	7	0.611111	0.194641		BB	BB	BB	AB	BB	BB	AB	AB	AB	BB	NC	AB	7	5	0.583333	0.0727213		18
rs6213083	2	3972678	AA	AA	BB	BB	AB	AB	BB	AB	AB	BB	BB	BB	AB	AB	AB	AB	AB	AB	AB	BB	AB	AB	BB	BB	11	7	0.611111	0.194641		BB	BB	AB	AB	AB	AB	BB	AB	AB	AB	AB	AB	3	9	0.25	0.681731		14
rs4136817		4258057	AA	AA	BB	BB	AB	AB	BB	AB	AB	BB	BB	BB	AB	AB	AB	AB	AB	AB	BB	BB	AB	AB	BB	BB	10	8	0.555556	0.0483547		BB	BB	AB	AB	AB	AB	BB	AB	AB	AB	BB	AB	4	8	0.333333	0.295145		14
rs6359983		6694892	BB	BB	AA	AA	AB	AB	AA	AB	AB	AA	AA	AA	AB	AB	AB	AB	AB	AB	NC	AA	AB	AB	AA	AA	10	8	0.555556	0.0483547		AA	AA	AB	AA	AB	AB	AA	AB	AB	AB	AB	AB	4	8	0.333333	0.295145		14
rs6240512		10929543	AA	AA	BB	BB	AB	AB	BB	AB	AB	BB	BB	BB	AB	AB	AB	AB	AB	AB	AB	BB	AB	AB	AB	BB	12	6	0.666667	0.442717		BB	BB	AB	BB	AB	AB	BB	AB	AB	AB	AB	AB	4	8	0.333333	0.295145		16
rs3674936		20427488	BB	BB	AA	AA	AB	AB	AA	AA	AB	AA	AA	AA	AB	AB	AB	AB	AB	AB	AA	AA	AB	AB	AB	AA	10	8	0.555556	0.0483547		AA	AA	AA	AA	AB	AB	AA	AB	AB	AB	AA	AB	6	6	0.5	0		16
CEL-2_32981944		32981944	NC	AA	BB	BB	AB	AB	BB	BB	AB	BB	BB	BB	NC	AB	AB	AB	BB	AB	AB	BB	BB	AB	AB	AB	9	9	0.5	0		BB	BB	BB	BB	AB	AB	BB	AB	AB	AB	BB	AB	6	6	0.5	0		15
gnf02.035.469		33954610	BB	BB	AA	AA	AB	AB	AA	AA	AB	AA	AA	AA	AB	AB	AB	AB	AA	AB	AB	AA	AA	AB	AB	AB	10	8	0.555556	0.0483547		AA	AA	AA	AA	AB	AB	AA	AB	AB	AB	AB	AB	5	7	0.416667	0.0727213		15
rs13476439		38071109	AA	AA	BB	BB	AB	AB	BB	BB	AB	BB	BB	BB	AB	AB	AB	AB	BB	AB	AB	BB	BB	AB	AB	AB	10	8	0.555556	0.0483547		BB	BB	BB	BB	AB	AB	BB	AB	AB	AB	AB	AB	5	7	0.416667	0.0727213		15
rs13476454		41244144	BB	BB	AA	AA	AB	AB	AA	AA	AB	AA	AA	AA	AB	AB	AB	AB	AA	AB	AB	AA	AA	AB	AB	AB	10	8	0.555556	0.0483547		AA	AA	AA	AA	AB	AB	AA	AB	AB	AB	AB	AB	5	7	0.416667	0.0727213		15
rs13476467		44361765	NC	AA	BB	BB	AB	AB	BB	BB	AB	BB	BB	AB	AB	AB	AB	AB	BB	AB	BB	BB	BB	AB	AB	AB	10	8	0.555556	0.0483547		BB	BB	BB	BB	AB	AB	BB	AB	AB	AB	AB	AB	5	7	0.416667	0.0727213		15
rs13476472		45653218	BB	BB	AA	AA	AB	AB	AA	AA	AB	AA	AA	AA	AB	AB	AB	AB	AA	AB	AA	AA	AA	AB	AB	AB	9	9	0.5	0		AA	AA	AA	AA	AB	AB	AA	AB	AB	AB	AB	AB	5	7	0.416667	0.0727213		14
rs6265423		47124603	BB	BB	AA	AA	AB	AB	AA	AA	AB	AA	AA	AA	AB	AB	AB	AB	AA	AB	AA	AA	AA	AB	AB	AB	9	9	0.5	0		AA	AA	AA	AA	AB	AB	AA	AB	AB	AB	AA	AB	6	6	0.5	0		15
CEL-2_50605053		50605053	AA	AA	BB	BB	AB	AB	BB	BB	AB	BB	BB	BB	AB	AB	AB	AB	BB	AB	AB	BB	BB	AB	AB	AB	10	8	0.555556	0.0483547		BB	BB	BB	BB	AB	AB	BB	AB	AB	AB	AB	AB	5	7	0.416667	0.0727213		15
rs3725341		51425686	BB	BB	AA	AA	AB	AB	AA	AA	AB	AA	AA	AA	AB	AB	AB	AB	AA	AB	AB	AA	AA	AB	AB	AB	10	8	0.555556	0.0483547		AA	AA	AA	AA	AB	AB	AB	AB	AB	AB	AB	AB	4	8	0.333333	0.295145		14
rs13476503		53143600	AA	AA	BB	BB	AB	AB	BB	BB	AB	BB	BB	AB	AB	AB	AB	AB	BB	AB	AB	BB	BB	AB	AB	AB	11	7	0.611111	0.194641		BB	BB	BB	BB	AB	AB	AB	AB	AB	AB	AB	AB	4	8	0.333333	0.295145		15
rs3718711		56489184	BB	BB	AA	AA	AB	AB	AA	AA	AB	AA	AA	AA	AB	AB	AB	AB	AA	AB	AB	AA	AA	AB	AB	AB	10	8	0.555556	0.0483547		AA	AA	AA	AA	AB	AB	AB	AB	AB	AB	AB	AB	4	8	0.333333	0.295145		14
rs3672719		58142938	AA	AA	BB	BB	AB	AB	BB	BB	AB	BB	BB	BB	AB	AB	AB	AB	BB	AB	AB	BB	BB	AB	AB	AB	10	8	0.555556	0.0483547		BB	BB	BB	BB	AB	AB	AB	AB	AB	AB	AB	AB	4	8	0.333333	0.295145		14
CEL-2_63143553		63143553	BB	BB	AA	AA	AB	AB	AA	AA	AB	AA	AA	AA	AB	AB	AB	AB	AA	AB	AB	AA	AA	AB	AB	AB	10	8	0.555556	0.0483547		AA	AA	AA	AA	AB	AB	AB	AB	AB	AB	AB	AB	4	8	0.333333	0.295145		14
rs6222797		65057687	BB	BB	AA	AA	AB	AB	AA	AA	AB	AA	AA	AA	AB	AB	AB	AB	AA	AB	AB	AA	AA	AB	AB	AB	10	8	0.555556	0.0483547		AA	AA	AA	AA	AB	AB	AB	AB	AB	AB	AB	AB	4	8	0.333333	0.295145		14
rs4136610		70090167	AA	AA	BB	BB	AB	AB	BB	BB	AB	BB	BB	BB	AB	AB	AB	AB	BB	AB	AB	BB	BB	AB	AB	AB	10	8	0.555556	0.0483547		BB	BB	BB	BB	AB	AB	AB	AB	AB	AB	BB	AB	5	7	0.416667	0.0727213		15
rs3664661		71492729	AA	AA	BB	BB	AB	AB	BB	BB	AB	BB	BB	BB	AB	AB	AB	AB	BB	AB	AB	BB	BB	AB	AB	AB	10	8	0.555556	0.0483547		BB	BB	BB	BB	AB	AB	AB	AB	AB	AB	BB	AB	5	7	0.416667	0.0727213		15
rs13476580		74776032	AA	AA	BB	BB	AB	AB	BB	BB	AB	BB	BB	BB	AB	AB	BB	AB	BB	AB	AB	BB	BB	AB	AB	AB	9	9	0.5	0		BB	BB	BB	BB	AB	AB	AB	AB	AB	AB	AB	AB	4	8	0.333333	0.295145		13
rs3722345		80509747	BB	BB	AA	AA	AB	AB	AA	AA	AB	AA	AA	AA	AB	AB	AA	AB	AA	AB	AB	AA	AA	AB	AB	AB	9	9	0.5	0		AA	AA	AA	AA	AB	AB	AB	AB	AB	AB	AB	AB	4	8	0.333333	0.295145		13
rs3667007		82000176	AA	AA	BB	BB	AB	AB	BB	BB	AB	BB	BB	BB	AB	AB	BB	AB	BB	AB	AB	BB	BB	AB	AB	AB	9	9	0.5	0		BB	BB	BB	BB	AB	AB	AB	AB	AB	AB	AB	AB	4	8	0.333333	0.295145		13
rs8273639		84666393	BB	BB	AA	AA	AB	AB	AA	AA	AB	AA	AA	AA	AB	AB	AA	AB	AA	AB	AB	AA	AA	AB	AB	AB	9	9	0.5	0		AA	AA	AA	AA	AB	AB	AB	AB	AB	AB	AB	AB	4	8	0.333333	0.295145		13
rs13476621		87247149	BB	BB	AA	AA	AB	AB	AA	AA	AB	AA	AA	AA	AB	AB	AA	AB	AA	AB	AB	AA	AA	AB	AB	AB	9	9	0.5	0		AA	AA	AA	AA	AB	AB	AB	AB	AB	AB	AB	AB	4	8	0.333333	0.295145		13
rs6404809		88899373	AA	AA	BB	BB	AB	AB	BB	BB	AB	BB	BB	BB	AB	AB	BB	AB	BB	AB	AB	BB	BB	AB	AB	AB	9	9	0.5	0		BB	BB	BB	BB	AB	AB	AB	AB	AB	AB	AB	AB	4	8	0.333333	0.295145		13
rs13476636		91539303	AB	BB	AA	AA	AB	AB	AA	AA	AB	AA	AA	AA	AB	AB	AA	AB	AA	AB	AA	AA	AA	AB	AB	AB	8	10	0.444444	0.0483547		AA	AA	AA	AA	AB	AB	AB	AB	AB	AB	AA	AA	6	6	0.5	0		14
rs13476639		92720804	BB	BB	AA	AA	AB	AB	AA	AA	AB	AA	AA	AA	AB	AB	AA	AB	AA	AB	AB	AA	AA	AB	AB	AB	9	9	0.5	0		AA	AA	AA	AA	AB	AB	AB	AB	AB	AB	AB	AA	5	7	0.416667	0.0727213		14
rs13476649		95929798	AA	AA	BB	BB	AB	AB	BB	BB	AB	BB	BB	BB	AB	AB	BB	BB	BB	AB	AB	BB	BB	AB	AB	AB	8	10	0.444444	0.0483547		BB	BB	BB	BB	AB	AB	AB	AB	AB	AB	AB	BB	5	7	0.416667	0.0727213		13
rs6378047		99378126	NC	AA	BB	BB	AB	AB	BB	BB	AB	BB	BB	AB	NC	AB	BB	BB	BB	AB	AB	BB	BB	AB	AB	AB	8	10	0.444444	0.0483547		NC	BB	BB	BB	AB	AB	AB	AB	AB	AB	AB	BB	5	7	0.416667	0.0727213		13
rs13476666		101217024	BB	BB	AA	AA	AB	AB	AA	AA	AB	AA	AA	AA	AB	AB	AA	AA	AA	AB	AB	AA	AA	AB	AB	AB	8	10	0.444444	0.0483547		AA	AA	AA	AA	AB	AB	AB	AB	AB	AB	AB	AA	5	7	0.416667	0.0727213		13
rs13476689		107356662	BB	BB	AA	AA	AB	AB	AA	AA	AB	AA	AA	AA	AB	AB	AA	AA	AA	AB	AB	AA	AA	AB	AB	AB	8	10	0.444444	0.0483547		AA	AA	AA	AA	AB	AB	AB	AB	AB	AB	AB	AA	5	7	0.416667	0.0727213		13
rs13476691		108396162	BB	BB	AA	AA	AB	AB	AA	AA	AB	AA	AA	AA	AB	AB	AA	AA	AA	AB	AB	AA	AA	AB	AB	AB	8	10	0.444444	0.0483547		AA	AA	AA	AA	AB	AB	AB	AB	AB	AB	AA	AA	6	6	0.5	0		14
rs13476698		111095530	BB	BB	AA	AA	AB	AB	AA	AA	AB	AA	AA	AA	AB	AB	AA	AA	AA	AB	AB	AA	AA	AB	AB	AB	8	10	0.444444	0.0483547		AA	AA	AA	AA	AB	AB	AB	AB	AB	AB	AB	AA	5	7	0.416667	0.0727213		13
CEL-2_111981058		111981058	AA	AA	BB	BB	AB	AB	BB	BB	AB	BB	BB	BB	AB	AB	BB	BB	BB	AB	AB	BB	BB	AB	AB	AB	8	10	0.444444	0.0483547		BB	BB	BB	BB	AB	AB	AB	AB	AB	AB	BB	BB	6	6	0.5	0		14
rs4138562		114161459	BB	BB	AA	AA	AB	AB	AA	AA	AB	AA	AA	AA	AB	AB	AA	AA	AA	AB	AB	AA	AA	AB	AB	AB	8	10	0.444444	0.0483547		AA	AA	AA	AA	AB	AB	AB	AB	AB	AB	AB	AA	5	7	0.416667	0.0727213		13
rs3699172		115671423	BB	BB	AA	AA	AB	AB	AA	AA	AB	AA	AA	AA	AB	AB	AA	AA	AA	AB	AB	AA	AA	AB	AB	AB	8	10	0.444444	0.0483547		AA	AA	AA	AA	AB	AB	AB	AB	AB	AB	AB	AA	5	7	0.416667	0.0727213		13
rs8279354		118948317	BB	BB	AA	AA	AB	AB	AA	AA	AB	AA	AA	AA	AB	AB	AA	AA	AA	AA	AB	AA	AA	AB	AB	AB	7	11	0.388889	0.194641		AA	AA	AA	AA	AB	AB	AB	AB	AB	AB	AB	AA	5	7	0.416667	0.0727213		12
rs3658927		120726441	BB	BB	AA	AA	AB	AB	AA	AA	AB	AA	AA	AA	AB	AB	AA	AA	AA	AA	AB	AA	AA	AB	AB	AB	7	11	0.388889	0.194641		AA	AA	AA	AA	AB	AB	AB	AB	AB	AB	AB	AA	5	7	0.416667	0.0727213		12
rs6228179		123216313	BB	BB	AA	AA	AB	AB	AA	AA	AB	AA	AA	AA	AB	AB	AA	AA	AA	AA	AB	AA	AA	AB	AB	AB	7	11	0.388889	0.194641		AA	AA	AA	AA	AB	AB	AB	AB	AB	AB	AB	AA	5	7	0.416667	0.0727213		12
rs6401493		125046796	BB	BB	AA	AA	AB	AB	AA	AA	AB	AA	AA	AA	AB	AB	AA	AA	AA	AA	AB	AA	AA	AB	AB	AB	7	11	0.388889	0.194641		AA	AA	AA	AA	AB	AB	AB	AB	AB	AB	AB	AA	5	7	0.416667	0.0727213		12
gnf02.126.027		127549770	AA	AA	BB	BB	AB	AB	BB	BB	AB	BB	BB	BB	AB	AB	BB	BB	BB	BB	AB	BB	BB	AB	AB	AB	7	11	0.388889	0.194641		BB	BB	BB	BB	AB	AB	AB	AB	AB	AB	AB	BB	5	7	0.416667	0.0727213		12
rs3661596		129893838	BB	BB	AA	AA	AB	AB	AA	AA	AB	AA	AA	AA	AB	AB	AA	AA	AA	AA	AB	AA	AA	AB	AB	AB	7	11	0.388889	0.194641		AA	AA	AA	AA	AB	AB	AB	AB	AB	AB	AB	AA	5	7	0.416667	0.0727213		12
rs3665528		130762932	AA	AA	BB	BB	AB	AB	BB	BB	AB	BB	BB	BB	AB	AB	BB	BB	BB	BB	AB	BB	BB	AB	AB	AB	7	11	0.388889	0.194641		BB	BB	BB	BB	AB	AB	AB	AB	AB	AB	AB	BB	5	7	0.416667	0.0727213		12
rs6363071		145784318	BB	BB	AA	AA	AB	AB	AA	AA	AB	AA	AA	AA	AB	AB	AA	AA	AA	AA	AB	AA	AA	AB	AB	AB	7	11	0.388889	0.194641		AA	AA	AA	AA	AB	AB	AB	AA	AB	AB	AB	AA	6	6	0.5	0		13
rs6209325		147807884	BB	BB	AA	AA	AB	AB	AA	AA	AB	AA	AA	AA	AB	AB	AA	AA	AA	AA	AB	AA	AA	AB	AB	AB	7	11	0.388889	0.194641		AA	AA	AA	AA	AA	AB	AB	AA	AB	AB	AB	AA	7	5	0.583333	0.0727213		14
rs13476860		156330826	BB	BB	AA	AA	AB	AB	AA	AA	AB	AA	AA	AA	AB	AB	AA	AA	AA	AA	AB	AA	AA	AB	AB	AB	7	11	0.388889	0.194641		AA	AA	AA	AA	AA	AB	AB	AA	AB	AB	AA	AA	8	4	0.666667	0.295145		15
rs3695266		158068522	BB	BB	AA	AA	AB	AB	AA	AA	AB	AA	AA	AA	AB	AB	AA	AA	AA	AA	AB	AA	AA	AB	AB	AB	7	11	0.388889	0.194641		AA	AA	AA	AA	AA	AB	AB	AA	AB	AB	AB	AA	7	5	0.583333	0.0727213		14
rs13476874		159733176	AA	AA	BB	BB	AB	AB	BB	BB	AB	BB	BB	BB	AB	AB	BB	BB	BB	BB	AB	BB	BB	AB	AB	AB	7	11	0.388889	0.194641		BB	BB	BB	BB	BB	AB	AB	BB	AB	AB	BB	BB	8	4	0.666667	0.295145		15
rs3664408		161443571	BB	BB	AA	AA	AB	AB	AA	AA	AB	AA	AA	AA	AB	AB	AA	AA	AA	AA	AB	AA	AA	AB	AB	AB	7	11	0.388889	0.194641		AA	AA	AA	AA	AA	AB	AB	AA	AB	AB	AB	AA	7	5	0.583333	0.0727213		14
rs13476889		164370875	BB	BB	AA	AA	AB	AB	AA	AA	AB	AA	AA	AA	AB	AB	AA	AA	AA	AA	AB	AA	AA	AB	AB	AB	7	11	0.388889	0.194641		AA	AA	AA	AA	AA	AB	AB	AA	AB	AB	AB	AA	7	5	0.583333	0.0727213		14
CEL-2_168586738		168586738	BB	BB	AA	AA	AB	AB	AA	AA	AB	AA	AA	AB	AB	AB	AA	AA	AA	AA	AA	AB	AA	AB	AB	AB	8	10	0.444444	0.0483547		AA	AA	AA	AA	AA	AA	AB	AA	AB	AB	AA	AB	8	4	0.666667	0.295145		16
rs3726974		169905098	AA	AA	BB	BB	AB	AB	BB	BB	AB	BB	BB	AB	AB	AB	BB	BB	BB	BB	AB	AB	BB	AB	AB	AB	9	9	0.5	0		BB	BB	BB	BB	BB	BB	AB	BB	AB	AB	AB	AB	7	5	0.583333	0.0727213		16
rs13476928		174162530	BB	BB	AA	AA	AB	AB	AA	AA	AB	AA	AA	AB	AB	AB	AA	AA	AA	AA	AB	AB	AA	AB	AA	AB	8	10	0.444444	0.0483547		AA	AA	AA	AA	AA	AA	AB	AA	AB	AB	AB	AB	7	5	0.583333	0.0727213		15
rs13476932		174923839	BB	BB	AA	AA	AB	AB	AA	AA	AB	AA	AA	AB	AB	AB	AA	AA	AA	AA	AB	AB	AA	AB	AA	AB	8	10	0.444444	0.0483547		AA	AA	AA	AA	AA	AA	AB	AA	AB	AB	AB	AB	7	5	0.583333	0.0727213		15
rs3679483		179814463	BB	BB	AA	AA	AB	AB	AA	AA	AB	AB	AA	AB	AB	AB	AB	AA	AA	AA	AB	AB	AB	AA	AA	AB	10	8	0.555556	0.0483547		AA	AA	AA	AA	AA	AA	AB	AA	AB	AB	AB	AB	7	5	0.583333	0.0727213		17
rs13476963	3	7703356	AA	AB	BB	BB	AB	AB	AB	BB	AB	BB	AB	AB	BB	BB	AB	BB	BB	AB	AB	AB	AB	AB	BB	BB	10	8	0.555556	0.0483547		BB	BB	AB	BB	AB	AB	AB	BB	BB	BB	AB	BB	7	5	0.583333	0.0727213		17
rs13476969		9744167	AA	AA	BB	BB	AB	AB	AB	BB	AB	BB	AB	AB	BB	BB	AB	BB	BB	AB	AB	AB	AB	AB	BB	BB	10	8	0.555556	0.0483547		BB	BB	AB	BB	AB	AB	AB	BB	BB	BB	AB	BB	7	5	0.583333	0.0727213		17
rs13476973		11073596	AA	AA	BB	BB	AB	AB	AB	BB	AB	BB	AB	AB	BB	BB	AB	BB	BB	AB	AB	AB	AB	AB	BB	BB	10	8	0.555556	0.0483547		BB	BB	AB	BB	AB	AB	AB	BB	BB	BB	AB	BB	7	5	0.583333	0.0727213		17
rs6248752		12161848	BB	BB	AA	AA	AB	AB	AB	AA	AB	AA	AB	AB	AA	AA	AB	AA	AA	AB	AB	AB	AB	AB	AA	AA	10	8	0.555556	0.0483547		AA	AA	AB	AA	AB	AB	AB	AA	AA	AA	AB	AA	7	5	0.583333	0.0727213		17
rs13476985		14943619	AA	AA	BB	BB	AB	AB	AB	BB	AB	BB	AB	AB	BB	BB	AB	AB	BB	AB	AB	AB	AB	AB	BB	BB	11	7	0.611111	0.194641		BB	BB	AB	BB	AB	AB	AB	BB	BB	BB	BB	BB	8	4	0.666667	0.295145		19
rs3659988		16122429	BB	BB	AA	AA	AB	AB	AB	AA	AB	AA	AB	AB	AA	AA	AB	AB	AA	AB	AB	AB	AB	AB	AA	AA	11	7	0.611111	0.194641		AA	AA	AB	AA	AB	AB	AB	AA	AA	AA	AA	AA	8	4	0.666667	0.295145		19
gnf03.015.035		17691447	BB	BB	AA	AA	AB	AB	AB	AA	AB	AA	AB	AB	AA	AA	AB	AB	AA	AB	AB	AB	AB	AB	AA	AA	11	7	0.611111	0.194641		AA	AA	AB	AA	AB	AB	AB	AA	AA	AA	AA	AA	8	4	0.666667	0.295145		19
rs6235984		21215374	BB	BB	AA	AA	AB	AB	AB	AA	AB	AA	AB	AB	AA	AA	AB	AB	AA	AB	AB	AB	AB	AB	AA	AA	11	7	0.611111	0.194641		AA	AA	AB	AA	AB	AB	AB	AA	AA	AA	AA	AA	8	4	0.666667	0.295145		19
rs13477030		27365675	AA	AA	BB	BB	AB	AB	AB	BB	AB	BB	AB	AB	BB	BB	AB	AB	BB	AB	AB	AB	AB	AB	BB	BB	11	7	0.611111	0.194641		BB	BB	BB	BB	AB	AB	BB	BB	BB	BB	AB	BB	9	3	0.75	0.681731		20
rs3660588		30094761	BB	BB	AA	AA	AB	AB	AB	AA	AB	AA	AB	AB	AA	AA	AB	AB	AA	AB	NC	AB	AB	AB	AA	AA	10	8	0.555556	0.0483547		AA	AA	AA	AA	AB	AB	AA	AA	AA	AA	AA	AA	10	2	0.833333	1.26424		20
rs13477043		31257023	AA	AA	BB	BB	AB	AB	AB	BB	AB	BB	AB	AB	BB	BB	AB	AB	BB	AB	AB	AB	AB	AB	AB	BB	12	6	0.666667	0.442717		BB	BB	BB	BB	AB	AB	BB	BB	BB	BB	BB	BB	10	2	0.833333	1.26424		22
gnf03.030.222		33096061	BB	BB	AA	AA	AB	AB	AB	AA	AB	AA	AB	AB	AA	AA	AB	AB	AA	AB	AA	AB	AB	AB	AB	AA	11	7	0.611111	0.194641		AA	AA	AA	AA	AB	AB	AA	AA	AA	AA	AA	AA	10	2	0.833333	1.26424		21
rs4223883		33860283	BB	BB	AA	AA	AB	AB	AB	AA	AB	AA	AB	AB	AA	AA	AB	AB	AA	AB	AB	AB	AB	AB	AB	AA	12	6	0.666667	0.442717		AA	AA	AA	AA	AB	AB	AA	AA	AA	AA	AB	AA	9	3	0.75	0.681731		21
rs6246699		36110851	BB	BB	AA	AA	AB	AB	AB	AA	AB	AA	AB	AB	AA	AA	AB	AB	AA	AB	AB	AB	AB	AB	AB	AA	12	6	0.666667	0.442717		AA	AA	AA	AA	AB	AB	AA	AA	AA	AA	AB	AA	9	3	0.75	0.681731		21
rs6324747		39835273	BB	BB	AA	AA	AB	AB	AB	AA	AB	AB	AB	AB	AA	AA	AB	AB	AA	AB	AB	AB	AB	AB	AB	AA	13	5	0.722222	0.799748		AA	AA	AA	AA	AB	AA	AA	AA	AA	AA	NC	AA	11	1	0.916667	2.1175		24
CEL-3_45598106		45598106	AA	AA	BB	BB	AB	AB	AB	BB	AB	AB	AB	AB	BB	BB	AB	AB	BB	AB	AB	AB	AB	AB	AB	BB	13	5	0.722222	0.799748		BB	BB	BB	BB	AB	BB	BB	BB	BB	BB	AB	BB	10	2	0.833333	1.26424		23
rs13477097		48335184	AA	AA	BB	BB	AB	AB	AB	BB	AB	AB	AB	AB	BB	BB	AB	AB	BB	AB	AB	AB	AB	AB	AB	BB	13	5	0.722222	0.799748		BB	BB	BB	BB	AB	BB	BB	BB	BB	BB	BB	BB	11	1	0.916667	2.1175		24
rs4139913		50623988	AA	AA	BB	BB	AB	AB	AB	BB	AB	AB	AB	AB	BB	BB	AB	AB	BB	AB	AB	AB	AB	AB	AB	BB	13	5	0.722222	0.799748		BB	BB	BB	BB	AB	BB	BB	BB	BB	BB	BB	BB	11	1	0.916667	2.1175		24
rs6241331		52675823	BB	BB	AA	AA	AB	AB	AB	AA	AB	AB	AB	AB	AA	AA	AB	AB	AA	AB	AA	AB	AB	AB	AB	AA	12	6	0.666667	0.442717		AA	AA	AA	AA	AB	AA	AA	AA	AA	AA	AA	AA	11	1	0.916667	2.1175		23
rs4223969		55143939	BB	BB	AA	AA	AB	AB	AB	AA	AB	AB	AB	AB	AA	AA	AB	AB	AA	AB	AB	AB	AB	AB	AB	AA	13	5	0.722222	0.799748		AA	AA	AA	AA	AA	AA	AA	AA	AA	AA	AA	AA	12	0	1	#NUM!		25
rs13477126		56753970	BB	BB	AA	AA	AB	AB	AB	AA	AB	AB	AB	AB	AA	AA	AB	AB	AA	AB	AB	AB	AB	AB	AB	AA	13	5	0.722222	0.799748		AA	AA	AA	AA	AA	AA	AA	AA	AA	AA	AA	AA	12	0	1	#NUM!		25
rs13477138		60037290	AA	AA	BB	BB	AB	AB	AB	BB	AB	AB	AB	AB	BB	BB	AB	AB	BB	AB	AB	AB	AB	AB	AB	BB	13	5	0.722222	0.799748		BB	BB	BB	BB	BB	BB	BB	BB	BB	BB	BB	BB	12	0	1	#NUM!		25
rs13477143		61103349	BB	BB	AA	AA	AB	AB	AB	AA	AB	AB	AB	AB	AA	AA	AB	AB	AB	AB	AA	AB	AB	AB	AB	AA	13	5	0.722222	0.799748		AA	AA	AA	AA	AA	AA	AA	AA	AA	AA	AA	AA	12	0	1	#NUM!		25
rs13477154		63787516	AA	AA	BB	BB	AB	AB	AB	BB	AB	AB	AB	AB	BB	BB	AB	AB	AB	AB	AB	AB	AB	AB	AB	BB	14	4	0.777778	1.27767		BB	BB	BB	BB	BB	BB	BB	BB	BB	BB	AB	BB	11	1	0.916667	2.1175		25
rs6212539		65222079	AA	AA	BB	BB	AB	AB	AB	BB	AB	AB	AB	AB	BB	BB	AB	AB	AB	AB	AB	AB	AB	AB	AB	BB	14	4	0.777778	1.27767		BB	BB	BB	BB	BB	BB	BB	BB	BB	BB	BB	BB	12	0	1	#NUM!		26
gnf03.063.824		66994152	AA	AA	BB	BB	AB	AB	AB	BB	AB	AB	AB	AB	BB	BB	AB	AB	AB	AB	AB	AB	AB	AB	AB	BB	14	4	0.777778	1.27767		BB	BB	BB	BB	BB	BB	BB	BB	BB	BB	BB	BB	12	0	1	#NUM!		26
rs6198234		70361430	BB	BB	AA	AA	AB	AB	AB	AA	AB	AB	AB	AB	AA	AA	AB	AB	AB	AB	AB	AB	AB	AB	AB	AA	14	4	0.777778	1.27767		AA	AA	AA	AA	AA	AA	AA	AA	AA	AA	AB	AA	11	1	0.916667	2.1175		25
rs6264454		71858927	AA	AB	BB	BB	AB	AB	AB	BB	AB	AB	AB	AB	BB	BB	AB	AB	AB	AB	BB	AB	AB	AB	AB	BB	13	5	0.722222	0.799748		BB	BB	BB	BB	BB	BB	BB	BB	BB	BB	BB	BB	12	0	1	#NUM!		25
rs13477201		75852874	AA	AA	BB	BB	AB	AB	AB	BB	AB	AB	AB	AB	BB	BB	AB	AB	AB	AB	AB	AB	AB	AB	AB	BB	14	4	0.777778	1.27767		BB	BB	BB	BB	BB	BB	BB	BB	BB	BB	BB	BB	12	0	1	#NUM!		26
rs13477210		77646357	BB	BB	AA	AA	AB	AB	AB	AA	AB	AB	AB	AB	AA	AA	AB	AB	AB	AB	AB	AB	AB	AB	AB	AA	14	4	0.777778	1.27767		AA	AA	AA	AA	AA	AA	AA	AA	AA	AA	AA	AA	12	0	1	#NUM!		26
rs13477217		79085242	BB	BB	AA	AA	AB	AB	AB	AA	AB	AB	AB	AB	AA	AA	AB	AB	AB	AB	AB	AB	AB	AB	AB	AA	14	4	0.777778	1.27767		AA	AA	AA	AA	AA	AA	AA	AA	AA	AA	AB	AA	11	1	0.916667	2.1175		25
rs13477224		81758272	BB	BB	AA	AA	AB	AB	AB	AA	AB	AB	AB	AB	AA	AA	AB	AB	AB	AB	AA	AB	AB	AB	AB	AB	14	4	0.777778	1.27767		AA	AA	AA	AA	AA	AA	AA	AA	AA	AA	AA	AA	12	0	1	#NUM!		26
rs13477233		83880528	AA	AA	BB	BB	AB	AB	AB	BB	AB	AB	AB	AB	BB	BB	AB	AB	AB	AB	AB	AB	AB	AB	AB	AB	15	3	0.833333	1.89637		BB	BB	BB	BB	BB	BB	BB	BB	BB	BB	BB	BB	12	0	1	#NUM!		27
rs13477251		89418525	AA	AA	BB	BB	AB	AB	AB	BB	AB	AB	AB	AB	BB	BB	AB	AB	AB	AB	AB	AB	AB	AB	AB	AB	15	3	0.833333	1.89637		BB	BB	BB	BB	BB	BB	BB	BB	BB	BB	AB	BB	11	1	0.916667	2.1175		26
rs13477268		93549679	BB	BB	AA	AA	AB	AB	AB	AA	AB	AB	AB	AB	AB	AA	AB	AB	AB	AB	AB	AB	AB	AB	AB	AB	16	2	0.888889	2.69161		AA	AA	AA	AA	AA	AA	AA	AA	AA	AA	AB	AA	11	1	0.916667	2.1175		27
rs3022964		97282711	BB	BB	AA	AA	AB	AB	AB	AA	AB	AB	AB	AB	AB	AA	AB	AB	AB	AB	AA	AB	AB	AB	AB	AB	15	3	0.833333	1.89637		AA	AA	AA	AA	AA	AA	AA	AA	AA	AA	AA	AA	12	0	1	#NUM!		27
rs3726226		98954988	BB	BB	AA	AA	AB	AB	AB	AA	AB	AB	AB	AB	AB	AA	AB	AB	AB	AA	AA	AB	AB	AB	AB	AB	14	4	0.777778	1.27767		AA	AA	AA	AA	AA	AA	AA	AA	AA	AA	AB	AA	11	1	0.916667	2.1175		25
rs4138887		102619416	BB	BB	AA	AA	AB	AB	AB	AA	AB	AB	AB	AB	AB	AA	AB	AB	AB	AA	AA	AB	AB	AB	AB	AB	14	4	0.777778	1.27767		AA	AA	AA	AA	AA	AA	AA	AA	AA	AA	AA	AA	12	0	1	#NUM!		26
rs3701653		103564280	BB	BB	AA	AA	AB	AB	AB	AA	AB	AB	AB	AB	AB	AA	AB	AB	AB	AA	AA	AB	AB	AB	AB	AB	14	4	0.777778	1.27767		AA	AA	AA	AA	AA	AA	AA	AA	AA	AA	AB	AA	11	1	0.916667	2.1175		25
rs13477321		109585764	AA	AA	BB	BB	AB	AB	AB	BB	AB	AB	AB	AB	AB	BB	AB	AB	AB	BB	BB	AB	AB	AB	AB	AB	14	4	0.777778	1.27767		BB	BB	BB	BB	BB	BB	BB	BB	BB	BB	AB	BB	11	1	0.916667	2.1175		25
rs3676545		110649631	BB	BB	AA	AA	AB	AB	AB	AA	AB	AB	AB	AB	AB	AA	AB	AB	AB	AA	AA	AB	AB	AB	AB	AB	14	4	0.777778	1.27767		AA	AA	AA	AA	AA	AA	AA	AA	AA	AA	AA	AA	12	0	1	#NUM!		26
rs3698700		112624069	AA	AA	BB	BB	AB	AB	AB	BB	AB	AB	AB	AB	AB	BB	AB	AB	AB	BB	BB	AB	AB	AB	AB	AB	14	4	0.777778	1.27767		BB	BB	BB	BB	BB	BB	BB	BB	BB	BB	BB	BB	12	0	1	#NUM!		26
gnf03.119.970		116888086	BB	BB	AA	NC	AB	AB	AB	AA	AB	AB	AB	AB	AB	AA	AB	AB	AB	AA	AA	AB	AB	AB	AB	AB	14	4	0.777778	1.27767		AA	AA	AA	AA	AA	AA	AA	AA	AA	NC	NC	NC	12	0	1	#NUM!		26
rs3708412		118002787	NC	BB	AA	AA	AB	AB	AB	AA	AB	AB	AB	AB	AB	AA	AB	AB	AB	AA	AA	AB	AB	AB	AB	AB	14	4	0.777778	1.27767		AA	AA	AA	AA	AA	AB	AA	AA	AA	AA	AB	AA	10	2	0.833333	1.26424		24
CEL-3_120379605		120379605	AA	AA	BB	BB	AB	AB	AB	BB	AB	AB	AB	AB	AB	BB	AB	AB	AB	BB	BB	AB	AB	AB	AB	AB	14	4	0.777778	1.27767		BB	BB	BB	BB	BB	AB	BB	BB	BB	BB	BB	BB	11	1	0.916667	2.1175		25
rs13477404		130952894	BB	BB	AA	AA	AB	AB	AB	AA	AB	AA	AB	AB	AB	AA	AB	AB	AB	AA	AA	AB	AB	AB	AA	AB	12	6	0.666667	0.442717		AA	AA	AA	AA	AA	AB	AA	AA	AA	AA	AA	AA	11	1	0.916667	2.1175		23
rs13477421		134785250	AA	AA	BB	BB	AB	AB	AB	BB	AB	BB	AB	AB	AB	BB	AB	AB	AB	BB	BB	AB	AB	AB	BB	AB	12	6	0.666667	0.442717		BB	BB	BB	BB	BB	AB	BB	BB	BB	BB	AB	BB	10	2	0.833333	1.26424		22
rs3676039		136766271	AA	AA	BB	BB	AB	AB	AB	BB	AB	BB	AB	AB	AB	BB	AB	AB	AB	BB	BB	AB	AB	AB	BB	AB	12	6	0.666667	0.442717		BB	BB	BB	BB	BB	AB	BB	AB	BB	BB	AB	BB	9	3	0.75	0.681731		21
rs13477439		138624013	AA	AA	BB	BB	AB	AB	AB	BB	AB	BB	AB	AB	AB	BB	AB	AB	AB	BB	BB	AB	AB	AB	BB	AB	12	6	0.666667	0.442717		BB	BB	BB	BB	BB	AB	BB	AB	BB	BB	AB	BB	9	3	0.75	0.681731		21
rs3090379		142598970	AA	AA	BB	BB	AB	AB	AB	BB	AB	BB	AB	AB	AB	BB	AB	AB	AB	BB	BB	AB	AB	AB	BB	AB	12	6	0.666667	0.442717		BB	BB	BB	BB	BB	AB	BB	AB	BB	BB	AB	BB	9	3	0.75	0.681731		21
rs6290401		143193940	AA	AA	BB	BB	AB	AB	AB	BB	AB	BB	AB	AB	AB	BB	AB	AB	AB	BB	AB	AB	AB	AB	BB	AB	13	5	0.722222	0.799748		BB	BB	BB	BB	BB	AB	AB	AB	BB	BB	AB	BB	8	4	0.666667	0.295145		21
rs3657112		148942421	AA	AA	BB	BB	AB	AB	AB	BB	AB	BB	AB	AB	AB	BB	AB	BB	AB	BB	AB	AB	AB	AB	BB	AB	12	6	0.666667	0.442717		BB	BB	BB	BB	BB	AB	AB	BB	BB	BB	AB	BB	9	3	0.75	0.681731		21
rs13477494		152154652	AA	AA	BB	BB	AB	AB	AB	BB	AB	BB	AB	AB	AB	BB	AB	BB	AB	NC	AB	AB	AB	AB	BB	AB	12	6	0.666667	0.442717		BB	BB	AB	BB	BB	AB	AB	BB	BB	BB	AB	BB	8	4	0.666667	0.295145		20
rs13477506		155444424	BB	BB	AA	AA	AB	AB	AB	AA	AB	AA	AB	AB	AB	AA	AB	AA	AB	AA	AB	AB	AB	AB	AA	AB	12	6	0.666667	0.442717		AA	AA	AB	AA	AA	AB	AB	AA	AA	AA	AB	AA	8	4	0.666667	0.295145		20
gnf03.160.599		157755333	AA	AA	BB	BB	AB	AB	AB	BB	AB	BB	AB	AB	AB	BB	AB	BB	AB	BB	AB	AB	AB	AB	BB	AB	12	6	0.666667	0.442717		BB	BB	AB	BB	BB	AB	AB	BB	BB	BB	AB	BB	8	4	0.666667	0.295145		20
CEL-3_159340478		159340478	BB	BB	AA	AA	AB	AB	AB	AA	AB	AA	AB	AB	AB	AA	AB	AA	AB	AA	AB	AB	AB	AB	AA	AB	12	6	0.666667	0.442717		AA	AA	AB	AA	AA	AB	AB	AA	AA	AA	AB	AB	7	5	0.583333	0.0727213		19
rs3660863	4	7127435	AA	AA	BB	BB	AB	AB	BB	AB	AB	AB	BB	AB	AB	AB	BB	BB	BB	AB	AB	AB	AB	BB	AB	BB	11	7	0.611111	0.194641		BB	BB	AB	BB	BB	AB	AB	BB	BB	BB	BB	BB	9	3	0.75	0.681731		20
rs6287606		18045313	AA	AA	BB	BB	AB	AB	BB	AB	AB	AB	BB	AB	AB	AB	BB	BB	BB	BB	AB	AB	AB	BB	AB	BB	10	8	0.555556	0.0483547		BB	BB	AB	BB	BB	AB	AB	BB	AB	BB	BB	BB	8	4	0.666667	0.295145		18
CEL-4_19508304		19508304	BB	BB	AA	AA	AB	AB	AA	AB	AB	AB	AA	AB	AB	AB	AA	AA	AA	AA	AB	AB	AB	AA	AB	AA	10	8	0.555556	0.0483547		AA	AA	AB	AA	AA	AB	AB	AA	AB	AA	AA	AA	8	4	0.666667	0.295145		18
rs13477596		20665789	AA	AA	BB	BB	AB	AB	BB	AB	AB	AB	BB	AB	AB	AB	BB	BB	BB	BB	AB	AB	AB	BB	AB	BB	10	8	0.555556	0.0483547		BB	BB	AB	BB	BB	AB	AB	BB	AB	BB	BB	BB	8	4	0.666667	0.295145		18
gnf04.019.134		22305486	BB	BB	AA	AA	AA	AB	AA	AB	AB	AB	AA	AB	AB	AB	AA	AA	AA	AA	AB	AB	BB	AA	AB	AA	9	9	0.5	0		AA	AA	AB	AA	AA	AB	AB	AA	AB	AA	AA	AA	8	4	0.666667	0.295145		17
mCV22919271		24149712	BB	BB	AA	AA	AB	AB	AA	AB	AB	AB	AA	AB	AB	AB	AA	AA	AA	AA	AB	AB	AB	AA	AB	AA	10	8	0.555556	0.0483547		AA	AA	AB	AA	AA	AB	AB	AA	AB	AA	AA	AA	8	4	0.666667	0.295145		18
rs13477617		27105003	BB	BB	AA	AA	AB	AB	AA	AB	AB	AB	AA	AB	AB	AB	AA	AA	AA	AA	AB	AB	AB	AA	AB	AA	10	8	0.555556	0.0483547		AA	AA	AB	AA	AA	AB	AB	AA	AB	AA	AA	AA	8	4	0.666667	0.295145		18
rs3701432		29487208	BB	BB	AA	AA	AB	AB	AA	AB	AB	AB	AA	AB	AB	AB	AA	AA	AA	AA	AB	AB	AB	AA	AB	AA	10	8	0.555556	0.0483547		AA	AA	AB	AA	AA	AB	AB	AA	AB	AA	AA	AA	8	4	0.666667	0.295145		18
CEL-4_30653207		30653207	BB	BB	AA	AA	AB	AB	AA	AB	AB	AB	AA	AB	AB	AB	AA	AA	AA	AA	AB	AB	AB	AA	AB	AA	10	8	0.555556	0.0483547		AA	AA	AB	AA	AA	AB	AB	AA	AB	AA	AA	AA	8	4	0.666667	0.295145		18
rs3663744		31215491	AA	AA	BB	BB	AB	AB	BB	AB	AB	AB	BB	AB	AB	AB	BB	BB	BB	BB	AB	AB	AB	BB	AB	BB	10	8	0.555556	0.0483547		BB	BB	AB	BB	BB	AB	AB	BB	AB	BB	BB	BB	8	4	0.666667	0.295145		18
rs3674908		32441103	AA	AA	BB	BB	AB	AB	BB	AB	AB	AB	BB	AB	AB	AB	BB	BB	BB	BB	AB	AB	AB	BB	AB	BB	10	8	0.555556	0.0483547		BB	BB	AB	BB	BB	AB	AB	BB	AB	BB	BB	BB	8	4	0.666667	0.295145		18
rs13477643		35074381	AA	AA	BB	BB	AB	AB	BB	AB	AB	AB	BB	AB	AB	AB	BB	BB	BB	BB	AB	AB	AB	BB	AB	BB	10	8	0.555556	0.0483547		BB	BB	AB	BB	BB	AB	AB	BB	AB	BB	BB	BB	8	4	0.666667	0.295145		18
rs3698283		42429891	AA	AA	BB	BB	AB	AB	BB	AB	AB	AB	BB	AB	AB	AB	AB	BB	AB	BB	AB	AB	AB	BB	AB	BB	12	6	0.666667	0.442717		BB	BB	AB	BB	BB	AB	AB	BB	AB	BB	BB	BB	8	4	0.666667	0.295145		20
rs3677770		53964528	AA	AA	BB	BB	AB	AB	BB	AB	AB	AB	BB	AB	AB	AB	AB	AB	AB	BB	AB	AB	BB	BB	BB	BB	11	7	0.611111	0.194641		BB	BB	AB	AB	BB	AB	AB	BB	AB	BB	BB	BB	7	5	0.583333	0.0727213		18
rs3712541		59103430	AA	AA	BB	BB	AB	AB	BB	AB	AB	AB	BB	AB	AB	AB	AB	AB	AB	BB	AB	AB	BB	BB	BB	BB	11	7	0.611111	0.194641		BB	AB	AB	AB	BB	AB	AB	BB	AB	BB	BB	BB	6	6	0.5	0		17
rs6254381		62013092	BB	BB	AA	AA	AB	AB	AB	AB	AB	AB	AA	AB	AB	AB	AB	AB	AB	AB	AB	AB	AA	AA	AA	AA	13	5	0.722222	0.799748		AA	AB	AB	AB	AA	AB	AB	AA	AB	AA	AA	AA	6	6	0.5	0		19
rs13477838		89450763	AA	AA	BB	BB	AB	AB	AB	AB	AB	AB	BB	AB	BB	AB	AB	AB	AB	AB	AB	AB	BB	AB	BB	BB	13	5	0.722222	0.799748		BB	AB	AB	AB	BB	AB	BB	BB	AB	BB	BB	BB	7	5	0.583333	0.0727213		20
rs13477866		97650355	NC	BB	AA	AA	AB	AB	AB	AB	AB	AB	AA	AB	AA	AB	AB	AB	AB	AB	AA	AB	AA	AB	AA	AA	12	6	0.666667	0.442717		AA	AB	AB	AB	AA	AB	AA	AA	AB	AA	AA	AA	7	5	0.583333	0.0727213		19
rs13477883		102307704	AA	AA	BB	BB	AB	AB	AB	AB	AB	AB	BB	AB	BB	AB	AB	AB	AB	AB	AB	AB	BB	AB	BB	BB	13	5	0.722222	0.799748		BB	AB	AB	AB	BB	AB	BB	BB	AB	BB	NC	BB	7	5	0.583333	0.0727213		20
rs6324470		104323754	BB	BB	AA	AA	AB	AB	AB	AB	AB	AB	AA	AB	AA	AB	AB	AB	AB	AB	AB	AB	AA	AB	AA	AA	13	5	0.722222	0.799748		AA	AB	AB	AB	AA	AB	AA	AA	AB	AA	AA	AA	7	5	0.583333	0.0727213		20
rs6226080		107056497	AA	AA	BB	BB	AB	AB	AB	AB	AB	AB	BB	AB	BB	AB	AB	AB	AB	AB	AB	AB	BB	AB	BB	BB	13	5	0.722222	0.799748		BB	AB	AB	AB	BB	AB	BB	BB	AB	BB	BB	BB	7	5	0.583333	0.0727213		20
rs3710617		108380717	BB	BB	AA	AA	AB	AB	AB	AB	AB	AB	AA	AB	AA	AB	AB	AB	AB	AB	AA	AB	AA	AB	AA	AA	12	6	0.666667	0.442717		AA	AB	AB	AB	AA	AB	AA	AA	AB	AA	AA	AA	7	5	0.583333	0.0727213		19
rs6381371		114381685	NC	AA	BB	BB	AB	AB	AB	AB	AB	AB	BB	AB	AB	AB	AB	AB	AB	AB	AB	AB	BB	AB	BB	BB	14	4	0.777778	1.27767		AB	AB	BB	AB	BB	AB	BB	BB	AB	BB	BB	BB	7	5	0.583333	0.0727213		21
rs3692563		116737689	AA	AA	BB	BB	AB	AB	AB	AB	AB	AB	AB	AB	BB	AB	AB	AB	AB	AB	AB	AB	BB	AB	BB	BB	14	4	0.777778	1.27767		BB	AB	BB	AB	BB	AB	BB	BB	AB	BB	BB	BB	8	4	0.666667	0.295145		22
rs3675629		119404209	NC	AA	BB	BB	AB	AB	AB	AB	AB	AB	AB	AB	BB	AB	AB	AB	AB	AB	AB	AB	BB	AB	BB	BB	14	4	0.777778	1.27767		BB	AB	BB	AB	BB	AB	BB	BB	AB	BB	AB	BB	7	5	0.583333	0.0727213		21
rs13477959		122566268	AA	AA	BB	BB	AB	AB	AB	AB	AB	AB	AB	AB	BB	AB	AB	AB	AB	AB	AB	AB	BB	AB	BB	BB	14	4	0.777778	1.27767		BB	AB	BB	AB	BB	AB	BB	BB	AB	BB	BB	BB	8	4	0.666667	0.295145		22
rs6355837		128083691	BB	BB	AA	AA	AB	AB	AB	AB	AB	AB	AB	AB	AA	AB	AB	AB	AB	AB	NC	AB	AA	AB	AA	AA	13	5	0.722222	0.799748		AA	AB	AA	AB	AA	AB	AA	AA	AB	AA	AA	AA	8	4	0.666667	0.295145		21
rs3663950		134187547	BB	BB	AA	AA	AB	AB	AB	AB	AB	AB	AB	AB	AA	AB	AB	AB	AB	AB	AA	AA	AA	AB	AA	AA	12	6	0.666667	0.442717		AA	AB	AA	AB	AA	AB	AA	AA	AB	AA	AA	AA	8	4	0.666667	0.295145		20
rs13478002		135132664	AA	AA	BB	BB	AB	AB	AB	AB	AB	AB	AB	AB	BB	AB	AB	AB	AB	AB	AB	BB	BB	AB	BB	BB	13	5	0.722222	0.799748		BB	AB	BB	AB	BB	AB	BB	BB	AB	BB	BB	BB	8	4	0.666667	0.295145		21
rs4224864		136662000	AB	AA	AB	BB	AB	AB	AB	AB	AB	AB	AB	AB	AB	AB	AB	AB	AB	AB	AB	BB	AB	AB	BB	BB	15	3	0.833333	1.89637		AB	AB	BB	AB	BB	AB	BB	BB	AB	BB	BB	AB	6	6	0.5	0		21
rs3719891		140961583	BB	BB	AA	AA	AB	AA	AB	AB	AB	AB	AB	AB	AA	AA	AB	AB	AB	AA	AB	AA	AB	AB	AA	AA	12	6	0.666667	0.442717		AA	AB	AA	AB	AA	AB	AA	AA	AB	AA	AA	AB	7	5	0.583333	0.0727213		19
rs3023025		141638718	BB	BB	AA	AA	AB	AB	AB	AB	AB	AB	AB	AB	AA	AA	AB	AB	AB	AA	AB	AA	AB	AB	AA	AB	13	5	0.722222	0.799748		AA	AB	AA	AB	AA	AB	AA	AA	AB	AA	AB	AB	6	6	0.5	0		19
rs13478089		152316000	AA	AA	BB	BB	AB	AB	AB	BB	AB	AB	BB	AB	BB	BB	AB	AB	AB	BB	AB	BB	AB	AB	BB	BB	10	8	0.555556	0.0483547		BB	AB	BB	AB	BB	AB	BB	BB	AB	BB	AB	AB	6	6	0.5	0		16
rs13478068		153104114	BB	BB	AA	AA	AB	AB	AB	AA	AB	AB	AA	AB	AA	AA	AB	AA	AB	AA	AB	AA	AB	AA	AA	AA	8	10	0.444444	0.0483547		AA	AB	AA	AB	AA	AB	AA	AA	AB	AA	AA	AB	7	5	0.583333	0.0727213		15
rs6279100		154069720	BB	BB	AA	AA	AB	AB	AB	AA	AB	AB	AA	AB	AA	AA	AB	AA	AB	AA	AB	AA	AB	AA	AA	AA	8	10	0.444444	0.0483547		AA	AA	AA	AB	AA	AB	AA	AA	AB	AA	AA	AB	8	4	0.666667	0.295145		16
mCV24244050	5	3061523	BB	BB	AA	AA	AB	AB	AB	AA	AA	AA	AB	AA	AB	AB	AB	AA	AB	AB	AB	AB	AB	AB	AB	AA	12	6	0.666667	0.442717		AB	AB	AA	AB	AB	AA	AB	AB	AB	AB	AB	AA	3	9	0.25	0.681731		15
rs3664617		4474737	BB	BB	AA	AA	AB	AB	AA	AA	AA	AB	AA	AB	AA	AB	AB	AB	AA	AB	AA	AB	AB	AB	AB	AA	10	8	0.555556	0.0483547		AA	AB	AB	AB	AB	AA	AA	AB	AA	AB	AB	AB	4	8	0.333333	0.295145		14
rs6402980		5438798	AA	AA	BB	BB	AB	AB	BB	BB	BB	AB	BB	AB	BB	AB	AB	AB	BB	AB	BB	AB	AB	AB	AB	BB	10	8	0.555556	0.0483547		BB	AB	AB	AB	AB	BB	BB	AB	BB	AB	AB	AB	4	8	0.333333	0.295145		14
rs3714258		11417181	AA	AA	BB	BB	AB	AB	BB	BB	BB	AB	BB	AB	BB	AB	AB	AB	BB	AB	BB	AB	AB	AB	AB	BB	10	8	0.555556	0.0483547		BB	AB	AB	AB	AB	BB	BB	AB	BB	AB	AB	AB	4	8	0.333333	0.295145		14
rs3687916		13389454	AA	AA	BB	BB	AB	AB	BB	BB	BB	AB	BB	AB	BB	AB	AB	AB	BB	AB	BB	AB	AB	AB	AB	BB	10	8	0.555556	0.0483547		BB	AB	AB	BB	AB	BB	BB	AB	BB	AB	AB	AB	5	7	0.416667	0.0727213		15
rs6353097		13875606	BB	BB	AA	AA	AB	AB	AA	AA	AA	AB	AA	AB	AA	AB	AB	AB	AA	AB	AA	AB	AB	AB	AB	AA	10	8	0.555556	0.0483547		AA	AB	AB	AA	AB	AA	AA	AB	AA	AB	AB	AB	5	7	0.416667	0.0727213		15
rs13478139		21398479	BB	BB	AA	AA	AB	AB	AA	AA	AA	AB	AA	AB	AA	AB	AB	AB	AA	AB	AA	AB	AB	AB	AB	AA	10	8	0.555556	0.0483547		AB	AB	AB	AA	AB	AA	AA	AB	AA	AB	AB	AB	4	8	0.333333	0.295145		14
rs13478154		25501830	BB	BB	AA	AA	AB	AB	AA	AA	AA	AB	AA	AB	AA	AB	AB	AB	AA	AB	AA	AB	AB	AB	AB	AB	11	7	0.611111	0.194641		AB	AB	AB	AA	AB	AA	AA	AB	AA	AB	AB	AB	4	8	0.333333	0.295145		15
rs3680434		27162034	AA	AA	BB	BB	AB	AB	BB	BB	BB	AB	BB	AB	BB	AB	AB	AB	BB	AB	BB	AB	AB	AB	AB	BB	10	8	0.555556	0.0483547		AB	AB	AB	BB	AB	BB	BB	AB	BB	AB	AB	AB	4	8	0.333333	0.295145		14
rs13469943		29486094	BB	BB	AA	AA	AB	AB	AA	AA	AA	AB	AA	AB	AA	AB	AB	AB	AA	AB	AA	AB	AB	AB	AB	AA	10	8	0.555556	0.0483547		AB	AB	AB	AA	AB	AA	AA	AB	AA	AB	AB	AB	4	8	0.333333	0.295145		14
rs3700706		31071103	BB	BB	AA	AA	AB	AB	AA	AA	AA	AB	AA	AB	AA	AB	AB	AB	AA	AB	AA	AB	AB	AB	AB	AA	10	8	0.555556	0.0483547		AB	AB	AB	AA	AB	AA	AA	AB	AA	AB	AB	AB	4	8	0.333333	0.295145		14
rs13459085		33353887	BB	BB	AA	AA	AB	AB	AA	AA	AA	AB	AA	AB	AA	AB	AB	AB	AA	AB	AA	AB	AB	AB	AB	AA	10	8	0.555556	0.0483547		AB	AB	AB	AA	AB	AA	AA	AB	AA	AB	AB	AB	4	8	0.333333	0.295145		14
rs6256504		38327673	BB	BB	AA	AA	AB	AB	AA	AA	AA	AB	AA	AB	AB	AB	AB	AB	AB	AB	AA	AB	AB	AB	AB	AA	12	6	0.666667	0.442717		AB	AB	AB	AA	AB	AB	AA	AB	AA	AB	AB	AB	3	9	0.25	0.681731		15
rs13478205		39608047	BB	BB	AA	AA	AB	AB	AA	AA	AA	AB	AA	AB	AB	AB	AB	AB	AB	AB	AA	AB	AB	AB	AB	AA	12	6	0.666667	0.442717		AB	AB	AB	AA	AB	AB	AA	AB	AA	AB	AB	AB	3	9	0.25	0.681731		15
rs6215373		42914749	AA	AA	BB	BB	AB	AB	BB	BB	AB	AB	BB	AB	AB	AB	AB	AB	AB	AB	BB	AB	AB	AB	AB	BB	13	5	0.722222	0.799748		AB	AB	AB	BB	AB	AB	BB	AB	BB	AB	AB	AB	3	9	0.25	0.681731		16
rs13478223		43971357	AA	AA	BB	BB	AB	AB	BB	BB	AB	AB	BB	AB	AB	AB	AB	AB	AB	AB	BB	AB	AB	AB	AB	BB	13	5	0.722222	0.799748		AB	AB	AB	BB	AB	AB	BB	AB	BB	AB	AB	AB	3	9	0.25	0.681731		16
rs3659933		44700900	AA	AA	BB	BB	AB	AB	BB	BB	AB	AB	BB	AB	AB	AB	AB	AB	AB	AB	BB	AB	AB	AB	AB	BB	13	5	0.722222	0.799748		AB	AB	AB	BB	AB	AB	BB	AB	BB	AB	AB	AB	3	9	0.25	0.681731		16
CEL-5_45872918		45872918	AA	AA	BB	BB	AB	AB	BB	BB	AB	AB	BB	AB	AB	AB	AB	AB	AB	AB	BB	AB	AB	AB	AB	BB	13	5	0.722222	0.799748		AB	AB	AB	BB	AB	AB	BB	AB	BB	AB	AB	AB	3	9	0.25	0.681731		16
rs3714001		49310150	BB	BB	AA	AA	AB	AB	AA	AA	AB	AB	AA	AB	AB	AB	AB	AB	AB	AB	AA	AB	AB	AA	AB	AA	12	6	0.666667	0.442717		AB	AB	AB	AA	AB	AB	AA	AB	AA	AB	AB	AB	3	9	0.25	0.681731		15
rs3664008		52283097	BB	BB	AA	AA	AB	AB	AA	AA	AB	AB	AA	AB	AB	AB	AB	AB	AB	AB	AA	AB	AB	AA	AB	AA	12	6	0.666667	0.442717		AB	AB	AB	AA	AB	AB	AA	AB	AA	AB	AB	AB	3	9	0.25	0.681731		15
mCV23125912		53853311	AA	AA	BB	BB	AB	AB	BB	BB	AB	AB	BB	AB	AB	AB	AB	AB	AB	AB	BB	AB	AB	BB	AB	BB	12	6	0.666667	0.442717		AB	AB	AB	BB	BB	AB	BB	AB	BB	AB	AB	AB	4	8	0.333333	0.295145		16
CEL-5_56167948		56167948	BB	BB	AA	AA	AB	AB	AA	AA	AB	AB	AA	AB	AB	AB	AB	AB	AB	AB	AA	AB	AB	AA	AB	AA	12	6	0.666667	0.442717		AB	AB	AB	AA	AA	AB	AA	AB	AA	AB	AB	AB	4	8	0.333333	0.295145		16
rs3090667		58891807	AA	AA	BB	BB	AB	AB	AB	BB	AB	AB	BB	AB	AB	AB	AB	AB	AB	AB	BB	AB	AB	BB	AB	BB	13	5	0.722222	0.799748		AB	AB	AB	BB	BB	AB	BB	AB	BB	AB	AB	AB	4	8	0.333333	0.295145		17
rs6187409		61437749	BB	BB	AA	AA	AB	AB	AA	AA	AB	AB	AA	AB	AB	AB	AB	AB	AB	AB	AA	AB	AB	AA	AB	AA	12	6	0.666667	0.442717		AB	AB	AB	AA	AA	AB	AA	AB	AA	AB	AB	AB	4	8	0.333333	0.295145		16
mCV23386455		62818443	BB	BB	AA	AA	AB	AB	AA	AA	AB	AB	AA	AB	AB	AB	AB	AB	AB	AB	AA	AB	AB	AA	AB	AA	12	6	0.666667	0.442717		AB	AB	AB	AA	AA	AB	AA	AB	AA	AB	AB	AB	4	8	0.333333	0.295145		16
mCV22996021		75065363	AA	AA	BB	BB	AB	AB	BB	BB	AB	AB	BB	AB	AB	AB	AB	BB	AB	AB	BB	AB	AB	BB	AB	BB	11	7	0.611111	0.194641		AB	AB	AB	BB	BB	AB	BB	AB	BB	AB	AB	AB	4	8	0.333333	0.295145		15
rs3721607		81282125	BB	BB	AA	AA	AB	AB	AA	AA	AB	AB	AA	AB	AB	AB	AB	AA	AB	AB	AA	AB	AB	AA	AB	AA	11	7	0.611111	0.194641		AB	AB	AB	AA	AA	AB	AA	AB	AA	AB	AB	AB	4	8	0.333333	0.295145		15
CEL-5_87173557		87173557	BB	BB	AA	AA	AB	AB	AA	AA	AB	AB	AA	AB	AB	AB	AB	AA	AB	AB	AB	AB	AB	AA	AB	AA	12	6	0.666667	0.442717		AB	AB	AB	AA	AA	AB	AB	AB	AA	AB	AB	AB	3	9	0.25	0.681731		15
gnf05.084.686		88364567	BB	BB	AA	AA	AB	AB	AA	AA	AB	AB	AA	AB	AB	AB	AB	AA	AB	AB	AB	AB	AB	AA	AB	AA	12	6	0.666667	0.442717		AB	AB	AB	AA	AA	AB	AB	AB	AA	AB	AB	AB	3	9	0.25	0.681731		15
rs3673049		88498569	AA	AA	BB	BB	AB	AB	BB	BB	AB	AB	BB	AB	AB	AB	AB	BB	AB	AB	AB	AB	AB	BB	AB	BB	12	6	0.666667	0.442717		AB	AB	AB	BB	BB	AB	AB	AB	BB	AB	AB	AB	3	9	0.25	0.681731		15
rs13478388		89674255	BB	BB	AA	AA	AB	AB	AA	AA	AB	AB	AA	AB	AB	AB	AB	AA	AB	AB	AB	AB	AB	AA	AB	AA	12	6	0.666667	0.442717		AB	AB	AB	AA	AA	AB	AB	AB	AA	AB	AB	AB	3	9	0.25	0.681731		15
rs6232866		90936845	BB	BB	AA	AA	AB	AB	AA	AA	AB	AB	AA	AB	AB	AB	AB	AA	AB	AB	AB	AB	AB	AA	AB	AA	12	6	0.666667	0.442717		AB	AB	AB	AA	AA	AB	AB	AB	AA	AB	AB	AB	3	9	0.25	0.681731		15
rs13478402		93496397	AA	AA	BB	BB	AB	AB	BB	BB	AB	AB	BB	AB	AB	AB	AB	BB	AB	AB	AB	AB	AB	BB	AB	BB	12	6	0.666667	0.442717		AB	AB	AB	BB	BB	AB	AB	AB	BB	AB	AB	AB	3	9	0.25	0.681731		15
CEL-5_93945748		93945748	AA	AA	BB	BB	AB	AB	BB	BB	AB	AB	BB	AB	AB	AB	AB	BB	AB	AB	AB	AB	AB	BB	AB	BB	12	6	0.666667	0.442717		AB	AB	AB	BB	BB	AB	AB	AB	BB	AB	AB	AB	3	9	0.25	0.681731		15
rs3661241		95154383	AA	AA	BB	BB	AB	AB	BB	BB	AB	AB	BB	AB	AB	AB	AB	BB	AB	AB	AB	AB	AB	BB	AB	BB	12	6	0.666667	0.442717		AB	AB	AB	BB	BB	AB	AB	AB	BB	AB	AB	AB	3	9	0.25	0.681731		15
rs3705458		96618852	AA	AA	BB	BB	AB	AB	BB	BB	AB	AB	BB	AB	AB	AB	AB	BB	AB	AB	AB	AB	AB	BB	AB	BB	12	6	0.666667	0.442717		AB	AB	AB	BB	BB	AB	AB	AB	BB	AB	AB	AB	3	9	0.25	0.681731		15
rs13478451		106102700	BB	BB	AA	AA	AB	AB	AA	AA	AB	AA	AA	AB	AB	AB	AB	AA	AB	AB	AB	AB	AB	AA	AB	AA	11	7	0.611111	0.194641		AB	AB	AB	AA	AA	AB	AB	AB	AA	AB	AB	AB	3	9	0.25	0.681731		14
gnf05.106.197		109421273	BB	BB	AA	AA	AB	AB	AA	AA	AB	AA	AA	AB	AB	AB	AB	AA	AB	AA	AB	AB	AB	AA	AB	AA	10	8	0.555556	0.0483547		AB	AB	AB	AA	AA	AB	AB	AB	AA	AB	AA	AB	4	8	0.333333	0.295145		14
rs13478473		111603432	BB	BB	AA	AA	AB	AB	AA	AA	AB	AA	AA	AB	AB	AB	AB	AA	AB	AA	AB	AB	AB	AA	AB	AA	10	8	0.555556	0.0483547		AB	AB	AB	AA	AA	AB	AB	AB	AA	AB	AA	AB	4	8	0.333333	0.295145		14
gnf05.110.207		113532900	BB	BB	AA	AA	AB	AB	AA	AA	AB	AA	AA	AB	AB	AB	AB	AA	AB	AA	AB	AB	AB	AA	AB	AA	10	8	0.555556	0.0483547		AB	AB	AB	AA	AA	AB	AB	AB	AA	AB	AA	AB	4	8	0.333333	0.295145		14
CEL-5_117374791		117374791	AA	AA	BB	BB	AB	AB	BB	BB	AB	BB	BB	AB	AB	AB	AB	BB	AB	BB	AB	AB	AB	BB	AB	BB	10	8	0.555556	0.0483547		AB	AB	AB	BB	BB	AB	AB	AB	BB	BB	BB	AB	5	7	0.416667	0.0727213		15
rs13478518		125334324	BB	BB	AA	AA	AB	AB	AA	AA	AB	AA	AA	AB	AB	AB	AB	AA	AB	AA	AB	AB	AB	AA	AB	AA	10	8	0.555556	0.0483547		AB	AB	AB	AA	AA	AB	AB	AB	AA	AA	AA	AB	5	7	0.416667	0.0727213		15
rs13478540		131766121	BB	BB	AA	AA	AB	AB	AA	AA	AB	AA	AA	AB	AB	AB	AB	AA	AB	AA	AB	AB	AB	AA	AB	AA	10	8	0.555556	0.0483547		AB	AB	AB	AA	AA	AB	AB	AB	AA	AA	AA	AB	5	7	0.416667	0.0727213		15
rs13478546		133978719	AA	AA	BB	BB	AB	AB	BB	BB	AB	BB	BB	AB	AB	AB	AB	BB	AB	BB	AB	AB	AB	BB	AB	BB	10	8	0.555556	0.0483547		AB	AB	AB	BB	BB	AB	AB	AB	BB	BB	BB	AB	5	7	0.416667	0.0727213		15
rs4225536		135836567	BB	BB	AA	AA	AB	AB	AA	AA	AB	AA	AA	AB	AB	AB	AB	AA	AB	AA	AB	AB	AB	AA	AB	AA	10	8	0.555556	0.0483547		AB	AB	AB	AA	AA	AB	AB	AB	AA	AA	AA	AB	5	7	0.416667	0.0727213		15
rs6298689		137173297	BB	BB	AA	AA	AB	AB	AA	AA	AB	AA	AA	AB	AB	AB	AB	AA	AB	AA	AB	AB	AB	AA	AB	AA	10	8	0.555556	0.0483547		AB	AB	AB	AA	AA	AB	AB	AB	AA	AA	AA	AB	5	7	0.416667	0.0727213		15
rs3656197		139206611	AA	AA	BB	BB	AB	AB	BB	BB	AB	BB	BB	AB	AB	BB	AB	BB	AB	BB	AB	AB	AB	BB	AB	BB	9	9	0.5	0		AB	AB	AB	BB	BB	AB	AB	AB	BB	BB	BB	AB	5	7	0.416667	0.0727213		14
rs3718776		147051702	AA	AA	BB	BB	AB	AB	BB	BB	AB	AB	BB	AB	BB	BB	BB	AB	AB	BB	AB	AB	BB	BB	BB	BB	7	11	0.388889	0.194641		AB	AB	AB	BB	BB	AB	AB	AB	BB	BB	BB	AB	5	7	0.416667	0.0727213		12
rs3661828	6	3167392	AA	AA	BB	BB	AB	AB	AB	AB	BB	BB	AB	AB	AB	AB	AB	AB	AB	BB	AB	AB	AB	BB	AB	BB	13	5	0.722222	0.799748		BB	BB	AB	BB	AB	AB	AB	AB	BB	BB	AB	BB	6	6	0.5	0		19
rs13478602		3547547	AA	AA	BB	BB	AB	AB	AB	AB	BB	BB	AB	AB	AB	AB	AB	AB	AB	BB	AB	AB	AB	BB	AB	BB	13	5	0.722222	0.799748		BB	BB	AB	BB	AB	AB	AB	AB	BB	BB	BB	BB	7	5	0.583333	0.0727213		20
rs6172481		4362632	BB	BB	AA	AA	AB	AB	AB	AB	AA	AA	AB	AB	AB	AB	AB	AB	AB	AA	AB	AB	AB	AA	AB	AA	13	5	0.722222	0.799748		AA	AA	AB	AA	AB	AB	AB	AB	AA	AA	AB	AA	6	6	0.5	0		19
rs3699833		6161470	BB	BB	AA	AA	AB	AB	AB	AB	AA	AA	AB	AB	AB	AB	AB	AB	AB	AA	AB	AB	AB	AA	AB	AA	13	5	0.722222	0.799748		AA	AA	AB	AA	AB	AB	AB	AB	AA	AA	AB	AA	6	6	0.5	0		19
rs13478617		7747436	BB	BB	AA	AA	AB	AB	AB	AB	AA	AA	AB	AB	AB	AB	AB	AB	AB	AA	AB	AB	AB	AA	AB	AA	13	5	0.722222	0.799748		AA	AA	AB	AA	AB	AB	AB	AB	AA	AA	AB	AA	6	6	0.5	0		19
rs13478631		11055603	BB	BB	AA	AA	AB	AB	AB	AB	AA	AA	AB	AB	AB	AB	AB	AB	AB	AA	AB	AB	AB	AA	AB	AA	13	5	0.722222	0.799748		AA	AA	AB	AA	AB	AB	AB	AB	AA	AA	NC	AA	7	5	0.583333	0.0727213		20
rs13478641		15816033	AA	AA	BB	BB	AB	AB	AB	AB	BB	BB	AB	AB	AB	AB	AB	AB	AB	BB	AB	AB	AB	BB	AB	BB	13	5	0.722222	0.799748		BB	BB	AB	BB	AB	AB	AB	AB	BB	BB	BB	BB	7	5	0.583333	0.0727213		20
rs3655269		17715100	AA	AA	BB	BB	AB	AB	AB	AB	BB	BB	AB	AB	AB	AB	AB	AB	AB	BB	AB	AB	AB	BB	AB	BB	13	5	0.722222	0.799748		BB	BB	AB	BB	AB	AB	AB	AB	BB	BB	AB	BB	6	6	0.5	0		19
rs13478656		21755667	AA	AA	BB	BB	AB	AB	AB	AB	BB	BB	AB	AB	AB	AB	AB	AB	AB	BB	AB	AB	AB	BB	AB	BB	13	5	0.722222	0.799748		BB	BB	AB	BB	AB	AB	AB	AB	BB	BB	AB	BB	6	6	0.5	0		19
rs3671709		25646449	AA	AA	BB	BB	AB	AB	AB	AB	BB	BB	AB	AB	AB	AB	AB	AB	AB	BB	AB	AB	AB	BB	AB	AB	14	4	0.777778	1.27767		BB	BB	AB	BB	AB	AB	AB	AB	BB	BB	BB	BB	7	5	0.583333	0.0727213		21
rs13478677		27804113	BB	BB	AA	AA	AB	AB	AB	AB	AA	AA	AB	AB	AB	AB	AB	AB	AB	AA	AB	AB	AB	AA	AB	AB	14	4	0.777778	1.27767		AA	AA	AB	AA	AB	AB	AB	AB	AA	AA	AB	AA	6	6	0.5	0		20
gnf06.026.418		29269458	AA	AA	BB	BB	AB	AB	AB	AB	BB	BB	AB	AB	AB	AB	AB	AB	AB	BB	AB	AB	AB	BB	AB	AB	14	4	0.777778	1.27767		BB	BB	AB	BB	AB	AB	AB	AB	BB	BB	AB	BB	6	6	0.5	0		20
rs13478705		34409100	AA	AA	BB	BB	AB	AB	AB	AB	BB	BB	AB	AB	AB	AB	AB	AB	AB	BB	BB	AB	AB	AB	AB	AB	14	4	0.777778	1.27767		BB	BB	AB	BB	AB	AB	AB	AB	BB	BB	AB	BB	6	6	0.5	0		20
rs6330932		37461200	BB	BB	AA	AA	AB	AB	AB	AB	AA	AA	AB	AB	AB	AB	AB	AB	AB	AA	AB	AB	AB	AB	AB	AB	15	3	0.833333	1.89637		AA	AA	AB	AA	AB	AB	AB	AB	AA	AB	AB	AA	5	7	0.416667	0.0727213		20
rs13478719		38474383	AA	AA	BB	BB	AB	AB	AB	AB	BB	BB	AB	AB	AB	AB	AB	AB	AB	BB	AB	AB	AB	AB	AB	AB	15	3	0.833333	1.89637		BB	BB	AB	BB	AB	AB	AB	AB	BB	AB	AB	BB	5	7	0.416667	0.0727213		20
rs6238771		45234635	BB	BB	AA	AA	AB	AB	AB	AB	AA	AA	AB	AB	AB	AB	AB	AB	AB	AA	AB	AB	AB	AB	AB	AB	15	3	0.833333	1.89637		AA	AA	AB	AA	AB	AB	AB	AA	AA	AB	AB	AA	6	6	0.5	0		21
rs13478732		45420260	BB	BB	AA	AA	AB	AB	AB	AB	NC	AA	AB	AB	AB	AB	AB	AB	AB	AA	AB	AB	AB	AB	AB	AB	15	3	0.833333	1.89637		AA	AA	AB	AA	AB	AB	AB	AA	AA	AB	AB	AA	6	6	0.5	0		21
rs13478745		48964507	AA	AA	BB	BB	AB	AB	AB	AB	BB	BB	AB	AB	AB	AB	AB	AB	AB	BB	AB	AB	AB	AB	AB	AB	15	3	0.833333	1.89637		BB	BB	AB	BB	AB	AB	AB	BB	BB	AB	AB	BB	6	6	0.5	0		21
rs13478753		51145321	BB	BB	AA	AA	AB	AB	AB	AB	AA	AA	AB	AB	AB	AB	AB	AB	AB	AA	AB	AB	AB	AB	AB	AB	15	3	0.833333	1.89637		AA	AA	AB	AA	AB	AB	AB	AA	AA	AB	AB	AA	6	6	0.5	0		21
CEL-6_57082524		57082524	AA	AA	BB	BB	AB	AB	AB	BB	BB	BB	AB	AB	AB	AB	AB	AB	AB	BB	AB	AB	AB	AB	AB	AB	14	4	0.777778	1.27767		BB	BB	AB	BB	AB	AB	AB	BB	BB	AB	AB	BB	6	6	0.5	0		20
rs13478783		60682681	BB	BB	AA	AA	AB	AB	AB	AA	AA	AA	AB	AB	AB	AB	AB	AB	AB	AA	AB	AB	AB	AB	AB	AB	14	4	0.777778	1.27767		AA	AA	AB	AA	AB	AB	AB	AA	AA	AB	AB	AA	6	6	0.5	0		20
rs13478819		73538842	AA	AA	BB	BB	AB	AB	AB	BB	BB	BB	AB	AB	AB	AB	AB	AB	AB	BB	AB	AB	AB	AB	AB	AB	14	4	0.777778	1.27767		BB	BB	AB	BB	AB	AB	AB	BB	BB	AB	AB	BB	6	6	0.5	0		20
rs3672029		75631345	AA	AA	BB	BB	AB	AB	AB	BB	BB	BB	AB	AB	AB	AB	AB	AB	AB	BB	AB	AB	AB	AB	AB	AB	14	4	0.777778	1.27767		BB	BB	AB	BB	AB	AB	AB	BB	BB	AB	AB	BB	6	6	0.5	0		20
rs3699367		76679118	BB	BB	AA	AA	AB	AB	AB	AA	AA	AA	AB	AB	AB	AB	AB	AB	AB	AA	AB	AB	AB	AB	AB	AB	14	4	0.777778	1.27767		AA	AA	AB	AA	AB	AB	AB	AA	AA	AB	AB	AA	6	6	0.5	0		20
rs6377140		80032286	BB	BB	AA	AA	AB	AB	AB	AA	AA	AA	AB	AB	AB	AB	AB	AB	AB	AA	AB	AB	AB	AB	AB	AB	14	4	0.777778	1.27767		AA	AA	AB	AA	AB	AB	AB	AA	AA	AB	AB	AA	6	6	0.5	0		20
rs6181382		81674296	BB	BB	AA	AA	AB	AB	AB	AA	AA	AA	AB	AB	AB	AB	AB	AB	AB	AA	AB	AB	AB	AB	AB	AB	14	4	0.777778	1.27767		AA	AA	AB	AA	AB	AB	AB	AA	AA	AB	AB	AB	5	7	0.416667	0.0727213		19
CEL-6_83434907		83434907	BB	BB	AA	AA	AB	AB	AB	AA	AA	AA	AB	AB	AB	AB	AB	AB	AB	AA	AB	AB	AB	AB	AB	AB	14	4	0.777778	1.27767		AA	AA	AB	AA	AB	AB	AB	AA	AA	AB	AB	AA	6	6	0.5	0		20
rs13459097		85136988	BB	BB	AA	AA	AB	AB	AB	AA	AA	AA	AB	AB	AB	AB	AB	AB	AB	AA	NC	AB	AB	AB	AB	AB	13	5	0.722222	0.799748		AA	AA	AB	AA	AB	AB	AB	AA	AA	AB	AB	AA	6	6	0.5	0		19
CEL-6_86289708		86289708	AA	AA	BB	BB	AB	AB	AB	BB	BB	BB	AB	AB	AB	AB	AB	AB	AB	BB	AB	AB	AB	AB	AB	AB	14	4	0.777778	1.27767		BB	BB	AB	BB	AB	AB	AB	BB	BB	AB	AB	BB	6	6	0.5	0		20
rs13478882		90003224	BB	BB	AA	AA	AB	AB	AB	AA	AA	AA	AB	AB	AB	AB	AB	AB	AB	AA	NC	AB	AB	AB	AB	AB	13	5	0.722222	0.799748		AA	AA	AB	AA	AB	AB	AB	AA	AA	AB	AB	AA	6	6	0.5	0		19
rs13478891		92361613	BB	BB	AA	AA	AB	AB	AB	AA	AA	AA	AB	AB	AB	AB	AB	AB	AB	AA	AA	AB	AB	AB	AB	AB	13	5	0.722222	0.799748		AA	AA	AB	AA	AB	AB	AB	AA	AA	AB	AB	AA	6	6	0.5	0		19
rs6239023		94413050	AA	AA	BB	BB	AB	AB	AB	BB	BB	BB	AB	AB	AB	AB	AB	AB	AB	BB	AB	AB	AB	AB	AB	AB	14	4	0.777778	1.27767		BB	BB	AB	BB	AB	AB	AB	BB	BB	AB	AB	BB	6	6	0.5	0		20
rs6349084		97121415	AA	AA	BB	BB	AB	AB	AB	BB	BB	AB	AB	AB	AB	AB	AB	AB	AB	BB	AB	AB	AB	AB	AB	AB	15	3	0.833333	1.89637		BB	BB	AB	AB	AB	AB	AB	BB	BB	AB	AB	BB	5	7	0.416667	0.0727213		20
rs13478919		98304818	AB	BB	AA	AA	AB	AB	AB	AA	AA	AB	AB	AB	AB	AB	AB	AB	AB	AA	AB	AB	AB	AB	AB	AB	15	3	0.833333	1.89637		AA	AA	AB	AB	AB	AB	AB	AA	AA	AB	AB	AA	5	7	0.416667	0.0727213		20
rs4138572		98790763	BB	BB	AA	AA	AB	AB	AB	AA	AA	AB	AB	AB	AB	AB	AB	AB	AB	AA	AB	AB	AB	AB	AB	AB	15	3	0.833333	1.89637		AA	AA	AB	AB	AB	AB	AB	AA	AA	AB	AB	AA	5	7	0.416667	0.0727213		20
rs6208251		105270851	AA	AA	BB	BB	AB	AB	AB	BB	BB	AB	AB	AB	AB	AB	AB	AB	AB	BB	AB	AB	AB	AB	BB	AB	14	4	0.777778	1.27767		BB	BB	AB	AB	AB	AB	AB	BB	BB	AB	AB	BB	5	7	0.416667	0.0727213		19
rs13478971		111749805	AA	AA	BB	BB	AB	AB	AB	BB	BB	AB	AB	AB	AB	BB	AB	AB	AB	BB	AB	AB	AB	AB	BB	AB	13	5	0.722222	0.799748		BB	BB	AB	AB	AB	AB	AB	BB	BB	AB	AB	BB	5	7	0.416667	0.0727213		18
rs13478977		113036388	BB	BB	AA	AA	AB	AB	AB	AA	AA	AB	AB	AB	AB	AA	AB	AB	AB	AA	AB	AB	AB	AB	AA	AB	13	5	0.722222	0.799748		AA	AA	AB	AB	AB	AB	AB	AA	AA	AB	AB	AA	5	7	0.416667	0.0727213		18
rs6393943		114932370	AA	AA	BB	BB	AB	AB	AB	BB	BB	AB	AB	AB	AB	BB	AB	AB	AB	BB	AB	AB	AB	AB	BB	AB	13	5	0.722222	0.799748		BB	BB	AB	AB	AB	AB	AB	AB	BB	AB	BB	BB	5	7	0.416667	0.0727213		18
rs6401637		116477552	BB	BB	AA	AA	AB	AB	AB	AA	AA	AB	AB	AB	AB	AA	AB	AB	AB	AA	AB	AB	AB	AB	AA	AB	13	5	0.722222	0.799748		AA	AA	AB	AB	AB	AB	AB	AB	AA	AB	AA	AA	5	7	0.416667	0.0727213		18
rs13478997		118461935	BB	BB	AA	AA	AB	AB	AB	AA	AA	AB	AB	AB	AB	AA	AB	AB	AB	AA	AB	AB	AB	AB	AA	AB	13	5	0.722222	0.799748		AA	AA	AB	AB	AB	AB	AB	AB	AA	AB	AB	AA	4	8	0.333333	0.295145		17
rs13479014		125666374	BB	BB	AA	AA	AB	AB	AB	AA	AA	AB	AB	AA	AA	AA	AB	AB	AB	AA	AA	AB	AB	AB	AA	AB	10	8	0.555556	0.0483547		AA	AA	AB	AB	AB	AB	AA	AB	AA	AB	AB	AA	5	7	0.416667	0.0727213		15
rs6389420		127676012	BB	BB	AA	AA	AB	AB	AB	AA	AA	AB	AB	AA	AA	AA	AB	AB	AB	AA	AA	AB	AB	AB	AA	AB	10	8	0.555556	0.0483547		AA	AA	AB	AB	AB	AB	AA	AB	AB	AB	AA	AA	5	7	0.416667	0.0727213		15
rs3681620		128654310	BB	BB	AA	AA	AB	AB	AB	AA	AA	AB	AB	AB	AA	AA	AB	AB	AB	AA	AA	AB	AB	AB	AA	AB	11	7	0.611111	0.194641		AA	AA	AB	AB	AB	AB	AA	AB	AB	AB	AB	AA	4	8	0.333333	0.295145		15
CEL-6_130920075		130920075	BB	BB	AA	AA	AB	AB	AB	AA	AA	AB	AB	AA	AA	AA	AB	AB	AB	AA	AA	AB	AB	AB	AA	AB	10	8	0.555556	0.0483547		AA	AA	AB	AB	AB	AB	AA	AB	AB	AB	AB	AA	4	8	0.333333	0.295145		14
rs3722480		131616421	AB	AA	BB	BB	AB	AB	AB	BB	BB	AB	AB	BB	AB	BB	AB	AB	AB	AB	BB	AB	AB	AB	BB	AB	12	6	0.666667	0.442717		AB	BB	AB	AB	AB	AB	BB	AB	AB	AB	AB	BB	3	9	0.25	0.681731		15
rs6339546		134019679	BB	BB	AA	AA	AB	AB	AB	AA	AA	AB	AB	AA	AA	AA	AB	AB	AB	AA	AA	AB	AB	AB	AA	AB	10	8	0.555556	0.0483547		AA	AA	AB	AB	AB	AB	AA	AB	AB	AB	AB	AA	4	8	0.333333	0.295145		14
rs13479053		134303922	BB	BB	AA	AA	AB	AB	AB	AA	AA	AB	AB	AA	AA	AA	AB	AB	AB	AA	AA	AB	AB	AB	AA	AB	10	8	0.555556	0.0483547		AA	AA	AB	AB	AB	AB	AA	AB	AB	AB	AB	AA	4	8	0.333333	0.295145		14
rs3023102		135439528	AA	AA	BB	BB	AB	AB	AB	BB	BB	AB	AB	BB	BB	BB	AB	BB	AB	BB	BB	AB	AB	AB	BB	AB	9	9	0.5	0		BB	BB	AB	AB	AB	AB	BB	AB	AB	AB	AB	BB	4	8	0.333333	0.295145		13
rs13479071		138359897	AA	AA	BB	BB	AB	AB	AB	BB	AB	AB	AB	BB	BB	BB	AB	BB	AB	BB	BB	AB	AB	AB	BB	BB	9	9	0.5	0		BB	BB	BB	AB	AB	AB	BB	AB	AB	AB	AB	BB	5	7	0.416667	0.0727213		14
rs3672808		139965472	AA	AA	BB	BB	AB	AB	AB	BB	BB	AB	AB	BB	BB	BB	AB	BB	AB	BB	BB	AB	AB	AB	BB	BB	8	10	0.444444	0.0483547		BB	BB	BB	AB	AB	AB	BB	AB	AB	AB	AB	AB	4	8	0.333333	0.295145		12
rs6329892		142567031	BB	BB	AA	AA	AB	AB	AB	AA	AA	AB	AB	AA	AA	AA	AB	AA	AB	AA	AA	AB	AB	AB	AA	AA	8	10	0.444444	0.0483547		AA	AA	AA	AB	AB	AB	AA	AB	AB	AB	NC	AB	5	7	0.416667	0.0727213		13
rs3658783		144465978	BB	BB	AA	AA	AB	AB	AB	AA	AA	AB	AB	AA	AA	AA	AB	AA	AB	AA	AA	AB	AB	AB	AA	AA	8	10	0.444444	0.0483547		AA	AA	AA	AB	AB	AA	AA	AB	AB	AB	NC	AB	6	6	0.5	0		14
rs6265387		147380171	BB	BB	AA	AA	AB	AB	AB	AA	AA	AB	AB	AA	AA	AA	AB	AA	AB	AA	AA	AB	AB	AB	AA	AA	8	10	0.444444	0.0483547		AA	AA	AA	AB	AB	AA	AA	AB	AB	AA	AA	AB	7	5	0.583333	0.0727213		15
gnf06.149.306		149418695	AB	BB	AA	AA	AB	AB	AB	AA	AA	AB	AB	AA	AA	AA	AB	AA	AB	AA	AA	AB	AB	AB	AA	AA	8	10	0.444444	0.0483547		AA	AA	AA	AB	AB	AA	AA	AB	AB	AA	AB	AB	6	6	0.5	0		14
rs3689218	7	10546409	AA	AA	BB	BB	AB	AB	BB	BB	AB	AB	AB	AB	AB	BB	AB	AB	AB	BB	AB	AB	BB	AB	BB	BB	11	7	0.611111	0.194641		AB	AB	BB	BB	BB	AB	BB	AB	AB	AB	AB	BB	5	7	0.416667	0.0727213		16
rs13479153		13677268	BB	BB	AA	AA	AB	AB	AA	AA	AA	AB	AB	AA	AB	AA	AB	AB	AB	AA	AA	AB	AA	AB	AA	AA	8	10	0.444444	0.0483547		AB	AB	AA	AA	AA	AB	AA	AB	AB	AB	AA	AA	6	6	0.5	0		14
CEL-7_17114061		17114061	BB	BB	AA	AA	AB	AB	AA	AA	AA	AA	AB	AA	AB	AA	AB	AB	AB	AA	AB	AB	AA	AB	AA	AA	8	10	0.444444	0.0483547		AB	AB	AA	AA	AA	AB	AA	AB	AB	AB	AB	AA	5	7	0.416667	0.0727213		13
rs6239372		23113384	BB	BB	AA	AA	AB	AB	AA	AA	AA	AA	AB	AB	AB	AA	AB	AB	AB	AA	AB	AB	AA	AB	AA	AA	9	9	0.5	0		AB	AB	AA	AA	AA	AB	AA	AB	AB	AB	AB	AA	5	7	0.416667	0.0727213		14
gnf07.032.889		28379711	BB	BB	AA	AA	AB	AB	AA	AA	AA	AA	AB	AB	AB	AB	AB	AB	AB	AA	AA	AB	AA	AB	AA	AA	9	9	0.5	0		AB	AB	AA	AA	AA	AB	AA	AB	AB	AB	AA	AA	6	6	0.5	0		15
rs3719256		31933809	BB	BB	AA	AA	AB	AB	AA	AA	AA	AA	AB	AB	AB	AB	AB	AB	AB	AA	AB	AB	AA	AB	AA	AB	11	7	0.611111	0.194641		AB	AB	AA	AA	AA	AB	AA	AB	AB	AB	AB	AA	5	7	0.416667	0.0727213		16
CEL-7_36725559		36725559	BB	BB	AA	AA	AB	AB	AA	AA	AA	AA	AB	AB	AB	AB	AB	AB	AB	AA	AB	AB	AA	AB	AA	AA	10	8	0.555556	0.0483547		AB	AB	AB	AB	AA	AB	AA	AB	AB	AB	AA	AA	4	8	0.333333	0.295145		14
rs3699938		38476481	AA	AA	BB	BB	AB	NC	BB	BB	BB	BB	AB	AB	AB	AB	AB	AB	AB	BB	AB	AB	BB	AB	BB	BB	10	8	0.555556	0.0483547		AB	AB	AB	AB	BB	AB	BB	AB	AB	AB	BB	BB	4	8	0.333333	0.295145		14
rs13479251		39863901	AA	AA	BB	BB	AB	NC	BB	BB	BB	BB	AB	AB	AB	AB	AB	AB	AB	BB	AB	AB	BB	AB	BB	BB	10	8	0.555556	0.0483547		AB	AB	AB	AB	BB	AB	BB	AB	AB	AB	AB	BB	3	9	0.25	0.681731		13
rs3663313		43718739	AA	AA	BB	BB	AB	NC	BB	BB	BB	BB	AB	AB	AB	AB	AB	AB	AB	BB	AB	AB	BB	AB	BB	BB	10	8	0.555556	0.0483547		AB	AB	AB	AB	BB	AB	BB	AB	AB	AB	AB	BB	3	9	0.25	0.681731		13
mCV23672419		45173762	BB	BB	AA	AA	AB	NC	AA	AA	AA	AA	AB	AB	AB	AB	AB	AB	AB	AA	AB	AB	AA	AB	AA	AA	10	8	0.555556	0.0483547		AB	AB	AB	AB	AA	AB	AA	AB	AB	AB	AB	AA	3	9	0.25	0.681731		13
rs3714908		51544526	AA	AA	BB	BB	AB	NC	BB	BB	BB	BB	AB	AB	AB	AB	AB	AB	AB	BB	AB	AB	BB	AB	BB	BB	10	8	0.555556	0.0483547		AB	AB	AB	AB	BB	AB	BB	AB	AB	AB	BB	BB	4	8	0.333333	0.295145		14
rs13479319		56830620	BB	BB	AA	AA	BB	NC	AA	AA	AA	AA	BB	BB	BB	BB	BB	BB	BB	AA	AB	BB	AA	BB	AA	AB	2	16	0.111111	2.69161		BB	BB	BB	BB	AA	AA	AA	BB	BB	BB	AB	AA	11	1	0.916667	2.1175		13
rs3676254		59722158	AA	AA	BB	BB	AB	NC	BB	BB	BB	BB	AB	AB	AB	AB	AB	AB	AB	NC	AB	AB	BB	AB	BB	BB	10	8	0.555556	0.0483547		AB	AB	AB	AB	BB	BB	BB	AB	AB	AB	AB	BB	4	8	0.333333	0.295145		14
rs13479347		63356038	AA	AA	BB	BB	AB	NC	BB	BB	BB	BB	AB	AB	AB	AB	AB	AB	AB	BB	BB	AB	BB	AB	BB	BB	9	9	0.5	0		AB	AB	AB	AB	BB	BB	BB	AB	AB	AB	BB	BB	5	7	0.416667	0.0727213		14
rs13479355		65348455	AA	AA	BB	BB	AB	NC	BB	BB	BB	BB	AB	AB	AB	AB	AB	AB	AB	BB	AB	AB	BB	AB	BB	BB	10	8	0.555556	0.0483547		AB	AB	AB	AB	BB	BB	BB	AB	AB	AB	BB	BB	5	7	0.416667	0.0727213		15
rs13479358		66776784	BB	BB	AA	AA	AB	NC	AA	AA	NC	AA	AB	AB	AB	AB	AB	AB	AB	AA	AB	AB	AA	AB	AA	AA	10	8	0.555556	0.0483547		AB	AB	AB	AB	AA	AA	AA	AB	AB	AB	AB	AA	4	8	0.333333	0.295145		14
rs13479363		68228570	AB	BB	AA	AA	AB	NC	AA	AA	AA	AA	AB	AB	AB	AB	AB	AB	AB	AA	AB	AB	AA	AB	AA	AA	10	8	0.555556	0.0483547		AB	AB	AB	AB	AA	AA	AA	AB	AB	AB	NC	AA	5	7	0.416667	0.0727213		15
rs6213614		69422276	BB	BB	AA	AA	AB	NC	AA	AA	AA	AA	AB	AB	AB	AB	AB	AB	AB	AA	AB	AB	AA	AB	AA	AA	10	8	0.555556	0.0483547		AB	AB	AB	AB	AA	AA	AA	AB	AB	AB	AB	AA	4	8	0.333333	0.295145		14
rs13479385		74292260	BB	BB	AA	AA	AB	NC	AA	AA	AA	AA	AB	AB	AB	AB	AB	AB	AB	AA	AB	AB	AA	AB	AA	AB	11	7	0.611111	0.194641		AB	AB	AB	AB	AA	AA	AA	AB	AB	AB	AB	AA	4	8	0.333333	0.295145		15
rs13479395		77234500	AA	AA	BB	BB	AB	NC	BB	BB	BB	BB	BB	AB	AB	AB	AB	AB	AB	BB	BB	AB	BB	BB	BB	AB	8	10	0.444444	0.0483547		AB	AB	AB	AB	BB	BB	BB	BB	AB	AB	BB	BB	6	6	0.5	0		14
CEL-7_77850273		77850273	BB	BB	AA	AA	AB	NC	AA	AA	AA	AA	AA	AB	AB	AB	AB	AB	AB	AA	AA	AB	AA	AA	AA	AB	8	10	0.444444	0.0483547		AB	AB	AB	AB	AA	AA	AA	AA	AB	AB	AA	AA	6	6	0.5	0		14
rs4226783		80158909	NC	AA	BB	BB	AB	NC	BB	BB	BB	BB	BB	AB	AB	AB	AB	AB	AB	BB	AB	AB	BB	BB	BB	AB	9	9	0.5	0		AB	AB	AB	AB	BB	BB	BB	BB	AB	AB	BB	BB	6	6	0.5	0		15
rs13479414		82727616	AA	AA	BB	BB	AB	NC	BB	BB	BB	BB	BB	AB	AB	AB	AB	AB	AB	BB	AB	AB	BB	BB	BB	AB	9	9	0.5	0		AB	AB	AB	AB	BB	BB	BB	BB	AB	AB	BB	BB	6	6	0.5	0		15
rs3707067		85992410	AA	AA	BB	BB	AB	NC	BB	BB	BB	BB	BB	AB	AB	AB	AB	AB	AB	BB	AB	AB	BB	BB	BB	AB	9	9	0.5	0		AB	AB	AB	AB	BB	BB	BB	BB	AB	AB	BB	BB	6	6	0.5	0		15
rs13479427		87305015	AA	AA	BB	BB	AB	NC	BB	BB	BB	BB	BB	AB	AB	AB	AB	AB	AB	BB	AB	AB	BB	BB	BB	AB	9	9	0.5	0		AB	AB	AB	AB	BB	BB	BB	BB	AB	AB	BB	BB	6	6	0.5	0		15
rs3713052		89115174	NC	BB	AA	AA	AB	NC	AA	AA	AA	AA	AA	AB	AB	AB	AB	AB	AB	AA	AB	AB	AA	AA	AA	AB	9	9	0.5	0		AB	AB	AB	AB	AA	AA	AA	AA	AB	AB	AA	AA	6	6	0.5	0		15
rs6357312		89751283	AB	AA	BB	BB	AB	NC	BB	BB	BB	BB	BB	AB	AB	AB	AB	AB	AB	BB	AB	AB	BB	BB	BB	AB	9	9	0.5	0		AB	AB	AB	AB	BB	BB	BB	BB	AB	AB	BB	BB	6	6	0.5	0		15
rs13479461		99220204	AA	AA	BB	BB	AB	NC	BB	BB	BB	BB	BB	AB	AB	AB	AB	AB	AB	BB	AB	AB	BB	BB	BB	AB	9	9	0.5	0		AB	AB	AB	AB	BB	BB	BB	BB	AB	AB	BB	BB	6	6	0.5	0		15
rs6275579		111285662	AA	AA	BB	BB	AB	NC	BB	BB	BB	BB	BB	AB	AB	BB	AB	AB	BB	AB	AB	AB	BB	BB	AB	AB	9	9	0.5	0		AB	BB	AB	AB	BB	BB	BB	BB	AB	AB	BB	BB	7	5	0.583333	0.0727213		16
rs13479506		112152410	AA	AA	BB	BB	AB	NC	BB	BB	BB	BB	BB	AB	AB	BB	BB	AB	BB	BB	AB	AB	BB	BB	AB	AB	7	11	0.388889	0.194641		AB	BB	AB	AB	BB	BB	BB	BB	AB	AB	BB	BB	7	5	0.583333	0.0727213		14
rs3682038		113814867	AA	AA	BB	BB	AB	NC	BB	BB	BB	BB	BB	AB	AB	BB	BB	AB	BB	BB	AB	AB	BB	BB	AB	AB	7	11	0.388889	0.194641		AB	BB	AB	AB	BB	BB	BB	BB	AB	AB	BB	BB	7	5	0.583333	0.0727213		14
rs13479522		116540646	BB	BB	AA	AA	AB	NC	AA	AA	AA	AA	AA	AB	AB	AA	AA	AB	AA	AA	AB	AA	AA	AA	AB	AB	6	12	0.333333	0.442717		AB	AA	AB	AB	AA	AA	AA	AA	AB	AB	AB	AB	5	7	0.416667	0.0727213		11
rs3716088		120621563	BB	BB	AA	AA	AB	NC	AA	AA	AA	AA	AA	AB	AB	AA	AA	AB	AA	AA	AA	AA	AA	AA	AB	AB	5	13	0.277778	0.799748		AB	AA	AB	AA	AB	AA	AA	AA	AB	AB	AA	AB	6	6	0.5	0		11
CEL-7_122752866		122752866	AA	AA	BB	BB	AB	NC	BB	BB	BB	BB	BB	AB	AB	BB	BB	AB	BB	BB	AB	BB	BB	BB	AB	AB	6	12	0.333333	0.442717		AB	BB	AB	BB	AB	BB	AB	BB	AB	AB	BB	AB	5	7	0.416667	0.0727213		11
rs3663988		126965988	AA	AA	BB	BB	AB	NC	BB	BB	BB	BB	BB	AB	BB	BB	BB	BB	BB	BB	AB	BB	BB	BB	AB	AB	4	14	0.222222	1.27767		AB	BB	AB	BB	AB	BB	AB	BB	BB	AB	AB	AB	5	7	0.416667	0.0727213		9
rs6153168	8	8294541	NC	BB	AA	AA	AB	NC	AB	AB	AB	AB	AB	AB	AB	AB	AA	AA	AA	AA	AB	AB	AB	AA	AB	AA	12	6	0.666667	0.442717		AB	AA	AB	AA	AA	AB	AB	AA	AB	AA	AB	AB	5	7	0.416667	0.0727213		17
rs13479619		15319466	AA	AA	BB	BB	AB	NC	BB	BB	AB	AB	AB	AB	BB	AB	BB	BB	BB	BB	AB	AB	BB	BB	AB	BB	8	10	0.444444	0.0483547		AB	BB	AB	BB	BB	AB	AB	BB	AB	BB	AB	AB	5	7	0.416667	0.0727213		13
rs3657963		16576750	AA	AA	BB	BB	AB	NC	BB	BB	AB	AB	AB	AB	BB	AB	BB	BB	BB	BB	AB	AB	BB	BB	AB	BB	8	10	0.444444	0.0483547		AB	BB	AB	BB	BB	AB	AB	BB	AB	BB	AB	AB	5	7	0.416667	0.0727213		13
gnf08.014.711		18169937	AA	AA	BB	BB	AB	NC	BB	BB	AB	AB	AB	AB	BB	AB	BB	BB	BB	BB	AB	AB	BB	BB	AB	BB	8	10	0.444444	0.0483547		AB	BB	AB	BB	BB	AB	AB	BB	AB	BB	AB	AB	5	7	0.416667	0.0727213		13
rs4140004		21285113	AA	AA	BB	BB	AB	NC	BB	BB	AB	AB	AB	AB	BB	AB	BB	BB	BB	BB	AB	AB	BB	BB	AB	BB	8	10	0.444444	0.0483547		AB	BB	AB	BB	BB	AB	AB	BB	AB	BB	AB	AB	5	7	0.416667	0.0727213		13
rs3661760		22251497	AA	AA	BB	BB	AB	NC	BB	BB	AB	AB	AB	AB	BB	AB	BB	BB	BB	AB	AB	AB	BB	BB	AB	BB	9	9	0.5	0		AB	BB	AB	BB	BB	AB	AB	BB	AB	BB	AB	AB	5	7	0.416667	0.0727213		14
rs13479656		24309617	BB	BB	AA	AA	AB	NC	AA	AA	AB	AB	AB	AB	AA	AB	AA	AA	AA	AA	AB	AB	AA	AA	AB	AA	8	10	0.444444	0.0483547		AB	AA	AB	AA	AA	AB	AB	AA	AB	AA	AB	AB	5	7	0.416667	0.0727213		13
rs13479673		28075869	AA	AA	BB	BB	AB	NC	BB	BB	AB	AB	AB	AB	BB	AB	BB	AB	BB	BB	AB	AB	BB	BB	AB	BB	9	9	0.5	0		AB	BB	AB	BB	BB	AB	AB	BB	AB	BB	AB	AB	5	7	0.416667	0.0727213		14
rs4227096		30204827	BB	BB	AA	AA	AB	NC	AA	AA	AB	AB	AB	AB	AA	AB	AA	AB	AA	AA	AB	AB	AA	AA	AB	AA	9	9	0.5	0		AB	AA	AB	AA	AA	AB	AB	AA	AB	AA	AB	AB	5	7	0.416667	0.0727213		14
rs3706948		30816540	AA	AA	BB	BB	AB	NC	BB	BB	AB	AB	AB	AB	BB	AB	BB	AB	BB	BB	AB	AB	BB	BB	AB	BB	9	9	0.5	0		AB	BB	AB	BB	BB	AB	AB	BB	AB	BB	AB	AB	5	7	0.416667	0.0727213		14
rs3665028		35164032	AB	BB	AA	AA	AB	NC	AA	AA	AB	AB	AB	AB	AA	AB	AA	AB	AA	AA	AB	AB	AA	AA	AB	AB	10	8	0.555556	0.0483547		AB	AA	AB	AA	AA	AB	AB	AA	AB	AA	AB	AB	5	7	0.416667	0.0727213		15
rs3667738		37536463	AA	AA	BB	BB	AB	NC	BB	BB	AB	AB	AB	AB	BB	AB	BB	AB	BB	BB	AB	AB	BB	BB	AB	AB	10	8	0.555556	0.0483547		AB	BB	AB	BB	BB	AB	AB	BB	AB	BB	AB	AB	5	7	0.416667	0.0727213		15
rs13479716		38775830	AA	AA	BB	BB	AB	NC	BB	BB	AB	AB	AB	AB	BB	AB	BB	AB	BB	BB	AB	AB	BB	BB	AB	AB	10	8	0.555556	0.0483547		AB	BB	AB	BB	BB	AB	AB	BB	AB	BB	AB	AB	5	7	0.416667	0.0727213		15
rs3703811		39770568	AA	AA	BB	BB	AB	NC	AB	BB	AB	AB	AB	AB	AB	AB	BB	AB	BB	BB	AB	AB	BB	BB	AB	AB	12	6	0.666667	0.442717		AB	BB	AB	BB	BB	AB	AB	BB	AB	BB	AB	AB	5	7	0.416667	0.0727213		17
rs3666140		42081791	BB	BB	AA	AA	AB	NC	AA	AA	AB	AB	AB	AB	AA	AB	AA	AB	AA	AA	AB	AB	AA	AA	AB	AB	10	8	0.555556	0.0483547		AB	AA	AB	AA	AA	AB	AB	AA	AB	AA	AB	AB	5	7	0.416667	0.0727213		15
rs6386110		43934856	AB	BB	AA	AA	AB	NC	AA	AA	AB	AB	AB	AB	AA	AB	AA	AB	AA	AA	AB	AB	AA	AA	AB	AB	10	8	0.555556	0.0483547		AB	AA	AB	AA	AA	AB	AB	AA	AB	AA	AB	AB	5	7	0.416667	0.0727213		15
rs3719401		48804736	AA	AA	BB	BB	AB	NC	BB	BB	AB	AB	AB	AB	BB	AB	AB	AB	BB	BB	AB	AB	BB	BB	AB	AB	11	7	0.611111	0.194641		AB	BB	AB	BB	BB	AB	AB	BB	AB	BB	AB	AB	5	7	0.416667	0.0727213		16
rs13479755		50117838	NC	BB	AA	AA	AB	NC	AA	AA	AB	AB	AB	AB	AA	AB	AB	AB	AA	AA	AB	AB	AA	AA	AB	AB	11	7	0.611111	0.194641		AB	AA	AB	AA	AA	AB	AB	AA	AB	AA	AB	AB	5	7	0.416667	0.0727213		16
CEL-8_51607005		51607005	AA	NC	BB	BB	AB	NC	BB	BB	AB	AB	AB	AB	BB	AB	AB	AB	BB	BB	AB	AB	BB	BB	AB	AB	11	7	0.611111	0.194641		AB	BB	AB	BB	BB	AB	AB	BB	AB	BB	AB	AB	5	7	0.416667	0.0727213		16
rs13479768		53532210	AA	AA	BB	BB	AB	NC	BB	BB	AB	AB	AB	AB	BB	AB	AB	AB	BB	BB	AB	AB	BB	BB	AB	AB	11	7	0.611111	0.194641		AB	BB	AB	BB	BB	AB	AB	BB	AB	BB	AB	AB	5	7	0.416667	0.0727213		16
rs3707439		57724335	AA	AA	BB	BB	AB	NC	BB	BB	AB	AB	AB	AB	BB	AB	AB	AB	BB	BB	AB	AB	BB	BB	AB	AB	11	7	0.611111	0.194641		AB	BB	AB	BB	BB	AB	AB	BB	AB	BB	AB	AB	5	7	0.416667	0.0727213		16
rs3672639		60120308	AA	NC	BB	BB	AB	NC	BB	BB	AB	AB	AB	AB	BB	AB	AB	AB	BB	BB	AB	AB	BB	BB	AB	AB	11	7	0.611111	0.194641		AB	BB	AB	BB	BB	AB	AB	BB	AB	BB	AB	AB	5	7	0.416667	0.0727213		16
rs13479793		60901130	BB	BB	AA	AA	AB	NC	AA	AA	AB	AB	AB	AB	AA	AB	AB	AB	AA	AA	AB	AB	AA	AA	AB	AB	11	7	0.611111	0.194641		AB	AA	AB	AA	AA	AB	AB	AA	AB	AA	AB	AB	5	7	0.416667	0.0727213		16
rs13479811		66034595	BB	BB	AA	AA	AB	NC	AA	AA	AA	AB	AB	AB	AA	AB	AB	AB	AA	AA	AB	AB	AA	AA	AB	AB	10	8	0.555556	0.0483547		AB	AA	AB	AA	AA	AB	AB	AB	AB	AA	AB	AB	4	8	0.333333	0.295145		14
rs3656875		67222604	BB	AB	AA	AA	AB	NC	AA	AA	AA	AB	AB	AB	AA	AB	AB	AB	AA	AA	AB	AB	AA	AA	AB	AB	10	8	0.555556	0.0483547		AB	AA	AB	AA	AA	AB	AB	AB	AB	AA	AB	AB	4	8	0.333333	0.295145		14
rs3699406		68996069	AA	AA	BB	BB	AB	NC	BB	BB	BB	AB	AB	AB	BB	AB	AB	AB	BB	BB	AB	AB	BB	BB	AB	AB	10	8	0.555556	0.0483547		AB	BB	AB	BB	BB	AB	AB	AB	AB	BB	AB	AB	4	8	0.333333	0.295145		14
rs3667475		70497527	AA	AA	BB	BB	AB	NC	BB	BB	BB	AB	AB	AB	BB	AB	AB	AB	BB	BB	AB	AB	BB	BB	AB	AB	10	8	0.555556	0.0483547		AB	BB	AB	BB	BB	AB	AB	AB	AB	BB	AB	AB	4	8	0.333333	0.295145		14
rs13479830		72013995	AA	AA	BB	BB	AB	NC	BB	BB	BB	AB	AB	AB	BB	AB	AB	AB	BB	BB	AB	AB	BB	BB	AB	AB	10	8	0.555556	0.0483547		AB	BB	AB	BB	BB	AB	AB	AB	AB	BB	AB	AB	4	8	0.333333	0.295145		14
CZECH-8_78291790		78291790	AA	AA	BB	BB	AB	NC	BB	BB	BB	AB	AB	AB	BB	AB	AB	AB	BB	AB	AB	AB	BB	BB	AB	AB	11	7	0.611111	0.194641		AB	BB	AB	BB	BB	AB	AB	AB	AB	BB	AB	AB	4	8	0.333333	0.295145		15
rs13479871		84344531	AA	AA	BB	BB	AB	NC	BB	BB	BB	AB	AB	AB	BB	AB	AB	AB	BB	BB	AB	AB	BB	BB	AB	AB	10	8	0.555556	0.0483547		AB	BB	AB	AB	BB	AB	AB	AB	AB	BB	AB	AB	3	9	0.25	0.681731		13
rs6257357		84826788	BB	BB	AA	AA	AB	NC	AA	AA	AA	AB	AB	AB	AA	AB	AB	AB	AA	AA	AB	AB	AA	AA	AB	AB	10	8	0.555556	0.0483547		AB	AA	AB	AB	AA	AB	AB	AB	AB	AA	AB	AB	3	9	0.25	0.681731		13
rs13479882		86397354	AA	AA	BB	BB	AB	NC	BB	BB	BB	AB	AB	AB	BB	AB	AB	AB	BB	BB	AB	AB	BB	BB	AB	AB	10	8	0.555556	0.0483547		AB	BB	AB	AB	BB	AB	AB	AB	AB	BB	AB	AB	3	9	0.25	0.681731		13
rs13479884		86954362	AA	AA	BB	BB	AB	NC	BB	BB	BB	AB	AB	AB	BB	AB	AB	AB	BB	BB	AB	AB	BB	BB	AB	AB	10	8	0.555556	0.0483547		AB	BB	AB	AB	BB	AB	AB	AB	AB	BB	AB	AB	3	9	0.25	0.681731		13
rs6391152		89169668	BB	BB	AA	AA	AB	NC	AA	AA	AA	AB	AB	AB	AA	AB	AB	AB	AA	AA	AB	AB	AA	AA	AB	AB	10	8	0.555556	0.0483547		AB	AA	AB	AB	AA	AB	AB	AB	AB	AA	AB	AB	3	9	0.25	0.681731		13
rs13479922		91879489	AA	AA	BB	BB	AB	NC	BB	BB	BB	AB	AB	AB	BB	AB	AB	AB	BB	BB	AB	BB	BB	BB	AB	AB	9	9	0.5	0		AB	BB	AB	AB	BB	AB	AB	AB	AB	BB	AB	AB	3	9	0.25	0.681731		12
rs4137596		94037444	BB	BB	AA	AB	AB	NC	AA	AA	AA	AB	AB	AB	AA	AB	AB	AB	AA	AA	AB	AA	AA	AA	AB	AB	9	9	0.5	0		AB	AA	AB	AB	AA	AB	AB	AB	AB	AA	AB	AB	3	9	0.25	0.681731		12
rs6285803		95323284	BB	BB	AA	AA	AB	NC	AA	AA	AA	AB	AA	AB	AA	AB	AB	AB	AA	AA	AB	AA	AA	AA	AB	AB	8	10	0.444444	0.0483547		AB	AA	AB	AB	AA	AA	AB	AB	AB	AA	AB	AB	4	8	0.333333	0.295145		12
rs6287320		96735663	BB	BB	AA	AA	BB	NC	AA	AA	AA	BB	AA	BB	AA	BB	BB	BB	AA	AA	BB	AA	AA	AA	BB	BB	0	18	0	#NUM!		BB	AA	BB	BB	AA	AA	BB	BB	BB	AA	BB	BB	12	0	1	#NUM!		12
rs13479947		98654267	BB	BB	AA	AA	AB	NC	AA	AA	AA	AB	AA	AB	AA	AB	AB	AB	AA	AA	AB	AA	AA	AA	AB	AB	8	10	0.444444	0.0483547		AB	AA	AB	AB	AA	AA	AB	AB	AB	AA	AB	AB	4	8	0.333333	0.295145		12
rs3706149		100766333	AA	AA	BB	BB	AB	NC	BB	BB	NC	AB	BB	AB	BB	AB	AB	AB	BB	BB	AB	BB	BB	BB	AB	AB	8	10	0.444444	0.0483547		AB	BB	AB	AB	BB	BB	AB	AB	AB	BB	AB	AB	4	8	0.333333	0.295145		12
rs3669235		101399186	BB	BB	AA	AA	AB	NC	AA	AA	AA	AB	AA	AB	AA	AB	AB	AB	AA	AA	AB	AA	AA	AA	AB	AB	8	10	0.444444	0.0483547		AB	AA	AB	AB	AA	AA	AB	AB	AB	AA	AB	AB	4	8	0.333333	0.295145		12
rs13479956		101681071	AA	AA	BB	BB	AB	NC	BB	BB	BB	AB	BB	AB	BB	AB	AB	AB	BB	BB	AB	BB	BB	BB	AB	AB	8	10	0.444444	0.0483547		AB	BB	AB	AB	BB	BB	AB	AB	AB	BB	AB	AB	4	8	0.333333	0.295145		12
rs3662808		108727362	BB	BB	AA	AA	AB	NC	AA	AA	AA	AA	AA	AB	AA	AB	AB	AB	AA	AA	AB	AA	AA	AA	AB	AB	7	11	0.388889	0.194641		AB	AA	AB	AB	AA	AA	AB	AB	AB	AA	AB	AA	5	7	0.416667	0.0727213		12
rs6237645		109333466	BB	BB	AA	AA	AB	NC	AA	AA	AA	AA	AA	AB	AA	AB	AB	AB	AA	AA	AB	AA	AA	AA	AB	AB	7	11	0.388889	0.194641		AB	AA	AB	AB	AA	AA	AB	AB	AB	AA	AB	AA	5	7	0.416667	0.0727213		12
gnf08.118.027		116198601	BB	BB	AA	AA	AB	NC	AA	AB	AA	AA	AA	AA	AA	AB	AB	AB	AA	AA	AB	AA	AA	AA	AB	AB	7	11	0.388889	0.194641		AB	AA	AB	AB	AA	AA	AA	AA	AB	AA	AB	AA	7	5	0.583333	0.0727213		14
rs3708073		121235325	BB	BB	AA	AA	AB	NC	AA	AB	AA	AA	AA	AA	AB	AB	AB	AB	AA	AA	AB	AA	AA	AA	AB	AB	8	10	0.444444	0.0483547		AB	AA	AB	AB	AA	AA	AA	AA	AB	AA	AB	AA	7	5	0.583333	0.0727213		15
rs6377872		121825605	AA	AA	BB	BB	AB	NC	BB	AB	BB	BB	BB	BB	AB	AB	AB	AB	BB	BB	AB	BB	BB	BB	AB	AB	8	10	0.444444	0.0483547		AB	BB	AB	AB	BB	BB	BB	BB	AB	BB	AB	BB	7	5	0.583333	0.0727213		15
rs3705725		123350039	NC	BB	AA	AA	AB	NC	AA	AB	AA	AA	AA	AA	NC	AB	AB	AB	AA	AA	AA	AA	AA	AA	AB	AB	6	12	0.333333	0.442717		AB	AA	AB	AB	AA	AA	AA	AA	AB	AA	AB	AA	7	5	0.583333	0.0727213		13
gnf09.012.310	9	17881329	AA	AA	BB	BB	AB	NC	BB	BB	AB	AB	AB	AB	BB	AB	BB	AB	AB	AB	AB	BB	BB	AB	AB	AB	12	6	0.666667	0.442717		BB	BB	AB	BB	BB	AB	BB	AB	AB	BB	AB	BB	7	5	0.583333	0.0727213		19
rs13480092		18988599	BB	BB	AA	AA	AB	NC	AA	AA	AB	AB	AB	AB	AA	AB	AA	AB	AB	AB	AB	AA	AA	AB	AB	AB	12	6	0.666667	0.442717		AA	AA	AB	AA	AA	AB	AA	AB	AB	AA	AB	AA	7	5	0.583333	0.0727213		19
rs8270115		21900659	AA	AA	BB	BB	AB	NC	BB	BB	AB	AB	AB	AB	BB	AB	BB	AB	AB	AB	AB	BB	BB	AB	AB	AB	12	6	0.666667	0.442717		BB	BB	AB	BB	BB	AB	BB	AB	AB	BB	AB	BB	7	5	0.583333	0.0727213		19
rs13480103		23359729	AA	AA	BB	BB	AB	NC	BB	BB	AB	AB	AB	AB	BB	AB	BB	AB	AB	AB	AB	BB	BB	AB	AB	AB	12	6	0.666667	0.442717		BB	BB	AB	BB	BB	AB	BB	AB	AB	BB	AB	BB	7	5	0.583333	0.0727213		19
rs3088801		24949186	BB	BB	AA	AA	AB	NC	AA	AA	AB	AB	AB	AB	AA	AB	AA	AB	AB	AB	AB	AA	AA	AB	AB	AB	12	6	0.666667	0.442717		AA	AA	AB	AA	AA	AB	AA	AB	AB	AA	AB	AA	7	5	0.583333	0.0727213		19
rs6404775		28016429	BB	BB	AA	AA	AB	NC	AA	AA	AA	AB	AB	AB	AA	AB	AA	AB	AB	AB	AB	AA	AA	AA	AB	AB	10	8	0.555556	0.0483547		AA	AA	AB	AA	AA	AB	AA	AB	AB	AA	AB	AA	7	5	0.583333	0.0727213		17
rs6385855		29608871	BB	BB	AA	AA	AB	NC	AA	AA	AA	AB	AB	AB	AA	AB	AA	AB	AB	AB	AB	AA	AA	AA	AB	AB	10	8	0.555556	0.0483547		AA	AA	AB	AA	AA	AB	AA	AB	AB	AA	AB	AA	7	5	0.583333	0.0727213		17
rs13480122		31136193	BB	BB	AA	AA	AB	NC	AA	AA	AA	AB	AB	AB	AA	AB	AA	AB	AB	AB	AB	AA	AA	AA	AB	AB	10	8	0.555556	0.0483547		AA	AA	AB	AA	AA	AB	AA	AB	AB	AA	AB	AA	7	5	0.583333	0.0727213		17
rs3655898		33657166	BB	BB	AA	AA	AB	NC	AA	AA	AA	AB	AB	AB	AB	AB	AA	AB	AB	AB	AB	AA	AA	AA	AB	AB	11	7	0.611111	0.194641		AA	AA	AB	AA	AA	AB	AA	AB	AB	AA	AA	AA	8	4	0.666667	0.295145		19
UT_9_35.918713		35184595	BB	BB	AA	AA	AB	NC	AA	AA	AA	AB	AB	AB	AB	AB	AA	AB	AA	AB	AB	AA	AA	AA	AB	AB	10	8	0.555556	0.0483547		AA	AA	AB	AA	AA	AB	AA	AB	AB	AA	AA	AA	8	4	0.666667	0.295145		18
rs13462199		44740915	BB	BB	AA	AA	AB	NC	AB	AA	AA	AB	AB	AB	AB	AB	AA	AB	AA	AB	AB	AA	AA	AA	AB	AB	11	7	0.611111	0.194641		AA	AA	AB	AA	AA	AA	AA	AB	AB	AA	AA	AA	9	3	0.75	0.681731		20
rs13480173		46633516	BB	BB	AA	AA	AB	NC	AB	AA	AA	AB	AB	AB	AB	AB	AA	AB	AA	AB	AB	AA	AA	AA	AB	AB	11	7	0.611111	0.194641		AA	AA	AB	AA	AA	AA	AA	AB	AB	AA	AA	AA	9	3	0.75	0.681731		20
rs6395817		47519917	BB	BB	AA	AA	AB	NC	AB	AA	AA	AB	AB	AB	AB	AB	AA	AB	AA	AB	AB	AA	AA	AA	AB	AB	11	7	0.611111	0.194641		AA	AA	AB	AA	AA	AA	AA	AB	AB	AA	AA	AA	9	3	0.75	0.681731		20
gnf09.042.496		48315615	BB	BB	AA	AA	AB	NC	AB	AA	AA	AB	AB	AB	AB	AB	AA	AB	AA	AB	AB	AA	AA	AA	AB	AB	11	7	0.611111	0.194641		AA	AA	AB	AA	AA	AA	AA	AB	AB	AA	AA	AA	9	3	0.75	0.681731		20
rs13480186		50318725	AA	AA	BB	BB	AB	NC	AB	BB	BB	AB	AB	AB	AB	AB	BB	AB	BB	AB	AB	BB	BB	BB	AB	AB	11	7	0.611111	0.194641		BB	BB	AB	BB	BB	BB	BB	AB	AB	BB	BB	BB	9	3	0.75	0.681731		20
rs3723670		52682809	BB	BB	AA	AA	AB	NC	AB	AA	AA	AB	AB	AB	AB	AB	AA	AB	AA	AB	NC	AA	AA	AA	AB	AB	10	8	0.555556	0.0483547		AA	AA	AB	AA	AA	AA	AA	AB	AA	AA	AA	AA	10	2	0.833333	1.26424		20
rs13480208		55395056	AA	AA	BB	BB	AB	NC	AB	BB	BB	AB	AB	AB	AB	AB	BB	AB	BB	AB	AB	BB	BB	BB	AB	BB	10	8	0.555556	0.0483547		BB	BB	AB	BB	BB	BB	BB	AB	BB	BB	BB	BB	10	2	0.833333	1.26424		20
rs13480217		58024426	AA	AA	BB	BB	AB	NC	AB	BB	BB	AB	AB	AB	AB	AB	BB	AB	BB	AB	AB	BB	BB	BB	AB	BB	10	8	0.555556	0.0483547		BB	BB	AB	BB	BB	BB	BB	AB	BB	BB	BB	BB	10	2	0.833333	1.26424		20
rs6224703		60196412	BB	BB	AA	AA	AB	NC	AB	AA	AA	AB	AB	AB	AB	AB	AA	AB	AA	AB	AB	AA	AA	AA	AB	AA	10	8	0.555556	0.0483547		AA	AA	AB	AA	AA	AA	AA	AB	AA	AA	AA	AA	10	2	0.833333	1.26424		20
rs3714012		61377354	AA	AA	BB	BB	AB	NC	AB	BB	BB	AB	AB	AB	AB	AB	BB	AB	BB	AB	AB	BB	BB	BB	AB	BB	10	8	0.555556	0.0483547		BB	BB	AB	BB	BB	BB	BB	AB	BB	BB	BB	BB	10	2	0.833333	1.26424		20
rs3655717		65704935	BB	BB	AA	AA	AB	NC	AB	AA	AA	AB	AB	AB	AB	AB	AA	AB	AA	AB	AA	AA	AA	AA	AB	AA	9	9	0.5	0		AA	AA	AB	AA	AA	AA	AA	AB	AA	AA	AA	AA	10	2	0.833333	1.26424		19
rs6174757		68381485	AA	AA	BB	BB	AB	NC	AB	BB	BB	AB	AB	AB	AB	AB	BB	AB	BB	AB	AB	BB	BB	BB	AB	BB	10	8	0.555556	0.0483547		BB	BB	AB	BB	BB	BB	BB	AB	BB	BB	BB	BB	10	2	0.833333	1.26424		20
rs6355445		70209362	BB	BB	AA	AA	AB	NC	AB	AA	AA	AB	AB	AB	AB	AB	AA	AB	AA	AB	AB	AA	AA	AA	AB	AA	10	8	0.555556	0.0483547		AA	AA	AB	AA	AA	AA	AA	AB	AA	AA	AA	AA	10	2	0.833333	1.26424		20
rs3721056		71328971	AA	AA	BB	BB	AB	NC	AB	BB	BB	AB	AB	AB	AB	AB	BB	AB	BB	AB	AB	BB	BB	BB	AB	BB	10	8	0.555556	0.0483547		BB	BB	AB	BB	BB	BB	BB	AB	BB	BB	BB	BB	10	2	0.833333	1.26424		20
rs13480271		73145678	AA	AA	BB	BB	AB	NC	AB	BB	BB	AB	AB	AB	AB	AB	BB	AB	BB	AB	AB	BB	BB	BB	AB	BB	10	8	0.555556	0.0483547		BB	BB	AB	BB	BB	BB	BB	AB	BB	BB	BB	BB	10	2	0.833333	1.26424		20
rs3724833		75221496	AA	AA	BB	BB	AB	NC	AB	BB	BB	AB	AB	AB	AB	AB	AB	AB	BB	AB	AB	BB	BB	BB	BB	BB	10	8	0.555556	0.0483547		BB	BB	AB	BB	BB	BB	BB	AB	BB	BB	BB	BB	10	2	0.833333	1.26424		20
rs13480285		76908789	AA	AA	BB	BB	AB	NC	AB	BB	BB	AB	AB	AB	AB	AB	AB	AB	BB	AB	AB	BB	BB	BB	BB	BB	10	8	0.555556	0.0483547		BB	BB	AB	BB	BB	BB	BB	AB	BB	BB	BB	BB	10	2	0.833333	1.26424		20
gnf09.074.193		80458981	AA	AA	BB	BB	AB	NC	AB	BB	BB	AB	AB	AB	AB	AB	AB	AB	BB	AB	AB	BB	BB	BB	BB	BB	10	8	0.555556	0.0483547		BB	BB	AB	BB	BB	BB	BB	AB	BB	BB	BB	BB	10	2	0.833333	1.26424		20
rs3676124		83548399	AA	AA	BB	BB	AB	NC	AB	BB	NC	AB	AB	AB	AB	AB	AB	AB	BB	AB	AB	BB	BB	BB	BB	BB	10	8	0.555556	0.0483547		BB	BB	AB	BB	BB	BB	BB	AB	BB	BB	BB	BB	10	2	0.833333	1.26424		20
rs3695050		85584599	AA	AA	BB	BB	AB	NC	AB	BB	BB	AB	AB	AB	AB	AB	AB	AB	BB	AB	AB	BB	BB	BB	BB	BB	10	8	0.555556	0.0483547		BB	BB	AB	BB	BB	BB	BB	AB	BB	BB	BB	BB	10	2	0.833333	1.26424		20
rs3700596		86745093	BB	BB	AA	AA	AB	NC	AB	AA	AA	AB	AB	AB	AB	AB	AB	AB	AA	AB	AB	AA	AA	AA	AA	AA	10	8	0.555556	0.0483547		AA	AA	AB	AA	AA	AA	AA	AB	AA	AA	AA	AA	10	2	0.833333	1.26424		20
rs3669564		88325825	BB	BB	AA	AA	AB	NC	AB	AA	AA	AB	AB	AB	AB	AB	AB	AB	AA	AB	AA	AA	AA	AA	AA	AA	9	9	0.5	0		AA	AA	AB	AA	AA	AA	AA	AB	AA	AA	AA	AA	10	2	0.833333	1.26424		19
gnf09.087.298		90513305	AA	AA	BB	BB	AB	NC	AB	BB	BB	AB	AB	AB	AB	AB	AB	AB	BB	AB	BB	AB	BB	BB	BB	BB	10	8	0.555556	0.0483547		BB	BB	AB	BB	BB	BB	BB	AB	BB	BB	BB	BB	10	2	0.833333	1.26424		20
rs13480345		92060032	BB	BB	AA	AA	AB	NC	AB	AA	AA	AB	AB	AB	AB	AB	AB	AB	AA	AB	AA	AB	AA	AA	AA	AA	10	8	0.555556	0.0483547		AA	AA	AB	AA	AA	AA	AA	AB	AA	AA	AA	AA	10	2	0.833333	1.26424		20
rs13480351		94137054	AA	AA	BB	BB	AB	NC	AB	BB	BB	AB	AB	AB	AB	AB	AB	AB	BB	AB	BB	AB	BB	BB	BB	BB	10	8	0.555556	0.0483547		BB	BB	AB	BB	BB	BB	BB	AB	BB	BB	BB	BB	10	2	0.833333	1.26424		20
CEL-9_95875215		95875215	AA	AA	BB	BB	AB	NC	AB	BB	BB	AB	AB	AB	AB	AB	AB	AB	BB	AB	BB	AB	BB	BB	BB	BB	10	8	0.555556	0.0483547		BB	BB	AB	BB	BB	BB	BB	AB	BB	BB	BB	BB	10	2	0.833333	1.26424		20
rs3689336		96256381	BB	BB	AA	AA	AB	NC	AB	AA	AA	AB	AB	AB	AB	AB	AB	AB	AA	AB	AA	AB	AA	AA	AA	AA	10	8	0.555556	0.0483547		AA	AA	AB	AA	AB	AA	AA	AB	AA	AA	AA	AA	9	3	0.75	0.681731		19
rs13480365		98418600	AA	AA	BB	BB	AB	NC	AB	BB	AB	AB	AB	AB	AB	AB	AB	AB	BB	AB	BB	AB	AB	BB	BB	BB	12	6	0.666667	0.442717		BB	BB	AB	BB	AB	BB	AB	AB	BB	BB	BB	BB	8	4	0.666667	0.295145		20
rs3717654		101878542	BB	BB	AA	AA	AB	NC	AB	AA	AA	AB	AB	AB	AB	AB	AB	AB	AA	AB	AA	AB	AA	AA	AA	AA	10	8	0.555556	0.0483547		AA	AA	AB	AA	AB	AA	AA	AB	AA	AA	AA	AA	9	3	0.75	0.681731		19
rs13480399		106229354	AA	AA	BB	BB	AB	NC	AB	BB	BB	AB	AB	AB	AB	AB	AB	AB	BB	AB	BB	AB	BB	BB	BB	BB	10	8	0.555556	0.0483547		BB	BB	AB	BB	AB	BB	BB	AB	BB	BB	BB	BB	9	3	0.75	0.681731		19
rs13480407		108690630	BB	BB	AA	AA	AB	NC	AB	AA	AA	AB	AB	AB	AB	AB	AB	AB	AA	AB	AA	AB	AA	AA	AA	AA	10	8	0.555556	0.0483547		AA	AA	AB	AA	AB	AA	AA	AB	AA	AA	AA	AA	9	3	0.75	0.681731		19
gnf09.110.002		113307145	AA	AA	BB	BB	AB	NC	AB	BB	BB	AB	AB	AB	AB	AB	AB	AB	BB	AB	AB	AB	BB	AB	BB	BB	12	6	0.666667	0.442717		BB	BB	AB	BB	AB	BB	AB	AB	BB	BB	BB	BB	8	4	0.666667	0.295145		20
rs6320810		115090216	BB	BB	AA	AA	AB	NC	AB	AA	AA	AB	AB	AB	AB	AB	AB	AB	AA	AB	AB	AB	AA	AB	AA	AA	12	6	0.666667	0.442717		AB	AA	AB	AA	AB	AA	AB	AB	AA	AA	AB	AA	6	6	0.5	0		18
rs3669563		117891342	AA	AA	BB	BB	AB	NC	AB	BB	BB	BB	AB	AB	AB	AB	AB	AB	BB	AB	AB	AB	BB	AB	BB	BB	11	7	0.611111	0.194641		AB	BB	AB	BB	AB	BB	AB	AB	BB	BB	AB	BB	6	6	0.5	0		17
rs13459114		121920390	BB	BB	AA	AA	AB	NC	AB	AA	AB	AA	AB	AB	AA	AB	AB	AB	AA	AB	NC	AB	AA	AB	AA	AA	10	8	0.555556	0.0483547		AB	AA	AB	AA	AB	AA	AB	AB	AA	AA	AB	AA	6	6	0.5	0		16
rs6304156		123162408	AA	AA	BB	BB	AB	NC	AB	BB	AB	BB	AB	AB	BB	AB	AB	AB	BB	AB	AB	AB	BB	AB	BB	BB	11	7	0.611111	0.194641		AB	BB	AB	BB	AB	BB	AB	AB	BB	BB	AB	BB	6	6	0.5	0		17
rs3721803	10	3343120	AA	NC	BB	BB	AB	NC	AB	AB	AB	BB	AB	AB	AB	AB	AB	AB	AB	BB	BB	BB	BB	AB	BB	BB	11	7	0.611111	0.194641		BB	AB	AB	BB	BB	BB	BB	AB	AB	BB	AB	AB	6	6	0.5	0		17
CEL-10_3989939		3989939	BB	BB	AA	AA	AB	NC	AA	AB	AA	AA	AB	AB	AB	AB	AB	AB	AB	AA	AA	AA	AA	AB	AA	AA	9	9	0.5	0		AA	AB	AB	AA	AA	AA	AA	AB	AB	AA	AB	AB	6	6	0.5	0		15
rs6185923		5384467	AA	AA	BB	BB	AB	NC	BB	AB	BB	BB	AB	AB	AB	AB	AB	AB	AB	NC	BB	BB	BB	AB	BB	BB	9	9	0.5	0		BB	AB	AB	BB	BB	BB	BB	AB	AB	BB	AB	AB	6	6	0.5	0		15
rs3664101		9286770	BB	BB	AA	AA	AB	NC	AA	AB	AA	AA	AB	AB	AB	AB	AB	AB	AB	NC	AA	AA	AA	AB	AA	AA	9	9	0.5	0		AA	AB	AB	AA	AA	AA	AA	AB	AB	AA	AB	AB	6	6	0.5	0		15
rs4228112		12719980	AA	AA	BB	BB	AB	NC	BB	AB	BB	BB	AB	AB	AB	AB	AB	AB	AB	BB	BB	AB	BB	AB	BB	BB	10	8	0.555556	0.0483547		BB	AB	AB	BB	BB	BB	BB	AB	AB	BB	AB	AB	6	6	0.5	0		16
rs3699409		15499377	AA	AA	BB	BB	AB	NC	BB	AB	BB	BB	AB	AB	AB	AB	AB	AB	AB	AB	BB	AB	BB	AB	BB	BB	11	7	0.611111	0.194641		BB	AB	AB	BB	BB	BB	BB	AB	AB	BB	AB	AB	6	6	0.5	0		17
rs13459119		20027450	BB	BB	AA	AA	AB	NC	AA	AB	AA	AA	AB	AB	AB	AB	AB	AB	AB	AA	AA	AB	AA	AB	AA	AA	10	8	0.555556	0.0483547		AA	AB	AB	AA	AA	AA	AA	AB	AB	AA	AB	AB	6	6	0.5	0		16
rs3679120		22685808	BB	BB	AA	AA	AB	NC	AA	AB	AA	AA	AA	AB	AB	AB	AB	AB	AB	AA	AA	AB	AA	AB	AA	AA	9	9	0.5	0		AA	AB	AB	AA	AA	AA	AA	AB	AB	AA	AB	AB	6	6	0.5	0		15
rs13480547		24247475	BB	BB	AA	AA	AB	NC	AA	AB	AA	AA	AA	AB	AB	AB	AB	AB	AB	AA	AA	AB	AA	AB	AA	AA	9	9	0.5	0		AA	AB	AB	AA	AA	AA	AA	AB	AB	AA	AB	AB	6	6	0.5	0		15
rs13480554		25713665	AA	AA	BB	BB	AB	NC	BB	AB	BB	BB	BB	AB	AB	AB	AB	AB	AB	BB	BB	AB	BB	AB	BB	BB	9	9	0.5	0		BB	AB	AB	BB	BB	BB	BB	AB	AB	BB	AB	AB	6	6	0.5	0		15
gnf10.026.889		28746498	BB	BB	AA	AA	AB	NC	AA	AB	AA	AA	AA	AB	AB	AB	AB	AB	AB	AA	AA	AB	AA	AB	AB	AA	10	8	0.555556	0.0483547		AA	AB	AB	AA	AA	AA	AA	AB	AB	AA	AB	AB	6	6	0.5	0		16
rs13480578		34410603	AA	AA	BB	BB	AB	NC	BB	AB	BB	BB	BB	AB	AB	AB	AB	AB	AB	BB	BB	AB	BB	AB	AB	AB	11	7	0.611111	0.194641		BB	AB	AB	BB	BB	BB	BB	AB	AB	BB	AB	AB	6	6	0.5	0		17
rs13480579		36058713	BB	BB	AA	AA	AB	NC	AA	AB	AA	AA	AA	AB	AB	AB	AB	AB	AB	AA	AA	AB	AA	AB	AB	AB	11	7	0.611111	0.194641		AA	AB	AB	AA	AA	AA	AA	AB	AB	AA	AB	AB	6	6	0.5	0		17
rs13480601		44227379	AA	AB	BB	BB	AB	NC	BB	AB	BB	BB	BB	AB	AB	AB	AB	AB	AB	BB	BB	AB	BB	AB	AB	AB	11	7	0.611111	0.194641		BB	AB	AB	AB	BB	BB	BB	AB	AB	BB	AB	AB	5	7	0.416667	0.0727213		16
rs3696307		53783742	BB	BB	AA	AA	AB	NC	AA	AB	AA	AA	AA	AB	AB	AB	AB	AB	AB	AA	AA	AB	AA	AB	AB	AB	11	7	0.611111	0.194641		AA	AB	AB	AB	AA	AA	AA	AB	AB	AA	AB	AB	5	7	0.416667	0.0727213		16
rs13480619		57805922	BB	BB	AA	AA	AB	NC	AA	AB	AA	AA	AA	AB	AB	AB	AB	AB	AB	AA	AA	AB	AA	AB	AB	AB	11	7	0.611111	0.194641		AA	AB	AB	AB	AA	AA	AA	AB	AB	AA	AB	AB	5	7	0.416667	0.0727213		16
CEL-10_58149652		58149652	AA	AA	BB	BB	AB	NC	BB	AB	BB	BB	BB	AB	AB	AB	AB	AB	AB	BB	BB	AB	BB	AB	AB	AB	11	7	0.611111	0.194641		BB	AB	AB	AB	BB	BB	BB	AB	AB	BB	AB	AB	5	7	0.416667	0.0727213		16
rs13480630		67595648	AA	AA	BB	BB	AB	NC	BB	AB	AB	BB	BB	AB	AB	AB	AB	BB	AB	BB	BB	AB	BB	AB	AB	AB	11	7	0.611111	0.194641		BB	AB	AB	AB	BB	BB	BB	AB	AB	BB	AB	AB	5	7	0.416667	0.0727213		16
CEL-10_71736974		71736974	AA	AA	BB	BB	AB	NC	BB	AB	AB	BB	BB	AB	AB	AB	AB	BB	AB	BB	BB	AB	BB	AB	AB	AB	11	7	0.611111	0.194641		BB	AB	AB	AB	BB	BB	BB	AB	AB	BB	AB	AB	5	7	0.416667	0.0727213		16
rs13480652		74437771	AA	AA	BB	BB	AB	NC	BB	AB	AB	BB	BB	AB	AB	AB	AB	BB	AB	BB	BB	AB	BB	AB	AB	AB	11	7	0.611111	0.194641		BB	BB	AB	AB	BB	BB	BB	AB	AB	BB	BB	AB	7	5	0.583333	0.0727213		18
rs13480657		76584143	BB	BB	AB	AA	AB	NC	AB	AB	AB	AA	AA	AB	AB	AB	AB	AA	AB	AA	AA	AB	AA	AB	AB	AB	12	6	0.666667	0.442717		AA	AA	AB	AB	AA	AA	AB	AB	AB	AA	AB	AB	5	7	0.416667	0.0727213		17
rs3717445		82649121	BB	BB	AA	AA	AB	NC	AA	AB	AB	AA	AA	AB	AB	AB	AB	AA	AB	AA	AB	AB	AA	AB	AB	AB	12	6	0.666667	0.442717		AA	AA	AB	AB	AA	AA	AB	AB	AB	AA	AB	AB	5	7	0.416667	0.0727213		17
rs13480678		84352470	AA	AA	BB	BB	AB	NC	BB	AB	AB	BB	BB	AB	AB	AB	AB	BB	AB	BB	AB	AB	BB	AB	AB	AB	12	6	0.666667	0.442717		BB	BB	AB	AB	BB	BB	AB	AB	AB	BB	AB	AB	5	7	0.416667	0.0727213		17
rs3679902		85007769	AA	AA	BB	BB	AB	NC	BB	AB	AB	BB	BB	AB	AB	AB	AB	BB	AB	BB	AB	AB	BB	AB	AB	AB	12	6	0.666667	0.442717		BB	BB	AB	AB	BB	BB	AB	AB	AB	BB	AB	AB	5	7	0.416667	0.0727213		17
rs3089366		89439033	AA	AA	BB	BB	AB	NC	BB	AB	AB	BB	BB	AB	AB	AB	AB	BB	AB	BB	AB	AB	BB	AB	AB	AB	12	6	0.666667	0.442717		BB	BB	AB	AB	BB	BB	AB	BB	AB	AB	AB	AB	5	7	0.416667	0.0727213		17
rs13480702		90830897	AA	AA	BB	BB	AB	NC	BB	AB	AB	BB	BB	AB	AB	AB	AB	BB	AB	BB	AB	AB	BB	AB	AB	AB	12	6	0.666667	0.442717		BB	BB	AB	AB	BB	BB	AB	BB	AB	AB	AB	AB	5	7	0.416667	0.0727213		17
gnf10.091.965		92745604	BB	BB	AA	AA	AB	NC	AA	AB	AB	AA	AA	AB	AB	AB	AB	AA	AB	AA	AB	AB	AA	AB	AB	AB	12	6	0.666667	0.442717		AA	AA	AB	AB	AA	AA	AB	AA	AB	AB	AB	AB	5	7	0.416667	0.0727213		17
rs13480712		93288075	AA	NC	BB	BB	AB	NC	BB	AB	AB	BB	BB	AB	AB	AB	AB	BB	AB	BB	BB	AB	BB	AB	AB	AB	11	7	0.611111	0.194641		BB	BB	AB	AB	BB	BB	AB	BB	AB	AB	BB	AB	6	6	0.5	0		17
rs13480716		94290709	BB	BB	AA	AA	AB	NC	AA	AB	AB	AA	AA	AB	AB	AB	AA	AA	AB	AA	AB	AB	AA	AB	AB	AB	11	7	0.611111	0.194641		AA	AA	AB	AB	AA	AA	AB	AA	AB	AB	AB	AB	5	7	0.416667	0.0727213		16
rs13480722		97430180	BB	BB	AA	AA	AB	NC	AA	AB	AB	AA	AA	AB	AB	AB	AA	AA	AB	AA	AB	AB	AA	AB	AB	AA	10	8	0.555556	0.0483547		AA	AA	AB	AB	AA	AA	AB	AA	AB	AB	AB	AB	5	7	0.416667	0.0727213		15
rs3710293		99892920	BB	BB	AA	AA	AB	NC	AA	AB	AB	AA	AA	AB	AB	AB	AA	AA	AB	AA	AB	AB	AA	AB	AB	AA	10	8	0.555556	0.0483547		AA	AA	AB	AB	AA	AA	AB	AA	AB	AB	AB	AB	5	7	0.416667	0.0727213		15
rs3688351		104194765	AA	AA	BB	BB	AB	NC	BB	AB	AB	BB	BB	AB	AB	AB	BB	BB	AB	BB	AB	AB	BB	AB	AB	BB	10	8	0.555556	0.0483547		BB	BB	AB	AB	BB	BB	AB	BB	AB	AB	BB	AB	6	6	0.5	0		16
rs6290359		107672808	BB	BB	AA	AA	AB	NC	AA	AB	AB	AB	AA	AB	AB	AB	AA	AA	AA	AA	AB	AB	AA	AB	AB	AB	11	7	0.611111	0.194641		AA	AA	AB	AB	AA	AA	AB	AA	AB	AB	AB	AB	5	7	0.416667	0.0727213		16
rs6243755		108416966	BB	BB	AA	AA	AB	NC	AA	AB	AB	AB	AA	AB	AB	AB	AA	AA	AA	AA	AB	AB	AA	AB	AB	AA	10	8	0.555556	0.0483547		AA	AA	AB	AB	AA	AA	AB	AA	AB	AB	AB	AB	5	7	0.416667	0.0727213		15
rs13480759		109059096	AA	AA	BB	BB	AB	NC	BB	AB	AB	AB	BB	AB	AB	AB	BB	BB	BB	BB	AB	AB	BB	AB	AB	BB	10	8	0.555556	0.0483547		BB	BB	AB	AB	BB	BB	AB	BB	AB	AB	AB	AB	5	7	0.416667	0.0727213		15
rs3680872		114181187	AA	AA	BB	BB	AB	NC	AB	AB	AB	AB	BB	AB	AB	AB	BB	BB	BB	BB	AB	AB	BB	AB	AB	BB	11	7	0.611111	0.194641		BB	BB	AB	AB	BB	BB	AB	BB	AB	AB	AB	AB	5	7	0.416667	0.0727213		16
CEL-10_119602638		119602638	NC	BB	AA	AA	AB	NC	AB	AA	AB	AB	AA	AB	AB	AB	AA	AB	AA	AA	AB	AB	AA	AB	AA	AA	10	8	0.555556	0.0483547		AB	AA	AA	AB	AA	AA	AB	AA	AB	AB	AB	AB	5	7	0.416667	0.0727213		15
rs3697243		126634957	BB	BB	AA	AA	AB	NC	AB	AA	AB	AB	AA	AB	AB	AA	AA	AB	AA	AA	AB	AB	AA	AB	AA	AA	9	9	0.5	0		AB	AA	AA	AB	AA	AA	AB	AA	AB	AB	AB	AB	5	7	0.416667	0.0727213		14
rs3676330		128337313	AA	AA	BB	BB	AB	NC	AB	BB	AB	AB	BB	AB	AB	BB	BB	AB	BB	BB	AB	AB	BB	AB	BB	BB	9	9	0.5	0		AB	BB	BB	AB	BB	BB	AB	BB	AB	AB	AB	AB	5	7	0.416667	0.0727213		14
rs13480836	11	3448985	AA	AA	BB	BB	AB	NC	AB	AB	BB	AB	AB	AB	BB	BB	AB	BB	AB	AB	AB	AB	BB	AB	AB	AB	13	5	0.722222	0.799748		BB	BB	BB	AB	BB	BB	AB	BB	BB	BB	AB	AB	8	4	0.666667	0.295145		21
rs13480837		3781731	BB	BB	AA	AA	AB	NC	AB	AB	AA	AB	AB	AB	AA	AA	AB	AA	AB	AB	AB	AB	AA	AB	AB	AB	13	5	0.722222	0.799748		AA	AA	AA	AB	AA	AA	AB	AA	AA	AA	AB	AB	8	4	0.666667	0.295145		21
rs13480863		9188410	AA	AA	BB	BB	AB	NC	AB	AB	AB	BB	AB	AB	BB	BB	AB	BB	AB	AB	AB	AB	AB	AB	AB	AB	14	4	0.777778	1.27767		BB	BB	BB	AB	BB	BB	AB	BB	BB	BB	AB	AB	8	4	0.666667	0.295145		22
rs3023249		11065936	BB	BB	AA	AA	AB	NC	AB	AB	AA	AA	AB	AB	AA	AA	AB	AA	AB	AB	AB	AB	AA	AB	AB	AB	12	6	0.666667	0.442717		AA	AA	AA	AB	AA	AA	AB	AA	AA	AA	AB	AB	8	4	0.666667	0.295145		20
rs13480875		12190600	BB	BB	AA	AA	AB	NC	AB	AB	AA	AA	AB	AB	AA	AA	AB	AA	AB	AB	AB	AB	AA	AB	AB	AB	12	6	0.666667	0.442717		AA	AA	AA	AB	AA	AA	AB	AA	AA	AA	AB	AB	8	4	0.666667	0.295145		20
gnf11.017.294		18007841	BB	BB	AA	AA	AB	NC	AB	AB	AA	AA	AB	AB	AA	AA	AB	AA	AB	AB	AB	AB	AA	AB	AB	AB	12	6	0.666667	0.442717		AA	AA	AA	AB	AA	AA	AB	AA	AA	AA	AB	AB	8	4	0.666667	0.295145		20
rs13480910		22709634	AA	AA	BB	BB	AB	NC	AB	AB	BB	BB	AB	AB	BB	BB	AB	BB	AB	AB	AB	AB	BB	AB	AB	AB	12	6	0.666667	0.442717		BB	BB	BB	AB	BB	BB	AB	BB	BB	BB	AB	AB	8	4	0.666667	0.295145		20
rs3700830		30266839	AA	AA	BB	BB	AB	NC	AB	AB	BB	BB	AB	AB	BB	NC	AB	BB	AB	AB	AB	AB	BB	AB	AB	AB	12	6	0.666667	0.442717		BB	BB	BB	AB	BB	BB	AB	BB	BB	NC	AB	AB	8	4	0.666667	0.295145		20
rs13459123		30954469	BB	BB	AA	AA	BB	NC	BB	BB	AA	AA	BB	BB	AA	AA	BB	AA	BB	AB	AB	BB	AA	BB	BB	BB	2	16	0.111111	2.69161		AA	AA	AA	BB	AA	AA	BB	AA	AA	AA	BB	BB	12	0	1	#NUM!		14
rs3723833		32946888	BB	BB	AA	AA	AB	NC	AB	AB	AA	AA	AB	AB	AA	AA	AB	AA	AB	AB	AB	AB	AA	AB	AB	AB	12	6	0.666667	0.442717		AA	AA	AA	AB	AA	AA	AB	AA	AA	AA	AB	AB	8	4	0.666667	0.295145		20
rs13480968		36134794	BB	BB	AA	AA	AB	NC	AB	AB	AA	AA	AA	AB	AA	AA	AB	AB	AB	AB	AB	AB	AA	AB	AB	AB	12	6	0.666667	0.442717		AA	AA	AA	AB	AA	AA	AB	AA	AA	AA	AB	AB	8	4	0.666667	0.295145		20
rs6359329		38177953	BB	BB	AA	AA	AB	NC	AB	AB	AA	AA	AA	AB	AA	AA	AB	AB	AB	AA	AB	AB	AA	AB	AB	AB	11	7	0.611111	0.194641		AA	AA	AA	AB	AA	AA	AB	AA	AA	AA	AA	AB	9	3	0.75	0.681731		20
rs3654344		43847855	BB	BB	AA	AA	AB	NC	AB	AB	AA	AA	AA	AB	AA	AB	AB	AB	AB	AA	AB	AB	AA	AB	AB	AB	12	6	0.666667	0.442717		AA	AA	AA	AB	AA	AA	AB	AA	AA	AA	AB	AB	8	4	0.666667	0.295145		20
rs13481009		46168151	AA	AA	BB	BB	AB	NC	AB	AB	BB	BB	BB	AB	BB	AB	AB	AB	AB	BB	AB	AB	BB	AB	AB	AB	12	6	0.666667	0.442717		BB	BB	BB	AB	BB	BB	AB	BB	BB	BB	AB	AB	8	4	0.666667	0.295145		20
rs13481011		46568199	AA	AA	BB	BB	AB	NC	AB	AB	BB	BB	BB	AB	BB	AB	AB	AB	AB	AB	AB	AB	BB	AB	AB	AB	13	5	0.722222	0.799748		BB	BB	BB	AB	BB	BB	AB	BB	BB	BB	AB	AB	8	4	0.666667	0.295145		21
rs13481014		47757117	BB	BB	AA	AA	AB	NC	AB	AB	AA	AA	AA	AB	AA	AB	AB	AB	AB	AA	AB	AB	AA	AB	AB	AB	12	6	0.666667	0.442717		AA	AA	AA	AB	AA	AA	AB	AA	AA	AA	AA	AB	9	3	0.75	0.681731		21
rs13481033		54538623	AB	BB	AA	AA	AB	NC	AB	AB	AA	AA	AA	AB	AA	AB	AB	AB	AB	AA	AB	AB	AA	AB	AB	AB	12	6	0.666667	0.442717		AA	AA	AB	AB	AA	AA	AB	AA	AB	AA	AB	AB	6	6	0.5	0		18
rs4228731		55034293	BB	BB	AA	AA	AB	NC	AB	AB	AA	AA	AA	AB	AA	AB	AB	AB	AB	AA	AB	AB	AA	AB	AB	AB	12	6	0.666667	0.442717		AA	AA	AB	AB	AA	AA	AB	AA	AB	AA	AA	AB	7	5	0.583333	0.0727213		19
rs3684076		56050650	AA	AA	BB	BB	AB	NC	AB	AB	BB	BB	BB	AB	BB	AB	AB	AB	AB	BB	AB	AB	BB	AB	AB	AB	12	6	0.666667	0.442717		BB	BB	AB	AB	BB	BB	AB	BB	AB	BB	AB	AB	6	6	0.5	0		18
rs3697686		58180077	AA	AA	BB	BB	AB	NC	AB	AB	BB	BB	BB	AB	BB	AB	BB	AB	AB	BB	AB	AB	BB	AB	AB	AB	11	7	0.611111	0.194641		BB	BB	AB	AB	BB	BB	AB	BB	AB	BB	AB	AB	6	6	0.5	0		17
rs3711357		61065104	BB	BB	AA	AA	AB	NC	AB	AB	AA	AA	AA	AB	AA	AB	AA	AB	AB	AA	AA	AB	AA	AB	AB	AB	10	8	0.555556	0.0483547		AA	AA	AB	AB	AA	AA	AA	AA	AB	AA	AB	AB	7	5	0.583333	0.0727213		17
rs13481076		66331400	BB	BB	AA	AA	AB	NC	AB	AB	AA	AA	AA	AB	AA	AB	AA	AB	AB	AA	AA	AB	AA	AB	AB	AB	10	8	0.555556	0.0483547		AA	AA	AB	AB	AA	AA	AA	AA	AB	AA	AA	AB	8	4	0.666667	0.295145		18
rs6197743		69789936	AA	AA	BB	BB	AB	NC	AB	AB	BB	BB	BB	AB	BB	AB	BB	AB	AB	BB	BB	AB	BB	AB	AB	AB	10	8	0.555556	0.0483547		BB	BB	AB	AB	BB	BB	BB	BB	AB	BB	BB	AB	8	4	0.666667	0.295145		18
rs13481109		76207708	AA	AA	BB	BB	AB	NC	AB	AB	AB	BB	BB	AB	BB	AB	BB	AB	AB	BB	AB	AB	BB	AB	AB	AB	12	6	0.666667	0.442717		BB	BB	AB	AB	BB	BB	BB	BB	AB	BB	AB	AB	7	5	0.583333	0.0727213		19
rs13481119		79159755	AA	AA	BB	BB	AB	NC	AB	AB	AB	BB	BB	AB	BB	AB	BB	AB	AB	BB	AB	AB	BB	AB	AB	AB	12	6	0.666667	0.442717		BB	BB	AB	AB	BB	BB	BB	BB	AB	BB	AB	AB	7	5	0.583333	0.0727213		19
rs13481145		88037356	AA	AA	BB	BB	AB	NC	AB	AB	AB	BB	BB	AB	BB	AB	BB	AB	AB	BB	AB	AB	BB	AB	AB	AB	12	6	0.666667	0.442717		BB	BB	AB	AB	BB	BB	BB	BB	AB	BB	AB	AB	7	5	0.583333	0.0727213		19
rs3714299		92734680	NC	BB	AA	AA	AB	NC	AB	AB	AB	AA	AA	AB	AB	AB	AA	AB	AB	AA	AB	AB	AA	AA	AB	AB	12	6	0.666667	0.442717		AA	AA	AB	AB	AA	AA	AA	AA	AB	AA	AA	AB	8	4	0.666667	0.295145		20
rs3661058		98590564	BB	BB	AA	AA	AB	NC	AB	AB	AB	AB	AA	AB	AB	AB	AA	AB	AB	AA	NC	AA	AA	AA	AB	AB	11	7	0.611111	0.194641		AA	AA	AB	AB	AA	AA	AA	AA	AB	AA	AA	AB	8	4	0.666667	0.295145		19
rs6393948		103272243	BB	BB	AA	AA	AB	NC	AB	AB	AB	AB	AA	AB	AB	AB	AA	AB	AB	AA	AB	AA	AA	AA	AB	AB	12	6	0.666667	0.442717		AA	AA	AB	AB	AA	AA	AA	AA	AB	AA	AB	AA	8	4	0.666667	0.295145		20
rs3698446		104908478	BB	BB	AA	AA	AB	NC	AB	AB	AB	AB	AA	AB	AB	AB	AA	AB	AB	AA	AB	AA	AA	AA	AB	AB	12	6	0.666667	0.442717		AA	AA	AB	AB	AA	AA	AA	AA	AB	AA	AB	AA	8	4	0.666667	0.295145		20
rs6386362		106649550	BB	BB	AA	AA	AB	NC	AB	AB	AB	AB	AA	AB	AB	AB	AA	AB	AB	AA	AB	AA	AA	AA	AB	AB	12	6	0.666667	0.442717		AA	AA	AB	AB	AA	AA	AA	AA	AB	AA	AB	AA	8	4	0.666667	0.295145		20
rs6370458		109065922	AA	AA	BB	BB	AB	NC	AB	AB	AB	AB	AB	AB	AB	AB	BB	AB	BB	AB	AB	BB	BB	BB	AB	AB	13	5	0.722222	0.799748		BB	BB	AB	AB	BB	BB	BB	BB	AB	BB	AB	BB	8	4	0.666667	0.295145		21
rs13481227		110120256	AA	AA	BB	BB	AB	NC	AB	AB	AB	AB	AB	AB	AB	BB	BB	AB	BB	BB	AB	BB	BB	BB	AB	AB	11	7	0.611111	0.194641		BB	BB	AB	AB	BB	BB	BB	BB	AB	BB	AB	BB	8	4	0.666667	0.295145		19
rs3672597		111905327	BB	BB	AA	AA	AB	NC	AB	AB	AB	AB	AB	AA	AB	AA	AA	AB	AA	AA	AB	AA	AA	AA	AB	AB	10	8	0.555556	0.0483547		AA	AA	AB	AB	AA	AA	AA	AA	AB	AA	AB	AA	8	4	0.666667	0.295145		18
rs3699056		113674817	BB	BB	AA	AA	AB	NC	AB	AB	AB	AB	AB	AA	AB	AA	AA	AB	AA	AA	AB	AA	AA	AA	AB	AB	10	8	0.555556	0.0483547		AA	AA	AB	AB	AA	AA	AA	AA	AB	AA	AB	AA	8	4	0.666667	0.295145		18
rs3712881		120738678	AA	AA	BB	BB	AB	NC	AB	AB	AB	AB	AB	BB	AB	BB	BB	AB	BB	AB	AB	BB	BB	BB	AB	AB	11	7	0.611111	0.194641		AB	BB	AB	AB	BB	BB	BB	BB	AB	BB	AB	BB	7	5	0.583333	0.0727213		18
rs13481303	12	12036755	BB	BB	AA	AA	AB	NC	AB	AA	AA	AA	AB	AB	AA	AB	AA	AB	AA	AA	AB	AB	AB	AA	AB	AB	10	8	0.555556	0.0483547		AA	AA	AB	AA	AA	AA	AB	AA	AB	AA	AB	AB	7	5	0.583333	0.0727213		17
rs3706330		16713381	BB	BB	AA	AA	AB	NC	AB	AA	AA	AA	AB	AB	AA	AB	AA	AB	AA	AA	AB	AB	AB	AA	AB	AB	10	8	0.555556	0.0483547		AA	AA	AB	AA	AA	AA	AB	AA	AB	AA	AB	AB	7	5	0.583333	0.0727213		17
rs13481321		16811399	AA	AA	BB	BB	AB	NC	AB	BB	BB	BB	AB	AB	BB	AB	BB	AB	BB	BB	AB	AB	AB	BB	AB	AB	10	8	0.555556	0.0483547		BB	BB	AB	BB	BB	BB	AB	BB	AB	BB	AB	AB	7	5	0.583333	0.0727213		17
rs13481324		17701648	AA	AA	BB	BB	AB	NC	AB	BB	BB	BB	AB	AB	BB	AB	BB	AB	BB	BB	AB	AB	AB	BB	AB	AB	10	8	0.555556	0.0483547		BB	BB	AB	BB	BB	BB	AB	BB	AB	BB	AB	AB	7	5	0.583333	0.0727213		17
rs3717860		19689285	AA	AA	BB	BB	AB	NC	AB	BB	BB	BB	AB	AB	BB	AB	BB	AB	BB	BB	AB	AB	AB	BB	AB	AB	10	8	0.555556	0.0483547		BB	BB	AB	BB	BB	BB	AB	BB	AB	BB	AB	AB	7	5	0.583333	0.0727213		17
rs13481363		22949944	AA	AA	BB	BB	AB	NC	AB	BB	BB	BB	AB	AB	BB	AB	BB	AB	BB	BB	AB	AB	AB	BB	AB	AB	10	8	0.555556	0.0483547		BB	BB	AB	BB	BB	BB	AB	BB	AB	BB	AB	AB	7	5	0.583333	0.0727213		17
rs3089800		23976362	BB	BB	AA	AA	AB	NC	AB	AA	AA	AA	AB	AB	AA	AB	AA	AB	AA	AA	AB	AB	AB	AA	AB	AB	10	8	0.555556	0.0483547		AA	AA	AB	AA	AA	AA	AB	AA	AB	AA	AA	AB	8	4	0.666667	0.295145		18
rs13481371		25180902	AA	AA	BB	BB	AB	NC	AB	BB	BB	BB	AB	AB	BB	AB	BB	AB	BB	NC	AB	AB	AB	BB	AB	AB	10	8	0.555556	0.0483547		BB	BB	AB	BB	BB	BB	AB	BB	AB	BB	BB	AB	8	4	0.666667	0.295145		18
rs6223000		29204179	AA	AA	BB	BB	AB	NC	AB	BB	BB	BB	AB	AB	BB	AB	BB	AB	BB	BB	AB	AB	AB	BB	AB	AB	10	8	0.555556	0.0483547		BB	BB	AB	BB	BB	BB	AB	BB	AB	BB	BB	AB	8	4	0.666667	0.295145		18
rs6311081		32032739	BB	BB	AA	AA	AB	NC	AB	AA	AA	AA	AB	AB	AA	AB	AA	AB	AA	AA	AB	AB	AB	AA	AB	AB	10	8	0.555556	0.0483547		AA	AA	AB	AA	AA	AA	AB	AA	AB	AA	AB	AB	7	5	0.583333	0.0727213		17
rs3658100		33110635	BB	BB	AA	AA	AB	NC	AB	AA	AA	AA	AB	AB	AA	AB	AA	AB	AA	AA	AB	AB	AB	AA	AB	AB	10	8	0.555556	0.0483547		AA	AA	AB	AA	AA	AA	AB	AA	AB	AA	AB	AB	7	5	0.583333	0.0727213		17
rs13481406		34954150	BB	BB	AA	AA	AB	NC	AB	AA	AA	AA	AB	AB	AA	AB	AA	AB	AA	AA	NC	AB	AB	AA	AB	AB	9	9	0.5	0		AA	AA	AB	AA	AA	AA	AB	AA	AB	AA	AA	AB	8	4	0.666667	0.295145		17
rs13481408		35475720	BB	BB	AA	AA	BB	NC	BB	AA	AA	AA	BB	BB	AA	BB	AA	BB	AA	AA	AB	BB	BB	AA	BB	BB	1	17	0.0555556	3.74127		AA	AA	BB	AA	AA	AA	BB	AA	BB	AA	AB	BB	11	1	0.916667	2.1175		12
CEL-12_40646532		40646532	AA	AA	BB	BB	AB	NC	AB	BB	BB	BB	AB	AB	BB	AB	BB	AB	BB	BB	AB	AB	AB	BB	BB	AB	9	9	0.5	0		BB	BB	AB	BB	BB	BB	AB	BB	AB	BB	AB	AB	7	5	0.583333	0.0727213		16
rs3670749		48181013	AA	AA	BB	BB	AB	NC	AB	BB	BB	BB	AB	AB	BB	AB	AB	AB	BB	BB	AB	AB	AB	BB	BB	AB	10	8	0.555556	0.0483547		BB	BB	AB	BB	BB	BB	AB	BB	AB	BB	AB	AB	7	5	0.583333	0.0727213		17
rs3706319		53150903	AA	AA	BB	BB	AB	NC	AB	BB	AB	BB	AB	AB	BB	AB	AB	AB	BB	BB	BB	AB	AB	BB	BB	AB	10	8	0.555556	0.0483547		AB	BB	AB	BB	BB	BB	BB	BB	AB	BB	BB	AB	8	4	0.666667	0.295145		18
mCV22351241		54143643	AA	AA	BB	BB	AB	NC	AB	BB	AB	BB	AB	AB	BB	AB	AB	AB	BB	BB	BB	AB	AB	BB	BB	AB	10	8	0.555556	0.0483547		AB	BB	AB	BB	BB	BB	BB	BB	AB	BB	BB	AB	8	4	0.666667	0.295145		18
gnf12.061.363		58421210	AA	AA	BB	BB	AB	NC	AB	BB	AB	BB	AB	AB	BB	AB	AB	AB	BB	BB	BB	AB	AB	BB	BB	AB	10	8	0.555556	0.0483547		AB	BB	AB	BB	BB	BB	BB	BB	AB	BB	BB	AB	8	4	0.666667	0.295145		18
rs13481514		64869269	AA	AA	BB	BB	AB	NC	AB	BB	AB	BB	AB	BB	BB	AB	AB	AB	BB	BB	BB	AB	AB	BB	BB	AB	9	9	0.5	0		AB	BB	AB	BB	BB	BB	BB	BB	AB	BB	BB	AB	8	4	0.666667	0.295145		17
rs13481527		68166409	AA	AA	BB	BB	AB	NC	AB	BB	AB	BB	AB	BB	BB	AB	AB	AB	BB	BB	BB	AB	AB	BB	BB	AB	9	9	0.5	0		AB	BB	AB	BB	BB	BB	BB	BB	AB	BB	BB	AB	8	4	0.666667	0.295145		17
rs3655558		70010856	BB	BB	AA	AA	AB	NC	AB	AA	AB	AA	AB	AA	AA	AB	AB	AB	AA	AA	AA	AB	AB	AA	AA	AB	9	9	0.5	0		AB	AA	AB	AA	AA	AA	AA	AA	AB	AA	AA	AB	8	4	0.666667	0.295145		17
rs13481541		71665916	BB	BB	AA	AA	AB	NC	AB	AA	AB	AA	AB	AA	AA	AB	AB	AB	AA	AA	AA	AB	AB	AA	AA	AB	9	9	0.5	0		AB	AA	AB	AA	AA	AA	AA	AA	AB	AA	AA	AB	8	4	0.666667	0.295145		17
rs3662628		74558132	AA	AA	BB	BB	AB	NC	AB	BB	AB	BB	AB	BB	BB	AB	AB	AB	BB	BB	BB	AB	AB	BB	BB	AB	9	9	0.5	0		AB	BB	AB	BB	BB	BB	BB	BB	AB	BB	BB	AB	8	4	0.666667	0.295145		17
rs13481565		79092079	BB	BB	AA	AA	AB	NC	AB	AA	AB	AA	AB	AA	AA	AB	AB	AB	AA	AA	AA	AB	AB	AA	AA	AB	9	9	0.5	0		AB	AA	AB	AA	AA	AA	AA	AA	AB	AA	AA	AB	8	4	0.666667	0.295145		17
CEL-12_84750094		84750094	BB	BB	AA	AA	AB	NC	AB	AA	AB	AA	AB	AA	AA	AB	AB	AA	AA	AA	AA	AB	AB	AA	AA	AB	8	10	0.444444	0.0483547		AB	AA	AB	AA	AA	AB	AA	AB	AB	AA	AB	AB	5	7	0.416667	0.0727213		13
rs3670410		85932990	BB	BB	AA	AA	AB	NC	AB	AA	AB	AA	AB	AA	AA	AB	AB	AA	AA	AA	AA	AB	AB	AA	AA	AB	8	10	0.444444	0.0483547		AB	AA	AB	AA	AA	AB	AA	AB	AB	AA	AA	AB	6	6	0.5	0		14
rs13481588		86574038	AA	AA	BB	BB	AB	NC	AB	BB	AB	BB	AB	BB	BB	AB	AB	BB	BB	BB	BB	AB	AB	BB	BB	AB	8	10	0.444444	0.0483547		AB	BB	AB	BB	BB	AB	BB	AB	AB	BB	BB	AB	6	6	0.5	0		14
rs6207869		88966851	BB	BB	AA	AA	AB	NC	AB	AA	AB	AA	AB	AA	AA	AB	AB	AA	AA	AA	AA	AB	AB	AA	AA	AB	8	10	0.444444	0.0483547		AB	AA	AB	AA	AA	AB	AA	AB	AB	AA	AA	AB	6	6	0.5	0		14
rs13481599		90714740	BB	BB	AA	AA	AB	NC	AB	AA	AB	AA	AB	AA	AA	AB	AB	AA	AA	AA	AA	AB	AB	AA	AA	AB	8	10	0.444444	0.0483547		AB	AA	AB	AA	AA	AB	AA	AB	AB	AA	AA	AB	6	6	0.5	0		14
rs13481604		92693591	BB	BB	AA	AA	AB	NC	AB	AB	AB	AA	AB	AA	AA	AB	AB	AA	AA	AA	AA	AA	AB	AA	AA	AB	8	10	0.444444	0.0483547		AB	AA	AB	AA	AA	AB	AA	AB	AB	AA	AA	AB	6	6	0.5	0		14
rs3716084		94501426	BB	BB	AA	AA	AB	NC	AB	AB	AB	AA	AB	AA	AA	AB	AB	AA	AA	AA	AA	AA	AB	AA	AA	AB	8	10	0.444444	0.0483547		AB	AA	AB	AA	AA	AB	AA	AB	AB	AA	AA	AB	6	6	0.5	0		14
rs13481614		95793494	AA	AA	BB	BB	AB	NC	AB	AB	AB	BB	AB	BB	BB	AB	AB	BB	BB	BB	BB	BB	AB	BB	BB	AB	8	10	0.444444	0.0483547		AB	BB	AB	BB	BB	AB	BB	AB	AB	BB	BB	AB	6	6	0.5	0		14
rs13481632		101121028	BB	BB	AA	AA	AB	NC	AB	AB	AA	AA	AB	AA	AA	AB	AB	AA	AA	AA	AA	AA	AB	AB	AA	AB	8	10	0.444444	0.0483547		AB	AA	AB	AB	AA	AB	AA	AB	AB	AA	AB	AB	4	8	0.333333	0.295145		12
rs6390948		103432150	BB	BB	AA	AA	AB	NC	AB	AB	AA	AA	AB	AA	AA	AB	AB	AA	AA	AA	AA	AA	AB	AB	AA	AB	8	10	0.444444	0.0483547		AB	AA	AB	AB	AA	AB	AA	AB	AB	AA	AA	AB	5	7	0.416667	0.0727213		13
rs13481655		106863515	AA	AA	BB	BB	AB	NC	AB	AB	BB	BB	AB	BB	BB	AB	AB	BB	BB	AB	BB	BB	AB	AB	BB	AB	9	9	0.5	0		AB	BB	AB	AB	BB	AB	BB	AB	AB	BB	BB	AB	5	7	0.416667	0.0727213		14
rs3023711		111163171	AA	AA	BB	BB	AB	NC	AB	AB	BB	BB	AB	BB	BB	AB	AB	BB	BB	BB	BB	BB	AB	AB	BB	AB	8	10	0.444444	0.0483547		AB	BB	AB	AB	BB	AB	BB	AB	AB	AB	AB	AB	3	9	0.25	0.681731		11
rs6215262	13	3556871	AA	AA	BB	BB	AB	NC	AB	BB	BB	BB	AB	BB	AB	AB	AB	BB	AB	AB	AB	AB	AB	AB	AB	BB	12	6	0.666667	0.442717		AB	AB	BB	AB	AB	BB	AB	AB	AB	AB	AB	BB	3	9	0.25	0.681731		15
rs13481668		4242635	AA	AA	BB	BB	AB	NC	AB	BB	BB	BB	AB	BB	AB	AB	AB	BB	AB	AB	AB	AB	AB	AB	AB	BB	12	6	0.666667	0.442717		AB	AB	BB	AB	AB	BB	AB	AB	AB	AB	AB	BB	3	9	0.25	0.681731		15
rs13481673		5374001	AA	AA	BB	BB	AB	NC	AB	BB	BB	BB	AB	BB	AB	AB	AB	BB	AB	AB	AB	AB	AB	AB	AB	BB	12	6	0.666667	0.442717		AB	AB	BB	AB	AB	BB	AB	AB	AB	AB	AB	BB	3	9	0.25	0.681731		15
rs6348604		14769173	AA	AA	BB	BB	AB	NC	AB	BB	BB	BB	AB	BB	AB	AB	AB	BB	AB	AB	AB	AB	AB	AB	AB	BB	12	6	0.666667	0.442717		BB	AB	BB	AB	AB	BB	BB	AB	AB	AB	AB	BB	5	7	0.416667	0.0727213		17
rs13481715		18523821	BB	BB	AA	AA	AB	NC	AB	AA	AA	AA	AB	AA	AB	AB	AB	AA	AB	AB	AA	AB	AB	AB	AB	AA	11	7	0.611111	0.194641		AA	AB	AA	AB	AB	AA	AA	AB	AB	AB	AB	AA	5	7	0.416667	0.0727213		16
rs6314295		19481485	BB	BB	AA	AA	AB	NC	AB	AA	AA	AA	AB	AA	AB	AB	AB	AA	AB	AB	AA	AB	AB	AB	AB	AA	11	7	0.611111	0.194641		AA	AB	AA	AB	AB	AA	AA	AB	AB	AB	AB	AA	5	7	0.416667	0.0727213		16
rs3679784		20286264	AA	AA	BB	BB	AB	NC	AB	BB	BB	BB	AB	BB	AB	AB	AB	BB	AB	AA	NC	AB	AB	AB	AB	BB	10	8	0.555556	0.0483547		BB	AB	BB	AB	AB	BB	BB	AB	AB	AB	AB	BB	5	7	0.416667	0.0727213		15
rs3663223		22465317	BB	BB	AA	AA	AB	NC	AB	AA	AA	AA	AB	AA	AB	AB	AB	AA	AB	AB	AA	AB	AB	AB	AB	AA	11	7	0.611111	0.194641		AA	AB	AA	AB	AB	AA	AA	AB	AB	AB	AB	AA	5	7	0.416667	0.0727213		16
gnf13.035.637		36959616	AA	AA	BB	BB	AB	NC	AB	BB	BB	BB	AB	BB	AB	AB	AB	BB	AB	BB	AB	AB	AB	AB	AB	BB	11	7	0.611111	0.194641		BB	AB	BB	AB	AB	BB	BB	AB	AB	AB	AB	BB	5	7	0.416667	0.0727213		16
rs13481783		42287337	AA	AA	BB	BB	AB	NC	AB	BB	BB	BB	AB	BB	AB	AB	AB	BB	AB	BB	AB	AB	AB	AB	AB	AB	12	6	0.666667	0.442717		BB	AB	BB	AB	AB	BB	BB	AB	AB	AB	AB	BB	5	7	0.416667	0.0727213		17
rs3712907		42620079	BB	BB	AA	AA	AB	NC	AB	AA	AA	AA	AB	AA	AB	AB	AB	AA	AB	AA	AB	AB	AB	AB	AB	AA	11	7	0.611111	0.194641		AA	AB	AA	AB	AB	AA	AA	AB	AB	AB	AB	AA	5	7	0.416667	0.0727213		16
rs3688207		44823434	BB	BB	AA	AA	AB	NC	AB	AA	AA	AA	AB	AA	AB	AB	AB	AA	AB	AA	AA	AB	AB	AB	AB	AA	10	8	0.555556	0.0483547		AA	AB	AA	AB	AB	AA	AA	AB	AB	AB	AB	AA	5	7	0.416667	0.0727213		15
rs6411274		46624183	AA	AA	BB	BB	AB	NC	AB	BB	BB	AB	AB	BB	AB	AB	AB	BB	AB	BB	BB	AB	AB	AB	AB	BB	11	7	0.611111	0.194641		BB	AB	BB	AB	AB	BB	BB	AB	AB	BB	AB	BB	6	6	0.5	0		17
rs6244558		47310947	BB	BB	AA	AA	AB	NC	AB	AA	AA	AB	AB	AA	AB	AB	AB	AA	AB	AA	AA	AB	AB	AB	AB	AA	11	7	0.611111	0.194641		AA	AB	AA	AB	AB	AA	AA	AB	AB	AA	AB	AA	6	6	0.5	0		17
rs3693942		54042656	AA	AA	BB	BB	AB	NC	AB	BB	BB	AB	AB	BB	AB	AB	AB	BB	AB	NC	BB	AB	AB	AB	AB	BB	11	7	0.611111	0.194641		BB	AB	BB	AB	AB	AB	BB	AB	AB	BB	AB	BB	5	7	0.416667	0.0727213		16
rs3690198		59860578	BB	BB	AA	AA	AB	NC	AB	AA	AA	AB	AB	AA	AB	AA	AB	AA	AB	AA	AA	AB	AB	AB	AB	AA	10	8	0.555556	0.0483547		AA	AB	AA	AB	AA	AB	AA	AB	AB	AA	AA	AA	7	5	0.583333	0.0727213		17
rs4229817		63888326	AA	AA	BB	BB	AB	NC	AB	BB	BB	AB	AB	BB	AB	BB	AB	BB	AB	BB	BB	AB	AB	AB	AB	BB	10	8	0.555556	0.0483547		BB	AB	BB	AB	BB	AB	BB	AB	AB	BB	BB	BB	7	5	0.583333	0.0727213		17
rs13481871		67736821	BB	BB	AA	AA	AB	NC	AB	AA	AA	AB	AB	AA	AB	AA	AB	AA	AB	AA	AA	AB	AB	AB	AB	AA	10	8	0.555556	0.0483547		AA	AB	AA	AB	AA	AB	AA	AB	AB	AA	AA	AA	7	5	0.583333	0.0727213		17
rs13481880		70810674	AB	BB	AA	AA	AB	NC	AB	AA	AA	AB	AB	AA	AB	AA	AB	AA	AB	AA	AA	AB	AB	AB	AB	AA	10	8	0.555556	0.0483547		AA	AB	AA	AB	AA	AB	AA	AB	AB	AA	AA	AA	7	5	0.583333	0.0727213		17
rs13481883		71955117	BB	BB	AA	AA	AB	NC	AB	AA	AA	AB	AB	AA	AB	AA	AB	AA	AB	AA	AA	AB	AB	AB	AB	AA	10	8	0.555556	0.0483547		AA	AB	AA	AB	AA	AB	AA	AB	AB	AA	AA	AA	7	5	0.583333	0.0727213		17
rs13481908		78683446	AA	AA	BB	BB	AB	NC	AB	BB	BB	AB	AB	BB	AB	BB	AB	BB	AB	BB	BB	AB	AB	BB	AB	BB	9	9	0.5	0		BB	AB	BB	AB	BB	AB	BB	AB	AB	BB	BB	BB	7	5	0.583333	0.0727213		16
mCV24625340		81332738	AA	AA	BB	BB	AB	NC	AB	BB	BB	AB	AB	BB	AB	BB	AB	BB	AB	AB	BB	AB	AB	BB	AB	BB	10	8	0.555556	0.0483547		BB	AB	BB	AB	BB	AB	BB	AB	AB	BB	BB	BB	7	5	0.583333	0.0727213		17
gnf13.088.732		84796434	AA	AB	BB	BB	AB	NC	AB	BB	BB	AB	AB	BB	AB	BB	AB	BB	AB	BB	BB	AB	AB	BB	AB	BB	9	9	0.5	0		BB	AB	BB	AB	BB	AB	BB	AB	AB	BB	BB	BB	7	5	0.583333	0.0727213		16
rs6288319		87807463	BB	BB	AA	AA	AB	NC	AB	AA	AA	AB	AB	AA	AB	AA	AB	AA	AB	AA	AA	AB	AB	AA	AB	AA	9	9	0.5	0		AA	AB	AA	AB	AA	AB	AA	AB	AB	AA	AA	AA	7	5	0.583333	0.0727213		16
rs6316213		88817196	AA	AA	BB	BB	AB	NC	AB	BB	BB	AB	AB	BB	AB	BB	AB	BB	AB	BB	BB	AB	AB	BB	AB	BB	9	9	0.5	0		BB	AB	BB	AB	BB	AB	BB	AB	AB	BB	BB	BB	7	5	0.583333	0.0727213		16
gnf13.093.328		89447298	AA	AA	BB	BB	AB	NC	AB	BB	BB	AB	AB	BB	AB	BB	AB	BB	AB	BB	BB	AB	AB	BB	AB	BB	9	9	0.5	0		BB	AB	AB	AB	BB	AB	BB	AB	AB	BB	BB	BB	6	6	0.5	0		15
rs13481961		94000606	AA	AA	BB	BB	AB	NC	AB	BB	BB	AB	AB	BB	AB	BB	AB	BB	AB	BB	BB	AB	AB	BB	AB	BB	9	9	0.5	0		BB	AB	AB	AB	BB	AB	BB	AB	AB	BB	BB	BB	6	6	0.5	0		15
rs13481968		95596507	AA	AA	BB	BB	AB	NC	AB	BB	BB	AB	AB	BB	AB	BB	AB	BB	AB	BB	BB	AB	AB	BB	AB	BB	9	9	0.5	0		BB	AB	AB	AB	BB	AB	BB	AB	AB	BB	BB	BB	6	6	0.5	0		15
rs13481983		100181409	BB	BB	AA	AA	AB	NC	AB	AA	AA	AB	AB	AA	AB	AA	AB	AA	AB	AA	AA	AB	AA	AA	AB	AB	9	9	0.5	0		AA	AB	AB	AB	AA	AB	AA	AB	AB	AA	AA	AA	6	6	0.5	0		15
rs13481996		103563881	AA	AA	BB	BB	AB	NC	AB	BB	BB	AB	AB	BB	AB	BB	AB	BB	AB	BB	BB	AB	BB	BB	AB	AB	9	9	0.5	0		AB	AB	AB	AB	BB	AB	BB	AB	AB	BB	BB	BB	5	7	0.416667	0.0727213		14
rs13482005		105593959	AA	AA	BB	BB	AB	NC	AB	BB	BB	AB	AB	AB	AB	BB	AB	BB	AB	BB	BB	AB	BB	BB	AB	AB	10	8	0.555556	0.0483547		AB	AB	AB	AB	BB	AB	BB	AB	AB	BB	BB	BB	5	7	0.416667	0.0727213		15
gnf13.115.241		110861665	BB	BB	AA	AA	AB	NC	AB	AB	AA	AB	AA	AA	AB	AA	AB	AB	AB	AA	AA	AB	AA	AA	AA	AB	9	9	0.5	0		AB	AB	AB	AA	AA	AB	AA	AB	AB	AA	AA	AA	6	6	0.5	0		15
rs6247696		112118515	NC	BB	AA	AA	AB	NC	AB	AB	AA	AB	AA	AA	AB	AA	AB	AB	AB	AA	AA	AB	AA	AA	AA	AB	9	9	0.5	0		AB	AB	AB	AA	AA	AB	AA	AB	AB	AA	AA	AA	6	6	0.5	0		15
rs13482028		113209165	BB	BB	AA	AA	AB	NC	AB	AB	AA	AB	AA	AA	AB	AA	AB	AB	AB	AA	AA	AB	AA	AA	AA	AB	9	9	0.5	0		AB	AB	AB	AA	AA	AB	AA	AB	AB	AA	AA	AA	6	6	0.5	0		15
rs13482035		115056838	AA	AA	BB	BB	AB	NC	AB	AB	BB	AB	BB	BB	AB	BB	AB	AB	BB	BB	BB	AB	BB	BB	BB	AB	8	10	0.444444	0.0483547		AB	AB	AB	BB	BB	AB	BB	AB	AB	BB	BB	BB	6	6	0.5	0		14
rs4230144	14	3890426	BB	BB	AA	AA	AB	NC	AA	AB	AB	AA	AB	AB	AA	AB	AA	AA	AB	AB	AA	AB	AB	AA	AA	AA	9	9	0.5	0		AA	AA	AA	AB	AA	AA	AA	AA	AB	AB	AA	AB	8	4	0.666667	0.295145		17
rs6322899		5945767	BB	BB	AA	AA	AB	NC	AA	AB	AB	AA	AB	AB	AA	AB	AA	AA	AB	AB	AA	AB	AB	AA	AA	AA	9	9	0.5	0		AA	AA	AA	AB	AA	AA	AA	AA	AB	AB	AA	AB	8	4	0.666667	0.295145		17
rs6290836		9149500	BB	BB	AA	AA	AB	NC	AA	AB	AB	AA	AB	AB	AA	AB	AA	AA	AB	AB	AA	AB	AB	AA	AA	AA	9	9	0.5	0		AA	AA	AA	AB	AA	AA	AA	AA	AB	AB	AA	AB	8	4	0.666667	0.295145		17
rs3687889		15973497	BB	BB	AA	AA	AB	NC	AA	AB	AB	AA	AB	AB	AA	AB	AA	AA	AB	AB	AA	AB	AB	AA	AA	AA	9	9	0.5	0		AA	AA	AA	AB	AA	AA	AA	AA	AB	AB	AB	AB	7	5	0.583333	0.0727213		16
rs13482096		19006267	AA	AA	BB	BB	AB	NC	BB	AB	AB	BB	AB	AB	BB	AB	BB	BB	AB	AB	BB	AB	AB	BB	BB	BB	9	9	0.5	0		BB	BB	BB	AB	BB	BB	BB	BB	AB	AB	BB	AB	8	4	0.666667	0.295145		17
rs3692121		20092583	AB	BB	AA	AA	AB	NC	AA	AB	AB	AA	AB	AB	AA	AB	AA	AA	AB	AB	AA	AB	AB	AA	AA	AA	9	9	0.5	0		AA	AA	AA	AB	AA	AA	AA	AA	AB	AB	AB	AB	7	5	0.583333	0.0727213		16
rs13482104		22364262	BB	BB	AA	AA	AB	NC	AA	AB	AB	AA	AB	AB	AA	AB	AA	AA	AB	AB	AA	AB	AA	AA	AA	AA	8	10	0.444444	0.0483547		AB	AA	AA	AB	AA	AA	AA	AA	AB	AB	AA	AB	7	5	0.583333	0.0727213		15
rs6396829		24042337	AA	AA	BB	BB	AB	NC	BB	AB	AB	BB	AB	AB	BB	AB	BB	BB	AB	AB	BB	AB	BB	BB	BB	BB	8	10	0.444444	0.0483547		AB	BB	BB	AB	BB	BB	BB	BB	AB	AB	BB	AB	7	5	0.583333	0.0727213		15
rs13482143		35609633	AA	AA	BB	BB	AB	NC	BB	AB	AB	BB	AB	AB	BB	AB	BB	BB	AB	AB	BB	AB	BB	BB	BB	BB	8	10	0.444444	0.0483547		AB	BB	BB	AB	BB	BB	BB	BB	AB	BB	BB	AB	8	4	0.666667	0.295145		16
rs13482159		38359897	AA	AA	BB	BB	AB	NC	BB	AB	AB	BB	AB	AB	BB	AB	BB	BB	AB	AB	BB	AB	BB	BB	BB	BB	8	10	0.444444	0.0483547		AB	BB	BB	AB	BB	BB	BB	BB	AB	BB	BB	AB	8	4	0.666667	0.295145		16
rs13482170		41201261	BB	BB	AA	AA	AB	NC	AA	AB	AB	AA	AB	AB	AA	AB	AA	AA	AB	AB	AA	AB	AA	AA	AA	AA	8	10	0.444444	0.0483547		AB	AA	AA	AB	AA	AA	AA	AA	AB	AA	AA	AB	8	4	0.666667	0.295145		16
rs3666583		44880408	AA	AA	BB	BB	AB	NC	BB	AB	BB	BB	AB	AB	BB	AB	BB	AB	AB	AB	BB	AB	BB	BB	BB	BB	8	10	0.444444	0.0483547		AB	BB	BB	AB	BB	BB	BB	BB	AB	BB	BB	AB	8	4	0.666667	0.295145		16
rs13482191		46619173	AA	AA	BB	BB	AB	NC	BB	AB	BB	BB	AB	AB	BB	AB	BB	AB	AB	AB	BB	AB	BB	BB	BB	BB	8	10	0.444444	0.0483547		AB	BB	BB	AB	BB	BB	BB	BB	AB	BB	BB	AB	8	4	0.666667	0.295145		16
rs13482194		47801247	BB	BB	AA	AA	AB	NC	AA	AB	AA	AA	AB	AB	AA	AB	AA	AB	AB	AB	AB	AB	AA	AA	AA	AA	9	9	0.5	0		AB	AA	AA	AB	AA	AA	AB	AA	AB	AA	AA	AB	7	5	0.583333	0.0727213		16
rs13482216		53885592	AA	AA	BB	BB	AB	NC	BB	AB	BB	BB	AB	AB	BB	AB	BB	AB	AB	AB	AB	AB	BB	BB	BB	BB	9	9	0.5	0		AB	BB	AB	AB	BB	BB	AB	BB	AB	BB	BB	AB	6	6	0.5	0		15
rs3672425		60335045	BB	BB	AA	AA	AB	NC	AA	AB	AA	AA	AB	AB	AA	AB	AA	AB	AB	AB	AB	AB	AA	AA	AA	AA	9	9	0.5	0		AB	AA	AB	AB	AA	AA	AB	AA	AB	AA	AA	AB	6	6	0.5	0		15
rs13482247		63674408	NC	BB	AA	AA	AB	NC	AA	AB	AA	AA	AB	AB	AA	AB	AA	AB	AB	AA	AB	AB	AA	AA	AA	AA	8	10	0.444444	0.0483547		AB	AA	AB	AB	AA	AA	AB	AA	AB	AA	AA	AB	6	6	0.5	0		14
rs13459144		67681669	AA	AA	BB	BB	AB	NC	BB	AB	BB	BB	AB	AB	BB	AB	BB	AB	BB	AB	AB	BB	BB	BB	BB	BB	7	11	0.388889	0.194641		AB	BB	AB	AB	AB	AB	AB	BB	AB	BB	BB	AB	4	8	0.333333	0.295145		11
rs13482265		70793464	AA	AA	BB	BB	AB	NC	BB	AB	BB	BB	AB	AB	BB	AB	BB	AB	BB	AB	AB	BB	BB	BB	BB	BB	7	11	0.388889	0.194641		AB	BB	AB	AB	AB	AB	AB	BB	AB	BB	BB	BB	5	7	0.416667	0.0727213		12
rs13482284		78061668	AA	AA	BB	BB	AB	NC	BB	AB	BB	BB	AB	AB	BB	AB	BB	AB	BB	AB	AB	BB	BB	BB	BB	BB	7	11	0.388889	0.194641		AB	BB	AB	AB	AB	AB	AB	BB	AB	BB	BB	BB	5	7	0.416667	0.0727213		12
rs3708535		78686463	AB	AA	BB	BB	AB	NC	AB	AB	BB	BB	AB	AB	NC	AB	BB	AB	BB	AB	AB	BB	BB	BB	BB	BB	8	10	0.444444	0.0483547		AB	BB	AB	AB	AB	AB	AB	BB	AB	BB	BB	BB	5	7	0.416667	0.0727213		13
rs13482296		80784363	AA	AA	BB	BB	AB	NC	BB	AB	BB	BB	AB	AB	BB	AB	BB	AB	BB	AB	AB	BB	BB	BB	BB	BB	7	11	0.388889	0.194641		AB	BB	AB	AB	AB	AB	AB	BB	AB	BB	BB	BB	5	7	0.416667	0.0727213		12
rs6395984		82944063	AA	AA	BB	BB	AB	NC	BB	BB	BB	BB	AB	AB	BB	AB	BB	AB	BB	AB	AB	BB	BB	BB	BB	BB	6	12	0.333333	0.442717		AB	BB	AB	AB	AB	AB	AB	BB	AB	BB	BB	BB	5	7	0.416667	0.0727213		11
rs6291434		83887230	AA	AA	BB	BB	AB	NC	BB	BB	BB	BB	AB	AB	BB	AB	BB	AB	BB	AB	AB	BB	BB	BB	BB	BB	6	12	0.333333	0.442717		AB	BB	AB	AB	AB	AB	AB	BB	AB	BB	BB	BB	5	7	0.416667	0.0727213		11
rs13482311		85287050	BB	BB	AA	AA	AB	NC	AA	AA	AA	AB	AB	AB	AA	AB	AA	AB	AA	AB	AB	AA	AA	AA	AA	AA	7	11	0.388889	0.194641		AB	AA	AB	AB	AB	AB	AB	AA	AB	AA	AA	AA	5	7	0.416667	0.0727213		12
rs13482327		89372338	AA	AA	BB	BB	AB	NC	BB	BB	BB	AB	AB	AB	BB	AB	BB	AB	BB	AB	AB	BB	BB	BB	BB	BB	7	11	0.388889	0.194641		AB	BB	AB	AB	AB	AB	AB	BB	AB	BB	BB	BB	5	7	0.416667	0.0727213		12
rs3692362		92002849	AA	AA	BB	BB	AB	NC	BB	BB	BB	AB	AB	AB	BB	AB	BB	AB	BB	AB	AB	BB	BB	BB	BB	BB	7	11	0.388889	0.194641		AB	BB	AB	AB	AB	AB	AB	BB	AB	BB	BB	BB	5	7	0.416667	0.0727213		12
CEL-14_94845626		94845626	BB	BB	AA	AA	AB	NC	AA	AA	AA	AB	AB	AB	AA	AB	AA	AB	AA	AB	AB	AA	AA	AA	AA	AA	7	11	0.388889	0.194641		AB	AA	AB	AB	AB	AB	AB	AA	AA	AA	AA	AA	6	6	0.5	0		13
rs13482354		98188914	BB	BB	AA	AA	AB	NC	AB	AA	AA	AB	AB	AB	AA	AB	AA	AB	AA	AB	AB	AA	AA	AA	AA	AA	8	10	0.444444	0.0483547		AB	AA	AB	AB	AB	AB	AB	AA	AA	AA	AA	AA	6	6	0.5	0		14
rs3654132		98578208	NC	BB	AA	AA	AB	NC	AB	AA	AA	AB	AB	AB	AB	AB	AA	AB	AA	AB	AB	AA	AA	AA	AA	AA	9	9	0.5	0		AB	AA	AB	AB	AB	AB	AB	AA	AA	AA	AA	AA	6	6	0.5	0		15
rs13482375		103981340	BB	BB	AA	AA	AB	NC	AB	AA	AA	AB	AB	AB	AA	AB	AA	AB	AA	AB	AB	AA	AA	AA	AA	AA	8	10	0.444444	0.0483547		AB	AA	AB	AB	AB	AB	AB	AA	AA	AA	AA	AA	6	6	0.5	0		14
rs6256423		106108556	AA	AA	BB	BB	AB	NC	AB	BB	BB	AB	AB	AB	BB	AB	BB	AB	BB	AB	AB	BB	BB	BB	BB	BB	8	10	0.444444	0.0483547		AB	BB	AB	AB	AB	AB	AB	BB	BB	BB	BB	BB	6	6	0.5	0		14
rs6169105		109578622	BB	BB	AA	AA	AB	NC	AB	AA	AA	AB	AB	AB	AA	AB	AA	AB	AA	AB	AB	AA	AA	AA	AA	AA	8	10	0.444444	0.0483547		AB	AA	AB	AB	AB	AB	AB	AA	AA	AA	AA	AA	6	6	0.5	0		14
rs3665550		111354233	BB	BB	AA	AA	AB	NC	AB	AA	AA	AB	AB	AB	AA	AB	AA	AB	AA	AB	AB	AA	AA	AA	AA	AB	9	9	0.5	0		AB	AA	AB	AB	AB	AB	AB	AA	AA	AA	AA	AA	6	6	0.5	0		15
rs13482398		112310948	AA	NC	BB	BB	AB	NC	AB	BB	BB	AB	AB	AB	BB	AB	BB	AB	BB	AB	AB	BB	BB	BB	BB	AB	9	9	0.5	0		AB	BB	AB	AB	AB	AB	AB	BB	BB	BB	BB	BB	6	6	0.5	0		15
rs13482407		114388484	BB	BB	AA	AA	AB	NC	AB	AA	AA	AB	AB	AB	AA	AB	AA	AB	AA	AB	AB	AA	AA	AA	AA	AB	9	9	0.5	0		AB	AA	AB	AB	AB	AB	AB	AA	AA	AA	AA	AA	6	6	0.5	0		15
CEL-14_116404928		116404928	AA	AA	BB	BB	AB	NC	AB	BB	BB	AB	AB	AB	BB	AB	BB	AB	BB	AB	AB	BB	AB	BB	BB	AB	10	8	0.555556	0.0483547		AB	BB	AB	AB	AB	AB	AB	BB	BB	BB	BB	BB	6	6	0.5	0		16
rs13482418	15	3498960	BB	BB	AA	AA	AB	NC	AA	AB	AB	AB	AA	AA	AA	AA	AA	AA	AA	AA	AB	AB	AA	AB	AA	AB	7	11	0.388889	0.194641		AA	AA	AB	AA	AB	AB	AB	AB	AA	AB	AB	AB	4	8	0.333333	0.295145		11
rs3665826		5744460	AA	AA	BB	BB	AB	NC	BB	AB	AB	AB	BB	BB	BB	BB	BB	BB	BB	BB	AB	AB	BB	AB	BB	AB	7	11	0.388889	0.194641		BB	BB	AB	BB	AB	AB	AB	AB	BB	AB	AB	AB	4	8	0.333333	0.295145		11
CEL-15_8331158		8331158	BB	BB	AA	AA	AB	NC	AA	AB	AB	AB	AA	AA	AA	AA	AA	AA	AA	AA	AB	AB	AA	AB	AA	AB	7	11	0.388889	0.194641		AA	AA	AB	AA	AB	AB	AB	AB	AA	AB	AB	AB	4	8	0.333333	0.295145		11
CEL-15_9687257		9687257	BB	BB	AA	AA	AB	NC	AA	AB	AB	AB	AA	AA	AA	AA	AA	AA	AA	AA	AB	AB	AA	AB	AA	AB	7	11	0.388889	0.194641		AA	AA	AB	AA	AB	AB	AB	AB	AA	AB	AB	AB	4	8	0.333333	0.295145		11
rs13482431		11218285	BB	BB	AA	AA	AB	NC	AA	AB	AB	AB	AA	AA	AA	AA	AA	AA	AA	AA	AB	AA	AA	AB	AA	AB	6	12	0.333333	0.442717		AA	AA	AB	AA	AB	AB	AB	AB	AA	AB	AB	AB	4	8	0.333333	0.295145		10
rs3711814		13122871	BB	BB	AA	AA	AB	NC	AA	AB	AB	AB	AA	AA	AA	AA	AA	AA	AA	AA	AB	AA	AA	AB	AA	AB	6	12	0.333333	0.442717		AA	AA	AB	AA	AB	AB	AB	AB	AA	AB	AB	AB	4	8	0.333333	0.295145		10
CEL-15_14786403		14786403	BB	BB	AA	AA	AB	NC	AA	AB	AB	AB	AA	AA	AA	AA	AA	AA	AA	AA	AB	AA	AA	AB	AA	AB	6	12	0.333333	0.442717		AA	AA	AB	AA	AB	AB	AB	AB	AA	AB	AB	AB	4	8	0.333333	0.295145		10
CEL-15_15482356		15482356	AA	AA	BB	BB	AB	NC	BB	AB	AB	AB	BB	BB	BB	BB	BB	BB	BB	BB	AB	BB	BB	AB	BB	AB	6	12	0.333333	0.442717		BB	BB	AB	BB	AB	AB	AB	AB	BB	AB	AB	AB	4	8	0.333333	0.295145		10
rs13482455		16643375	AA	AA	BB	BB	AB	NC	BB	AB	AB	AB	BB	BB	BB	BB	BB	BB	BB	BB	AB	BB	BB	AB	BB	AB	6	12	0.333333	0.442717		BB	BB	AB	BB	AB	AB	AB	AB	BB	AB	AB	AB	4	8	0.333333	0.295145		10
rs3715857		19261351	AA	AA	BB	BB	AB	NC	BB	AB	AB	AB	BB	BB	BB	BB	BB	BB	BB	BB	AB	BB	BB	AB	BB	AB	6	12	0.333333	0.442717		BB	BB	AB	BB	AB	AB	AB	AB	BB	AB	AB	AB	4	8	0.333333	0.295145		10
rs13482477		22545113	AA	AA	BB	BB	AB	NC	BB	AB	AB	AB	BB	BB	BB	BB	BB	BB	BB	BB	AB	BB	BB	AB	BB	AB	6	12	0.333333	0.442717		BB	BB	AB	BB	AB	AB	AB	AB	BB	AB	AB	AB	4	8	0.333333	0.295145		10
rs13482497		28363926	BB	BB	AA	AA	AB	NC	AA	AB	AB	AB	AA	AA	AA	AA	AA	AA	AA	AA	AB	AA	AA	AB	AA	AB	6	12	0.333333	0.442717		AA	AA	AB	AA	AB	AB	AB	AB	AA	AB	AB	AB	4	8	0.333333	0.295145		10
rs13482504		30361234	BB	BB	AA	AA	AB	NC	AA	AB	AB	AB	AA	AA	AA	AA	AA	AA	AA	AA	AB	AA	AA	AB	AA	AB	6	12	0.333333	0.442717		AA	AA	AB	AA	AB	AB	AB	AB	AA	AB	AB	AB	4	8	0.333333	0.295145		10
rs6188239		34383985	BB	BB	AA	AA	AB	NC	AA	AB	AB	AB	AA	AA	AA	AA	AA	AA	AA	AA	AB	AA	AA	AB	AA	AB	6	12	0.333333	0.442717		AA	AA	AB	AA	AB	AB	AB	AB	AA	AB	AB	AB	4	8	0.333333	0.295145		10
rs13482529		39096937	AA	AA	BB	BB	AB	NC	BB	AB	AB	AB	BB	BB	BB	BB	BB	BB	BB	BB	AB	BB	BB	AB	BB	AB	6	12	0.333333	0.442717		BB	BB	AB	BB	AB	AB	AB	AB	BB	AB	AB	AB	4	8	0.333333	0.295145		10
CEL-15_43206205		43206205	BB	BB	AA	AA	AB	NC	AA	AB	AB	AA	AA	AA	AA	AA	AA	AA	AA	AA	AB	AA	AA	AB	AA	AB	5	13	0.277778	0.799748		AA	AA	AB	AA	AB	AB	AB	AB	AA	AB	AB	AB	4	8	0.333333	0.295145		9
rs13482543		43892080	AA	AA	BB	BB	AB	NC	BB	AB	AB	BB	BB	AB	BB	BB	BB	BB	BB	BB	AB	BB	BB	AB	BB	AB	6	12	0.333333	0.442717		BB	BB	AB	BB	AB	AB	AB	AB	BB	AB	AB	AB	4	8	0.333333	0.295145		10
rs13482549		45665306	BB	BB	AA	AA	AB	NC	AA	AB	AB	AA	AA	AA	AA	AA	AA	AA	AA	AA	AB	AA	AA	AB	AA	AB	5	13	0.277778	0.799748		AA	AA	AB	AA	AB	AB	AB	AB	AA	AB	AB	AB	4	8	0.333333	0.295145		9
rs3707900		52526197	BB	BB	AA	AA	AB	NC	AA	AB	AB	AA	AA	AA	AA	AA	AA	AA	AA	AA	AB	AA	AA	AB	AA	AB	5	13	0.277778	0.799748		AA	AA	AB	AA	AB	AB	AB	AB	AA	AB	AB	AB	4	8	0.333333	0.295145		9
rs13482585		54079758	AA	AA	BB	BB	AB	NC	BB	AB	AB	BB	BB	BB	BB	BB	BB	BB	BB	BB	AB	BB	BB	AB	BB	AB	5	13	0.277778	0.799748		BB	BB	AB	BB	AB	AB	AB	AB	BB	AB	AB	AB	4	8	0.333333	0.295145		9
rs13482595		58814425	AA	AA	BB	BB	AB	NC	BB	AB	AB	BB	BB	BB	BB	BB	BB	BB	BB	BB	AB	BB	BB	AB	BB	AB	5	13	0.277778	0.799748		BB	BB	AB	BB	AB	AB	AB	AB	AB	AB	AB	BB	4	8	0.333333	0.295145		9
rs13482628		68143270	BB	BB	AA	AA	AB	NC	AA	AB	AB	AA	AA	AB	AA	AA	AA	AA	AA	NC	AB	AA	AA	AB	AA	AB	6	12	0.333333	0.442717		AA	AA	AB	AA	AB	AB	AB	AB	AB	AB	AB	AA	4	8	0.333333	0.295145		10
rs13482637		70770335	BB	BB	AA	AA	AB	NC	AA	AB	AB	AA	AA	AB	AA	AA	AA	AA	AA	AA	AB	AA	AA	AB	AA	AB	6	12	0.333333	0.442717		AA	AA	AB	AA	AB	AB	AB	AB	AB	AB	AB	AA	4	8	0.333333	0.295145		10
rs13482661		79085767	NC	AA	AB	BB	AB	NC	AB	AB	AB	BB	BB	AB	NC	BB	BB	BB	AB	AB	AB	BB	BB	AB	BB	AB	9	9	0.5	0		NC	AB	AB	BB	AB	AB	AB	AB	AB	BB	AB	BB	4	8	0.333333	0.295145		13
rs3665030		79719777	BB	BB	AA	AA	AB	NC	AA	AB	AB	AA	AA	AB	AA	AA	AA	AA	AA	AB	AB	AA	AA	AB	AA	AB	7	11	0.388889	0.194641		AA	AB	AB	AA	AB	AB	AB	AB	AB	AA	AB	AA	4	8	0.333333	0.295145		11
rs6276391		82164497	BB	BB	AA	AA	AB	NC	AA	AB	AB	AA	AA	AB	AA	AA	AA	AA	AA	AB	AB	AA	AA	AB	AA	AB	7	11	0.388889	0.194641		AA	AB	AA	AA	AB	AB	AB	AB	AB	AA	AB	AA	5	7	0.416667	0.0727213		12
rs13482695		88856958	BB	BB	AA	AA	AB	NC	AA	AB	AB	AA	AA	AB	AA	AA	AA	AA	AA	AB	AB	AA	AA	AB	AA	AA	6	12	0.333333	0.442717		AA	AB	AA	AA	AB	AB	AB	AB	AB	AA	AB	AA	5	7	0.416667	0.0727213		11
rs13482704		90816455	BB	BB	AA	AA	AB	NC	AA	AB	AB	AA	AA	AB	AA	AA	AA	AA	AA	AB	AB	AA	AA	AB	AA	AA	6	12	0.333333	0.442717		AA	AB	AA	AA	AB	AB	AB	AB	AB	AA	AB	AA	5	7	0.416667	0.0727213		11
rs13482712		92664963	NC	BB	AA	AA	AB	NC	AA	AB	AB	AA	AA	AB	AA	AA	AA	AA	AA	AB	AB	AA	AA	AB	AA	AA	6	12	0.333333	0.442717		AA	AB	AA	AA	AB	AB	AB	AB	AB	AA	AB	AA	5	7	0.416667	0.0727213		11
rs6285067		95741617	BB	BB	AA	AA	AB	NC	AA	AB	AB	AA	AA	AB	AA	AA	AA	AA	AA	AB	AB	AA	AA	AB	AA	AA	6	12	0.333333	0.442717		AA	AB	AA	AA	AB	AB	AB	AB	AB	AA	AB	AA	5	7	0.416667	0.0727213		11
rs13482751		103433393	AA	AB	BB	BB	AB	NC	BB	AB	AB	BB	BB	AB	BB	BB	BB	AB	AB	AB	AB	AB	BB	AB	BB	BB	9	9	0.5	0		BB	AB	BB	BB	AB	AB	AB	AB	AB	BB	AB	BB	5	7	0.416667	0.0727213		14
rs4152638	16	4009670	AA	AA	BB	BB	AB	NC	AB	BB	BB	BB	BB	BB	BB	BB	AB	AB	AB	AB	AB	AB	BB	BB	AB	BB	8	10	0.444444	0.0483547		AB	BB	BB	BB	BB	AB	BB	AB	BB	BB	AB	AB	7	5	0.583333	0.0727213		15
rs4152790		4532147	AA	AA	BB	BB	AB	NC	AB	BB	BB	BB	BB	BB	BB	BB	AB	AB	AB	AB	AB	AB	BB	BB	AB	BB	8	10	0.444444	0.0483547		AB	BB	BB	BB	BB	AB	BB	AB	BB	BB	AB	AB	7	5	0.583333	0.0727213		15
rs4231060		5907681	BB	BB	AA	AA	AB	NC	AB	AA	AA	AA	AA	AA	AA	AA	AB	AB	AB	AB	AB	AB	AA	AA	AB	AA	8	10	0.444444	0.0483547		AB	AA	AA	AA	AA	AB	AA	AB	AA	AA	AB	AB	7	5	0.583333	0.0727213		15
rs4158907		7650712	AA	AA	BB	BB	AB	NC	AB	BB	BB	BB	BB	BB	BB	BB	AB	AB	AB	AB	AB	AB	BB	BB	AB	BB	8	10	0.444444	0.0483547		AB	BB	BB	BB	BB	AB	BB	AB	BB	BB	AB	AB	7	5	0.583333	0.0727213		15
rs4165065		17188907	BB	BB	AA	AA	AB	NC	AA	AB	AA	AA	AA	AA	AA	AA	AB	AB	AB	AB	AB	AB	AA	AA	AB	AA	8	10	0.444444	0.0483547		AB	AA	AA	AA	AA	AB	AA	AB	AA	AA	AB	AB	7	5	0.583333	0.0727213		15
rs4165081		19654956	BB	BB	AA	AA	AB	NC	AA	AB	AA	AA	AA	AA	AA	AA	AB	AB	AB	AB	AB	AB	AA	AA	AB	AA	8	10	0.444444	0.0483547		AB	AA	AA	AA	AA	AB	AA	AB	AA	AA	AB	AB	7	5	0.583333	0.0727213		15
rs4165279		21155526	NC	BB	AA	AA	NC	NC	AA	AB	AA	AA	AA	AA	NC	AA	AB	AB	AB	AB	AB	AB	AA	AA	AB	AA	8	10	0.444444	0.0483547		NC	AA	AA	AA	AA	AB	AA	AB	AA	AA	AB	AB	8	4	0.666667	0.295145		16
rs4167031		28698520	AA	AA	BB	BB	AB	NC	BB	AB	BB	AB	BB	BB	BB	BB	AB	AB	AB	AB	AB	AB	AB	BB	AB	BB	10	8	0.555556	0.0483547		AB	BB	BB	BB	BB	AB	BB	AB	BB	BB	AB	AB	7	5	0.583333	0.0727213		17
rs4168640		30855920	AA	AA	BB	BB	AB	NC	BB	AB	BB	AB	BB	BB	BB	BB	AB	AB	AB	AB	AB	AB	AB	BB	AB	BB	10	8	0.555556	0.0483547		AB	BB	BB	BB	BB	AB	BB	AB	BB	BB	AB	AB	7	5	0.583333	0.0727213		17
rs4170308		32338346	BB	BB	AA	AA	AB	NC	AA	AB	AA	AB	AA	AA	AA	AA	AB	AB	AB	AB	AB	AB	AB	AA	AB	AA	10	8	0.555556	0.0483547		AB	AA	AA	AA	AA	AB	AA	AB	AA	AA	AB	AB	7	5	0.583333	0.0727213		17
rs4177651		40548715	AA	AA	BB	BB	AB	NC	BB	AB	BB	AB	BB	BB	BB	BB	AB	AB	AB	AB	BB	AB	AB	BB	AB	BB	9	9	0.5	0		AB	AB	AB	BB	BB	AB	BB	AB	BB	BB	AB	AB	5	7	0.416667	0.0727213		14
rs4179075		42205435	AA	AA	BB	BB	AB	NC	BB	AB	BB	AB	BB	BB	BB	BB	AB	AB	AB	AB	AB	AB	AB	BB	AB	BB	10	8	0.555556	0.0483547		AB	AB	AB	BB	BB	AB	BB	AB	BB	BB	AB	AB	5	7	0.416667	0.0727213		15
rs4182243		46008686	AA	AA	BB	BB	AB	NC	BB	AB	BB	AB	BB	BB	BB	BB	AB	AB	AB	AB	AB	BB	BB	BB	AB	BB	8	10	0.444444	0.0483547		AB	AB	AB	BB	BB	AB	BB	AB	BB	BB	BB	AB	6	6	0.5	0		14
rs4183448		47148630	BB	BB	AA	AA	AB	NC	AA	AB	AA	AB	AA	AA	AA	AA	AB	AB	AB	AB	AB	AB	AB	AA	AB	AA	10	8	0.555556	0.0483547		AB	AB	AB	AA	AA	AB	AA	AB	AA	AA	AB	AB	5	7	0.416667	0.0727213		15
rs4185639		50209266	BB	BB	AA	AA	AB	NC	AA	AB	AA	AB	AA	AA	AA	AA	AB	AB	AB	AB	AB	AB	AB	AA	AB	AA	10	8	0.555556	0.0483547		AB	AB	AB	AA	AA	AB	AA	AB	AA	AA	AB	AB	5	7	0.416667	0.0727213		15
rs4186744		51371684	BB	BB	AA	AA	AB	NC	AA	AB	AA	AB	AA	AA	AA	AA	AB	AB	AB	AB	AB	AB	AB	AA	AB	AA	10	8	0.555556	0.0483547		AB	AB	AB	AA	AA	AB	AA	AB	AA	AA	AB	AB	5	7	0.416667	0.0727213		15
rs3696661		51606253	BB	BB	AA	AA	AB	NC	AA	AB	AA	AB	AA	AA	AA	AA	AB	AB	AB	AB	AA	AB	AB	AA	AB	AA	9	9	0.5	0		AB	AB	AB	AA	AA	AB	AA	AB	AA	AA	AB	AB	5	7	0.416667	0.0727213		14
rs6163640		53434895	AA	AA	BB	BB	AB	NC	BB	AB	BB	AB	BB	BB	BB	BB	AB	AB	AB	AB	AB	AB	AB	BB	AB	BB	10	8	0.555556	0.0483547		AB	AB	AB	BB	BB	AB	BB	AB	BB	BB	AB	AB	5	7	0.416667	0.0727213		15
rs4189277		57472587	BB	BB	AA	AA	AB	NC	AA	AB	AA	AB	AA	AA	AA	AA	AB	AB	AB	AB	AB	AB	AB	AA	AB	AA	10	8	0.555556	0.0483547		AB	AB	AB	AA	AA	AB	AA	AB	AA	AA	AB	AB	5	7	0.416667	0.0727213		15
rs4191367		59391239	AA	AA	BB	BB	AB	NC	BB	AB	BB	AB	BB	BB	BB	BB	AB	AB	AB	AA	AB	AB	AB	BB	AB	BB	9	9	0.5	0		AB	AB	AB	BB	BB	AB	BB	AB	BB	BB	AB	AB	5	7	0.416667	0.0727213		14
rs4193069		61234639	AA	AA	BB	BB	AB	NC	BB	AB	BB	AB	BB	BB	BB	BB	AB	AB	AB	AB	AB	AB	AB	BB	AB	BB	10	8	0.555556	0.0483547		AB	AB	AB	BB	BB	AB	BB	AB	BB	BB	AB	AB	5	7	0.416667	0.0727213		15
rs4194417		63055086	BB	BB	AA	AA	AB	NC	AA	AB	AA	AB	AA	AA	AA	AA	AB	AB	AB	AB	AB	AB	AB	AA	AB	AA	10	8	0.555556	0.0483547		AB	AB	AB	AA	AA	AB	AA	AB	AA	AA	AB	AB	5	7	0.416667	0.0727213		15
rs4197715		67541594	BB	BB	AA	AA	AB	NC	AA	AB	AA	AB	AA	AA	AA	AA	AB	AB	AB	AB	AA	AB	AB	AA	AB	AA	9	9	0.5	0		AB	AB	AB	AA	AA	AB	AA	AB	AA	AA	AB	AB	5	7	0.416667	0.0727213		14
rs4200124		71033149	AA	AA	BB	BB	AB	NC	BB	AB	BB	AB	AB	BB	BB	AB	AB	AB	AB	AB	AB	BB	AB	BB	AB	BB	11	7	0.611111	0.194641		AB	AB	AB	BB	BB	AB	BB	AB	BB	BB	AB	AB	5	7	0.416667	0.0727213		16
rs4201998		72860280	BB	BB	AA	AA	AB	NC	AA	AB	AA	AB	AB	AA	AA	AB	AB	AB	AB	AB	AA	AA	AB	AA	AB	AA	10	8	0.555556	0.0483547		AB	AB	AB	AA	AA	AB	AA	AB	AA	AA	AB	AB	5	7	0.416667	0.0727213		15
rs6317052		79873189	BB	BB	AA	AA	AB	NC	AA	AB	AA	AB	AB	AA	AA	AB	AB	AB	AB	AB	NC	AA	AB	AA	AB	AA	10	8	0.555556	0.0483547		AB	AB	AB	AA	AB	AB	AA	AB	AA	AA	AB	AB	4	8	0.333333	0.295145		14
rs4211364		81210555	BB	BB	AA	AA	AB	NC	AA	AB	AA	AB	AB	AA	AA	AB	AB	AB	AB	AB	AB	AA	AB	AA	AB	AA	11	7	0.611111	0.194641		AB	AB	AB	AA	AB	AB	AA	AB	AA	AA	AB	AB	4	8	0.333333	0.295145		15
rs4211664		83161949	AA	AA	BB	BB	AB	NC	BB	AB	BB	AB	AB	BB	BB	AB	AB	AB	AB	AB	AB	BB	AB	BB	AB	BB	11	7	0.611111	0.194641		AB	AB	AB	BB	AB	BB	BB	AB	BB	BB	AB	AB	5	7	0.416667	0.0727213		16
rs3680665		84938923	AA	AA	BB	BB	AB	NC	BB	AB	BB	AB	AB	BB	BB	AB	AB	AB	AB	AB	AB	BB	AB	BB	AB	BB	11	7	0.611111	0.194641		AB	AB	AB	BB	AB	BB	BB	AB	BB	BB	AB	AB	5	7	0.416667	0.0727213		16
rs4212102		85479261	BB	BB	AA	AA	AB	NC	AA	AB	AA	AB	AB	AA	AA	AB	AB	AB	AB	AB	AB	AA	AB	AA	AB	AA	11	7	0.611111	0.194641		AB	AB	AB	AA	AB	AA	AA	AB	AA	AA	AB	AB	5	7	0.416667	0.0727213		16
rs4213268		86836511	BB	BB	AA	AA	AB	NC	AA	AB	AA	AB	AB	AA	AA	AB	AB	AB	AB	AB	AB	AA	AB	AA	AB	AA	11	7	0.611111	0.194641		AB	AB	AB	AA	AB	AA	AA	AB	AA	AA	AB	AB	5	7	0.416667	0.0727213		16
rs4214396		87920304	BB	BB	AA	AA	AB	NC	AA	AB	AA	AB	AB	AA	AA	AB	AB	AB	AB	AB	AB	AA	AB	AA	AB	AA	11	7	0.611111	0.194641		AB	AB	AB	AA	AB	AA	AA	AB	AA	AA	AB	AB	5	7	0.416667	0.0727213		16
rs4219905		93471889	AB	BB	AA	AA	AB	NC	AA	AB	AA	AB	AB	AA	AB	AB	AA	AA	AB	AB	AB	AA	AB	AA	AB	AA	10	8	0.555556	0.0483547		AB	AB	AB	AA	AB	AA	AA	AB	AA	AA	AB	AB	5	7	0.416667	0.0727213		15
rs3712360		94018736	AA	AA	BB	BB	AB	NC	BB	AB	BB	AB	AB	BB	AB	AB	BB	BB	AB	AB	AB	BB	AB	BB	AB	BB	10	8	0.555556	0.0483547		AB	AB	AB	BB	AB	BB	BB	AB	BB	BB	AB	AB	5	7	0.416667	0.0727213		15
rs3696981		98191753	BB	BB	AA	AA	AB	NC	AA	AB	AA	AB	AB	AA	AB	AB	AA	AA	AB	AB	AB	AA	AB	AA	AA	AA	9	9	0.5	0		AB	AB	AB	AA	AB	AA	AA	AB	AA	AA	AA	AB	6	6	0.5	0		15
rs4136382	17	3388654	AA	AA	BB	BB	AB	NC	AB	BB	BB	AB	BB	BB	BB	BB	AB	BB	AB	BB	AB	AB	AB	BB	AB	BB	8	10	0.444444	0.0483547		BB	AB	BB	AB	AB	BB	AB	BB	BB	BB	AB	BB	7	5	0.583333	0.0727213		15
rs13482845		4592511	BB	BB	AA	AA	AB	NC	AB	AA	AA	AB	AA	AA	AA	AA	AB	AA	AB	AA	AB	AB	AB	AA	AB	AA	8	10	0.444444	0.0483547		AA	AB	AA	AB	AB	AA	AB	AA	AA	AA	AB	AA	7	5	0.583333	0.0727213		15
UT_17_3.221024		5989632	AA	AA	BB	BB	AB	NC	AB	BB	BB	AB	BB	BB	BB	BB	AB	BB	AB	BB	AB	AB	AB	BB	AB	BB	8	10	0.444444	0.0483547		BB	AB	BB	AB	AB	BB	AB	BB	BB	BB	AB	BB	7	5	0.583333	0.0727213		15
rs3726555		15215815	BB	BB	AA	AA	AB	NC	AB	AA	AA	AB	AA	AA	AA	AA	AB	AA	AB	AA	AB	AB	AB	AA	AB	AA	8	10	0.444444	0.0483547		AA	AB	AA	AB	AB	AA	AB	AA	AA	AA	AB	AA	7	5	0.583333	0.0727213		15
rs13482914		19510335	AA	AA	BB	BB	AB	NC	AB	BB	BB	AB	BB	BB	BB	BB	AB	BB	AB	BB	AB	AB	AB	BB	AB	BB	8	10	0.444444	0.0483547		BB	AB	BB	AB	AB	BB	AB	BB	BB	BB	AB	BB	7	5	0.583333	0.0727213		15
rs3696835		21394398	BB	BB	AA	AA	AB	NC	AB	AA	AA	AB	AA	AA	AA	AA	AB	AA	AB	AA	AB	AB	AB	AA	AB	AA	8	10	0.444444	0.0483547		AA	AB	AA	AB	AB	AA	AB	AA	AA	AA	AB	AA	7	5	0.583333	0.0727213		15
rs3719497		24100880	AA	AA	BB	BB	AB	NC	AB	BB	BB	AB	BB	BB	BB	BB	AB	BB	AB	AB	AB	AB	AB	BB	AB	BB	9	9	0.5	0		BB	AB	BB	AB	AB	BB	AB	BB	BB	BB	AB	BB	7	5	0.583333	0.0727213		16
rs6397584		26039914	AA	AA	BB	BB	AB	NC	AB	BB	BB	AB	BB	BB	BB	BB	AB	BB	AB	BB	AB	AB	AB	BB	AB	BB	8	10	0.444444	0.0483547		BB	AB	BB	AB	AB	BB	AB	BB	BB	BB	AB	BB	7	5	0.583333	0.0727213		15
rs3672987		31726297	AA	AA	BB	BB	AB	NC	AB	BB	BB	AB	BB	BB	BB	BB	BB	BB	AB	BB	AB	AB	AB	BB	AB	BB	7	11	0.388889	0.194641		BB	AB	BB	AB	AB	BB	AB	BB	BB	BB	AB	BB	7	5	0.583333	0.0727213		14
rs6298471		35059374	BB	BB	AA	AA	AB	NC	AB	AA	AA	AB	AA	AA	AA	AA	AA	AA	AB	AA	AB	AB	AB	AA	AB	AA	7	11	0.388889	0.194641		AA	AB	AA	AB	AB	AA	AB	AA	AA	AA	AB	AA	7	5	0.583333	0.0727213		14
rs6390174		37542832	BB	BB	AA	AA	AB	NC	AB	AA	AA	AB	AA	AA	AA	AA	AA	AA	AB	AA	AB	AB	AB	AA	AB	AA	7	11	0.388889	0.194641		AA	AB	AA	AB	AB	AA	AB	AA	AA	AA	AB	AA	7	5	0.583333	0.0727213		14
rs3702604		39103029	BB	BB	AA	AA	AB	NC	AB	AA	AA	AB	AA	AA	AA	AA	AA	AA	AB	AA	AB	AB	AB	AA	AB	AA	7	11	0.388889	0.194641		AA	AB	AA	AB	AB	AA	AB	AA	AA	AA	AB	AA	7	5	0.583333	0.0727213		14
CEL-17_39772541		39772541	AA	AA	BB	BB	AB	NC	AB	BB	BB	AB	BB	BB	BB	BB	BB	BB	AB	BB	AB	AB	AB	BB	AB	BB	7	11	0.388889	0.194641		BB	AB	BB	AB	AB	BB	AB	BB	BB	BB	AB	BB	7	5	0.583333	0.0727213		14
rs6409750		45506664	NC	AA	BB	BB	AB	NC	AB	BB	BB	AB	BB	BB	AB	BB	BB	BB	AB	BB	AB	AB	AB	BB	AB	BB	8	10	0.444444	0.0483547		BB	AB	BB	AB	AB	BB	AB	BB	AB	BB	AB	BB	6	6	0.5	0		14
rs13483016		47737011	BB	BB	AA	AA	AB	NC	AB	AA	AA	AB	AA	AA	AB	AA	AA	AA	AB	AA	AB	AB	AB	AA	AB	AA	8	10	0.444444	0.0483547		AA	AB	AA	AB	AB	AA	AB	AA	AB	AA	AB	AA	6	6	0.5	0		14
rs6272475		51663908	AA	AA	BB	BB	AB	NC	AB	BB	BB	AB	BB	BB	AB	BB	BB	BB	AB	AB	AB	AB	AB	BB	AB	BB	9	9	0.5	0		BB	AB	BB	AB	AB	BB	AB	BB	AB	BB	AB	BB	6	6	0.5	0		15
rs3714226		53552802	BB	BB	AA	AA	AB	NC	AB	AA	AA	AB	AA	AA	AB	AA	AA	AA	AB	AA	AB	AB	AB	AA	AB	AA	8	10	0.444444	0.0483547		AA	AB	AA	AB	AB	AA	AB	AB	AB	AA	AB	AA	5	7	0.416667	0.0727213		13
rs13483055		58655424	BB	BB	AA	AA	AB	NC	AB	AA	AA	AB	AB	AA	AB	AA	AA	AA	AB	AA	AB	AB	AB	AA	AB	AA	9	9	0.5	0		AA	AB	AA	AB	AB	AA	AB	AB	AB	AA	AB	AA	5	7	0.416667	0.0727213		14
rs3727008		66156395	AA	AA	BB	BB	AB	NC	AB	BB	BB	AB	AB	BB	AB	BB	BB	BB	AB	NC	AB	AB	AB	BB	AB	BB	9	9	0.5	0		BB	AB	BB	AB	AB	BB	AB	AB	AB	BB	AB	AB	4	8	0.333333	0.295145		13
rs3675634		69670995	AA	AA	BB	BB	AB	NC	AB	BB	BB	BB	AB	BB	AB	BB	AB	BB	AB	BB	AB	AB	AB	BB	AB	BB	9	9	0.5	0		BB	BB	BB	AB	AB	BB	AB	AB	AB	BB	AB	AB	5	7	0.416667	0.0727213		14
rs3691628		70833240	AA	AA	BB	BB	AB	NC	AB	BB	AB	BB	AB	BB	AB	BB	AB	BB	AB	AB	AB	AB	AB	BB	AB	BB	11	7	0.611111	0.194641		BB	BB	BB	AB	AB	BB	AB	AB	AB	BB	BB	AB	6	6	0.5	0		17
rs13483103		72668814	AA	AA	BB	BB	AB	NC	AB	BB	BB	BB	AB	BB	AB	BB	AB	BB	AB	BB	AB	AB	AB	BB	AB	BB	9	9	0.5	0		BB	BB	BB	AB	AB	BB	AB	AB	AB	BB	AB	AB	5	7	0.416667	0.0727213		14
rs13483117		77391928	BB	BB	AA	AA	AB	NC	AA	AA	AA	AA	AA	AA	AB	AA	AB	AB	AB	AA	AB	AB	AB	AA	AB	AA	8	10	0.444444	0.0483547		AA	AA	AA	AB	AB	AA	AB	AB	AB	AA	AB	AB	5	7	0.416667	0.0727213		13
gnf17.083.842		81077502	AA	AA	BB	BB	AB	NC	BB	AB	BB	BB	BB	BB	AB	BB	AB	AB	AB	BB	AB	AB	AB	BB	BB	BB	8	10	0.444444	0.0483547		BB	BB	BB	AB	AB	BB	AB	AB	AB	AB	AB	AB	4	8	0.333333	0.295145		12
rs13483135		82051202	AA	AB	BB	BB	AB	NC	BB	AB	BB	BB	BB	BB	AB	BB	AB	AB	AB	BB	AB	AB	AB	BB	BB	BB	8	10	0.444444	0.0483547		BB	BB	BB	AB	AB	BB	AB	AB	AB	AB	AB	AB	4	8	0.333333	0.295145		12
rs13483144		84456436	AA	AA	BB	BB	AB	NC	BB	AB	BB	BB	BB	BB	AB	BB	AB	AB	AB	BB	AB	AB	AB	AB	BB	BB	9	9	0.5	0		AB	BB	BB	AB	AB	BB	AB	AB	AB	AB	AB	AB	3	9	0.25	0.681731		12
rs4231720		85385338	BB	BB	AA	AA	AB	NC	AA	AB	AA	AA	AA	AA	AB	AA	AB	AB	AB	AA	AB	AB	AB	AB	AA	AA	9	9	0.5	0		AB	AA	AA	AB	AB	AA	AB	AB	AB	AB	AB	AB	3	9	0.25	0.681731		12
rs6288047		90215134	BB	BB	AA	AA	AB	NC	AA	AB	AB	AA	AA	AB	AB	AA	AB	AB	AA	AA	AB	AB	AB	AB	AA	AA	10	8	0.555556	0.0483547		AB	AA	AA	AB	AB	AA	AB	AB	AB	AB	AB	AB	3	9	0.25	0.681731		13
rs6397044		91938734	BB	BB	AA	AA	AB	NC	AA	AB	AB	AA	AA	AB	AB	AA	AB	AB	AA	AA	AB	AB	AB	AB	AA	AA	10	8	0.555556	0.0483547		AB	AA	AA	AB	AB	AA	AB	AB	AB	AB	AB	AB	3	9	0.25	0.681731		13
rs13483183	18	3687056	BB	BB	AA	AA	AB	NC	AA	AB	AA	AA	AB	AB	AB	AA	AA	AA	AA	AA	AB	AA	AB	AB	AB	AA	8	10	0.444444	0.0483547		AA	AA	AB	AB	AB	AA	AB	AA	AB	AB	AB	AA	5	7	0.416667	0.0727213		13
CEL-18_5565618		5565618	AA	AA	BB	BB	AB	NC	BB	AB	BB	BB	AB	AB	AB	BB	BB	BB	BB	BB	AB	BB	AB	AB	AB	BB	8	10	0.444444	0.0483547		BB	BB	AB	AB	AB	BB	AB	BB	AB	AB	AB	BB	5	7	0.416667	0.0727213		13
rs4231742		11306822	BB	BB	AA	AA	AB	NC	AA	AB	AB	AA	AB	AB	AB	AA	AA	AA	AA	AB	AB	AA	AB	AB	AB	AA	10	8	0.555556	0.0483547		AA	AA	AB	AB	AB	AA	AB	AA	AB	AB	AB	AA	5	7	0.416667	0.0727213		15
rs13483212		12477417	AA	AA	BB	BB	AB	NC	BB	AB	BB	BB	AB	AB	AB	BB	BB	BB	BB	BB	AB	BB	AB	AB	AB	BB	8	10	0.444444	0.0483547		BB	BB	AB	AB	AB	BB	AB	BB	AB	AB	AB	BB	5	7	0.416667	0.0727213		13
mCV23617245		14895705	BB	BB	AA	AA	AB	NC	AA	AB	AB	AA	AB	AB	AB	AA	AA	AA	AA	AA	AB	AA	AB	AB	AB	AA	9	9	0.5	0		AA	AA	AB	AB	AB	AA	AB	AA	AB	AB	AB	AA	5	7	0.416667	0.0727213		14
rs6358426		16784949	BB	BB	AA	AA	AB	NC	AA	AB	AB	AA	AB	AB	AB	AA	AA	AA	AA	AA	AA	AA	AB	AB	AB	AA	8	10	0.444444	0.0483547		AA	AA	AB	AB	AB	AA	AB	AA	AB	AB	AA	AA	6	6	0.5	0		14
rs13483244		21226461	BB	BB	AA	AA	AB	NC	AA	AB	AB	AA	AB	AB	AB	AA	AA	AA	AA	AA	AB	AA	AB	AB	AB	AA	9	9	0.5	0		AA	AA	AB	AB	AB	AA	AB	AA	AB	AB	AA	AA	6	6	0.5	0		15
rs4138020		23001325	AA	AA	BB	BB	AB	NC	BB	AB	AB	BB	AB	AB	AB	BB	BB	BB	BB	AB	AB	BB	AB	AB	AB	BB	10	8	0.555556	0.0483547		BB	BB	AB	AB	AB	BB	AB	BB	AB	AB	AB	BB	5	7	0.416667	0.0727213		15
rs3722973		31395543	AA	AA	BB	BB	AB	NC	BB	AB	AB	BB	AB	AB	AB	BB	BB	BB	BB	BB	AB	BB	AB	AB	AB	BB	9	9	0.5	0		BB	BB	AB	AB	AB	BB	AB	BB	AB	AB	BB	BB	6	6	0.5	0		15
rs3664831		37737388	BB	BB	AA	AA	AB	NC	AA	AB	AB	AA	AB	AB	AB	AA	AA	AA	AA	AA	AB	AA	AB	AB	AB	AA	9	9	0.5	0		AA	AA	AB	AB	AB	AA	AB	AA	AB	AB	AB	AA	5	7	0.416667	0.0727213		14
rs3676196		43364740	AA	AA	BB	BB	AB	NC	BB	AB	AB	BB	AB	AB	AB	BB	BB	BB	BB	BB	AB	BB	AB	AB	AB	BB	9	9	0.5	0		BB	BB	AB	AB	AB	BB	AB	BB	AB	AB	AB	BB	5	7	0.416667	0.0727213		14
rs4231834		44463060	AA	AA	BB	BB	AB	NC	BB	AB	AB	BB	AB	AB	AB	BB	BB	BB	BB	BB	AB	BB	AB	AB	AB	BB	9	9	0.5	0		BB	BB	AB	AB	AB	BB	AB	BB	AB	AB	BB	BB	6	6	0.5	0		15
CEL-18_46082735		46082735	AA	AA	BB	BB	AB	NC	BB	AB	AB	BB	AB	AB	AB	BB	BB	BB	BB	NC	AB	BB	AB	AB	AB	BB	9	9	0.5	0		BB	BB	AB	AB	AB	BB	AB	BB	AB	AB	BB	BB	6	6	0.5	0		15
mCV24106092		49464960	BB	BB	AA	AA	AB	NC	AA	AB	AB	AA	AB	AB	AB	AA	AA	AA	AA	AA	AB	AA	AB	AB	AB	AA	9	9	0.5	0		AA	AA	AB	AB	AB	AA	AB	AA	AB	AB	AB	AA	5	7	0.416667	0.0727213		14
gnf18.051.412		53592447	AA	AA	BB	BB	AB	NC	BB	AB	AB	BB	AB	AB	AB	BB	BB	BB	BB	NC	AB	BB	AB	AB	AB	BB	9	9	0.5	0		BB	BB	AB	AB	AB	BB	AB	BB	AB	AB	BB	BB	6	6	0.5	0		15
CEL-18_60214752		60214752	AA	AA	BB	BB	AB	NC	BB	AB	AB	BB	AB	BB	BB	BB	AB	BB	BB	BB	AB	BB	AB	AB	AB	BB	8	10	0.444444	0.0483547		BB	BB	AB	AB	AB	BB	AB	BB	AB	AB	BB	BB	6	6	0.5	0		14
rs8237402		62695790	AA	AA	BB	BB	AB	NC	BB	AB	AB	BB	AB	BB	BB	BB	AB	BB	BB	BB	AB	BB	AB	AB	AB	BB	8	10	0.444444	0.0483547		BB	BB	AB	AB	AB	BB	AB	BB	AB	AB	BB	BB	6	6	0.5	0		14
rs3688789		65035105	BB	BB	AA	AA	AB	NC	AA	AB	AB	AA	AB	AA	AA	AA	AB	AA	AA	AA	AB	AA	AB	AB	AB	AA	8	10	0.444444	0.0483547		AA	AA	AB	AB	AB	AA	AB	AA	AB	AB	AB	AA	5	7	0.416667	0.0727213		13
rs3691542		67000836	BB	BB	AA	AA	AB	NC	AA	AB	AB	AA	AB	AA	AA	AA	AB	AA	AA	AA	AB	AA	AB	AB	AB	AA	8	10	0.444444	0.0483547		AA	AA	AB	AB	AB	AA	AB	AA	AB	AA	AA	AA	7	5	0.583333	0.0727213		15
rs13483436		73957870	AA	AA	BB	BB	AB	NC	BB	AB	AB	BB	AB	BB	BB	BB	AB	BB	BB	AB	AB	BB	AB	AB	AB	BB	9	9	0.5	0		BB	BB	AB	AB	AB	BB	AB	BB	AB	BB	BB	BB	7	5	0.583333	0.0727213		16
rs13459193		75265583	BB	BB	AA	AA	AB	NC	AA	AB	AB	AA	AB	AA	AA	AA	AB	AA	AA	AA	AB	AA	AB	AB	AB	AA	8	10	0.444444	0.0483547		AA	AA	AB	AB	AB	AA	AB	AA	AB	AA	AB	AA	6	6	0.5	0		14
rs13483446		77080840	BB	BB	AA	AA	AB	NC	AA	AB	AB	AA	AB	AA	AA	AA	AB	AA	AA	AA	AB	AA	AB	AB	AB	AA	8	10	0.444444	0.0483547		AA	AA	AB	AB	AB	AA	AB	AA	AB	AA	AA	AA	7	5	0.583333	0.0727213		15
rs3720876		80361633	BB	BB	AA	AA	AB	NC	AA	AB	AB	AA	AB	AA	AA	AB	AB	AA	AA	AB	AB	AA	AB	AB	AB	AA	10	8	0.555556	0.0483547		AA	AA	AB	AA	AB	AA	AB	AA	AB	AA	AA	AA	8	4	0.666667	0.295145		18
rs13483466		82712912	AA	AA	BB	BB	AB	NC	AB	AB	NC	BB	AB	BB	BB	AB	AB	BB	BB	AB	AB	BB	AB	AB	AB	BB	10	8	0.555556	0.0483547		BB	BB	AB	BB	AB	BB	AB	BB	AB	BB	BB	BB	8	4	0.666667	0.295145		18
mCV24836796		86034550	BB	BB	AA	AA	AB	NC	AB	AB	AB	AA	AB	AA	AA	AB	AB	AA	AA	AB	AB	AA	AB	AB	AB	AA	11	7	0.611111	0.194641		AA	AA	AB	AA	AB	AA	AB	AA	AB	AA	AB	AA	7	5	0.583333	0.0727213		18
rs13483482		86617418	AA	AA	BB	BB	AB	NC	AB	AB	AB	BB	AB	BB	BB	AB	AB	BB	BB	AB	AB	BB	AB	AB	AB	BB	11	7	0.611111	0.194641		BB	BB	AB	BB	AB	BB	AB	BB	AB	BB	BB	BB	8	4	0.666667	0.295145		19
rs4137441		89120861	BB	BB	AA	AA	AB	NC	AB	AB	AB	AA	AB	AA	AA	AB	AB	AA	AA	AB	AB	AA	AB	AB	AB	AA	11	7	0.611111	0.194641		AA	AA	AB	AA	AB	AA	AB	AA	AB	AA	AB	AA	7	5	0.583333	0.0727213		18
rs6236348	19	6000186	BB	BB	AA	AA	AB	NC	AA	AA	AB	AA	AA	AB	AB	AB	AA	AA	AB	AB	AA	AB	AB	AA	AB	AA	9	9	0.5	0		AA	AB	AB	AB	AA	AA	AA	AB	AA	AA	AA	AA	8	4	0.666667	0.295145		17
UT_19_10.709331		9813271	BB	BB	AA	AA	AB	NC	AA	AA	AB	AA	AA	AB	AB	AB	AA	AA	AB	AB	AA	AB	AB	AA	AB	AA	9	9	0.5	0		AA	AB	AB	AB	AA	AA	AA	AB	AA	AA	AA	AA	8	4	0.666667	0.295145		17
rs6316813		10572580	AA	AA	BB	BB	AB	NC	BB	BB	AB	BB	BB	AB	AB	AB	BB	BB	AB	AB	BB	AB	AB	BB	AB	BB	9	9	0.5	0		BB	AB	AB	AB	BB	BB	BB	AB	BB	BB	BB	BB	8	4	0.666667	0.295145		17
CEL-19_12595293		12595293	BB	BB	AA	AA	AB	NC	AA	AA	AB	AA	AA	AB	AB	AB	AA	AA	AB	AB	AA	AB	AB	AA	AB	AA	9	9	0.5	0		AA	AB	AB	AB	AA	AA	AA	AB	AA	AA	AA	AA	8	4	0.666667	0.295145		17
rs3686467		16159229	BB	BB	AA	AA	AB	NC	AA	AA	AB	AA	AA	AB	AB	AB	AA	AA	AB	AB	AA	AB	AB	AA	AB	AA	9	9	0.5	0		AA	AB	AB	AB	AA	AA	AA	AB	AA	AA	AA	AA	8	4	0.666667	0.295145		17
gnf19.017.711		19283950	BB	BB	AA	AA	AB	NC	AA	AA	AB	AA	AA	AB	AB	AB	AA	AA	AB	AB	AA	AB	AB	AA	AB	AA	9	9	0.5	0		AA	AB	AB	AB	AA	AA	AA	AB	AA	AB	AA	AA	7	5	0.583333	0.0727213		16
rs6309315		22859563	AA	AA	BB	BB	AB	NC	BB	BB	AB	BB	BB	AB	AB	AB	BB	BB	AB	AB	BB	BB	AB	BB	AB	BB	8	10	0.444444	0.0483547		BB	AB	AB	AB	AB	BB	BB	AB	BB	AB	BB	BB	6	6	0.5	0		14
rs6293693		25362165	AA	AA	BB	BB	AB	NC	BB	BB	AB	BB	BB	AB	AB	AB	BB	BB	AB	BB	BB	BB	AB	BB	AB	BB	7	11	0.388889	0.194641		BB	AB	AB	AB	AB	BB	BB	AB	BB	AB	BB	BB	6	6	0.5	0		13
rs3090325		26007713	BB	BB	AA	AA	AB	NC	AA	AA	AB	AA	AA	AB	AB	AB	AA	AA	AB	AA	AA	AA	AB	AA	AB	AA	7	11	0.388889	0.194641		AA	AB	AB	AB	AB	AA	AA	AB	AA	AB	AA	AA	6	6	0.5	0		13
rs13459194		31358105	AA	AA	BB	BB	AB	NC	BB	AB	AB	BB	BB	BB	AB	AB	BB	BB	AB	BB	BB	BB	AB	AB	AB	BB	8	10	0.444444	0.0483547		BB	AB	AB	AB	AB	BB	BB	AB	BB	AB	BB	BB	6	6	0.5	0		14
rs6237466		31672951	AB	AA	BB	BB	AB	NC	BB	AB	AB	BB	BB	BB	AB	AB	BB	BB	AB	BB	BB	BB	AB	AB	AB	BB	8	10	0.444444	0.0483547		BB	AB	AB	AB	AB	BB	BB	AB	BB	AB	AB	BB	5	7	0.416667	0.0727213		13
CEL-19_34542259		34542259	NC	AA	BB	BB	AB	NC	BB	AB	AB	BB	BB	BB	NC	AB	BB	BB	AB	BB	BB	BB	AB	AB	AB	BB	7	11	0.388889	0.194641		BB	AB	AB	AB	AB	BB	BB	AB	BB	AB	AB	BB	5	7	0.416667	0.0727213		12
gnf19.035.019		36467112	AA	AA	BB	BB	AB	NC	BB	AB	AB	BB	BB	BB	AB	AB	BB	BB	AB	BB	BB	BB	AB	AB	AB	BB	8	10	0.444444	0.0483547		BB	AB	BB	AB	AB	BB	BB	AB	BB	AB	AB	BB	6	6	0.5	0		14
rs3655407		39594395	BB	BB	AA	AA	AB	NC	AA	AB	AB	AA	AA	AA	AB	AB	AA	AA	AB	AA	AA	AA	AB	AB	AB	AA	8	10	0.444444	0.0483547		AA	AB	AA	AA	AB	AA	AA	AB	AA	AB	AA	AA	8	4	0.666667	0.295145		16
rs3656289		41749395	AA	AA	BB	BB	AB	NC	BB	AB	AB	BB	BB	BB	AB	AB	BB	BB	AB	BB	BB	BB	AB	AB	AB	BB	8	10	0.444444	0.0483547		BB	AB	BB	BB	AB	BB	BB	AB	BB	AB	BB	BB	8	4	0.666667	0.295145		16
rs3687275		42406846	AA	AA	BB	BB	AB	NC	BB	AB	AB	BB	BB	BB	AB	AB	BB	BB	AB	AB	BB	BB	AB	AB	AB	BB	9	9	0.5	0		BB	AB	BB	BB	AB	BB	BB	AB	BB	AB	AB	BB	7	5	0.583333	0.0727213		16
rs13483643		44651448	AA	AA	BB	BB	AB	NC	BB	AB	AB	BB	BB	BB	AB	AB	BB	BB	AB	BB	BB	BB	AB	AB	AB	BB	8	10	0.444444	0.0483547		BB	AB	BB	BB	AB	BB	BB	AB	BB	AB	BB	BB	8	4	0.666667	0.295145		16
rs3023496		47482330	AA	AA	BB	BB	AB	NC	AB	AB	AB	BB	BB	BB	AB	AB	BB	BB	AB	BB	BB	BB	AB	AB	AB	BB	9	9	0.5	0		BB	AB	BB	BB	AB	BB	BB	AB	BB	AB	AB	BB	7	5	0.583333	0.0727213		16
rs6304326		52797648	BB	BB	AA	AA	AB	NC	AB	AB	AB	AA	AA	AA	AB	AB	AA	AA	AB	AA	AA	AA	AB	AB	AB	AA	9	9	0.5	0		AA	AB	AA	AA	AB	AA	AA	AB	AA	AB	AB	AA	7	5	0.583333	0.0727213		16
rs13483682		54535312	BB	BB	AA	AA	AB	NC	AB	AB	AB	AA	AA	AA	AB	AA	AA	AA	AB	AA	AA	AA	AB	AB	AB	AA	8	10	0.444444	0.0483547		AA	AB	AA	AA	AB	AA	AA	AB	AA	AB	AA	AA	8	4	0.666667	0.295145		16
UT_4_59.889271		59475231	BB	BB	AA	AA	AB	NC	AB	AB	AB	AB	AB	AA	AB	AA	AA	AA	AB	AA	AB	AA	AB	AB	AB	AA	11	7	0.611111	0.194641		AA	AB	AA	AA	AB	AB	AB	AB	AA	AB	AB	AB	4	8	0.333333	0.295145		15
[truncated: 3 more columns]

## Sheet: MommeD18
SNP details			Control Samples						MommeD18 Mutant Samples													mut LOD					MommeD18 Wild Type Samples													wildtype LOD					combined LOD
Name	Chr	Position	FVB (Line3.21.33)	FVB (control)	C57 (Line3c.24.1)	C57 (Line3c.24.2)	F1 cont	F1 cont	QuinceF2-1.11	QuinceF2-1.17	QuinceF2-1.21	QuinceF2-1.27	QuinceF2-1.28	QuinceF2-2.4	QuinceF2-2.6	QuinceF2-2.8	QuinceF2-2.10	QuinceF2-2.11	QuinceF2-2.14	QuinceF2-2.16	QuinceF2-3.3	R	NR	theta	LOD		QuinceF2-1.9	QuinceF2-1.18	QuinceF2-1.20	QuinceF2-1.23	QuinceF2-2.1	QuinceF2-2.2.	QuinceF2-2.7	QuinceF2-2.9	QuinceF2-2.12	QuinceF2-2.13	QuinceF2-2.15	QuinceF2-3.1	QuinceF2-3.2	R	NR	theta	LOD		R	NR	theta	LOD
rs6269442	1	3495168	BB	BB	AA	AA	AB	AB	AB	AA	AB	AA	AB	AA	AA	AA	AA	AB	AA	AB	AA	5	8	0.384615	0.151696		AB	AB	AB	AB	AB	AA	AA	AB	AA	AA	AB	AB	AB	4	9	0.307692	0.428549		9	17	0.346154	0.543287
rs13475701		4538744	BB	BB	AA	AA	AB	AB	AB	AA	AB	AA	AB	AA	AA	AA	AA	AB	AA	AB	AA	5	8	0.384615	0.151696		AB	AB	AB	AB	AB	AA	AA	AB	AA	AA	AB	AB	AB	4	9	0.307692	0.428549		9	17	0.346154	0.543287
rs13475706		5917284	BB	BB	AA	AA	AB	AB	AB	AA	AB	AA	AB	AA	AA	AA	AA	AB	AA	AB	AA	5	8	0.384615	0.151696		AB	AB	AB	AB	AB	AA	AA	AB	AA	AA	AB	AB	AB	4	9	0.307692	0.428549		9	17	0.346154	0.543287
rs3684358		8111551	AA	AA	BB	BB	AB	AB	AB	BB	AB	BB	AB	BB	BB	BB	BB	AB	AB	AB	BB	6	7	0.461538	0.0167201		AB	AB	AB	AB	AB	BB	BB	AB	AB	BB	AB	AB	AB	3	10	0.230769	0.86349		9	17	0.346154	0.543287
rs13475729		12981709	AA	AA	BB	BB	AB	AB	AB	BB	AB	BB	AB	BB	BB	BB	BB	AB	BB	AB	BB	5	8	0.384615	0.151696		AB	AB	AB	AB	AB	BB	BB	AB	BB	BB	AB	AB	AB	4	9	0.307692	0.428549		9	17	0.346154	0.543287
rs3671256		16443156	BB	BB	AA	AA	AB	AB	AB	AA	AB	AA	AB	AA	AA	AA	AA	AB	AA	AB	AA	5	8	0.384615	0.151696		AB	AB	AB	AB	AB	AA	AA	AB	AA	AA	AB	AB	AB	4	9	0.307692	0.428549		9	17	0.346154	0.543287
rs13475750		19680103	BB	BB	AA	AA	AB	AB	AB	AA	AB	AA	AB	AA	AA	AA	AA	AB	AA	AB	AA	5	8	0.384615	0.151696		AB	AB	AB	AB	AB	AA	AA	AB	AA	AA	AB	AB	AB	4	9	0.307692	0.428549		9	17	0.346154	0.543287
rs6404446		20994482	AA	AA	BB	BB	AB	AB	AB	BB	AB	BB	AB	BB	BB	BB	BB	AB	BB	BB	BB	4	9	0.307692	0.428549		AB	AB	AB	AB	AB	BB	BB	AB	BB	BB	AB	AB	AB	4	9	0.307692	0.428549		8	18	0.307692	0.857098
mCV23695025		22386585	BB	BB	AA	AA	AB	AB	AB	AA	AB	AA	AB	AA	AA	AA	AA	AB	AA	AA	AA	4	9	0.307692	0.428549		AB	AB	AB	AB	AB	AA	AA	AB	AA	AA	AB	AB	AB	4	9	0.307692	0.428549		8	18	0.307692	0.857098
rs6173215		22977896	BB	BB	AA	AA	AB	AB	AB	AA	AB	AA	AB	AA	AA	AA	AA	AB	AA	AA	AA	4	9	0.307692	0.428549		AB	AB	AB	AB	AB	AA	AA	AB	AA	AA	AB	AB	AB	4	9	0.307692	0.428549		8	18	0.307692	0.857098
mCV24784983		25471405	BB	BB	AA	AA	AB	AB	AB	AA	AB	AB	AB	AA	AA	AA	AA	AB	AA	AA	AA	5	8	0.384615	0.151696		AB	AB	AB	AB	AB	AA	AA	AB	AA	AA	AB	AB	AB	4	9	0.307692	0.428549		9	17	0.346154	0.543287
rs6166266		26136349	BB	BB	AA	AA	AB	AB	AB	AA	AB	AB	AB	AA	AA	AA	AA	AB	AA	AA	AA	5	8	0.384615	0.151696		AB	AB	AB	AB	AB	AA	AA	AB	AA	AA	AB	AB	AB	4	9	0.307692	0.428549		9	17	0.346154	0.543287
rs3677683		27510356	BB	BB	AA	AA	AB	AB	AB	AA	AB	AB	AB	AA	AA	AA	AA	AB	AA	AA	AA	5	8	0.384615	0.151696		AB	AB	AB	AB	AB	AA	AA	AB	AA	AA	AB	AB	AB	4	9	0.307692	0.428549		9	17	0.346154	0.543287
rs3695988		29990732	BB	BB	AA	AA	AB	AB	AB	AA	AB	AB	AB	AA	AA	AA	AA	AB	AA	AA	AA	5	8	0.384615	0.151696		AB	AB	AB	AB	AB	AA	AA	AB	AA	AA	AB	AB	AB	4	9	0.307692	0.428549		9	17	0.346154	0.543287
rs4137502		31102378	AA	AA	BB	BB	AB	AB	AB	BB	AB	AB	AB	BB	BB	BB	BB	AB	BB	BB	BB	5	8	0.384615	0.151696		AB	AB	AB	AB	AB	BB	BB	AB	BB	BB	AB	AB	AB	4	9	0.307692	0.428549		9	17	0.346154	0.543287
rs3707642		32799125	AA	AA	BB	BB	AB	AB	AB	BB	AB	AB	AB	BB	BB	BB	BB	AB	BB	BB	BB	5	8	0.384615	0.151696		AB	AB	AB	AB	AB	BB	BB	AB	BB	BB	AB	AB	AB	4	9	0.307692	0.428549		9	17	0.346154	0.543287
rs3681732		34414162	BB	BB	AA	AA	AB	AB	AB	AA	AB	AB	AB	AA	AA	AA	AA	AB	AA	AA	AA	5	8	0.384615	0.151696		AB	AB	AB	AB	AB	AA	AA	AB	AA	AA	AB	AB	AB	4	9	0.307692	0.428549		9	17	0.346154	0.543287
rs3683997		36198091	AA	AA	BB	BB	AB	AB	AB	BB	AB	AB	AB	BB	BB	BB	BB	AB	BB	BB	BB	5	8	0.384615	0.151696		AB	AB	AB	AB	AB	BB	BB	AB	BB	BB	AB	AB	AB	4	9	0.307692	0.428549		9	17	0.346154	0.543287
rs4222295		39320203	AA	AA	BB	BB	AB	AB	AB	BB	AB	AB	AB	BB	BB	BB	BB	AB	BB	BB	BB	5	8	0.384615	0.151696		AB	AB	AB	AB	AB	BB	BB	AB	BB	BB	AB	AB	AB	4	9	0.307692	0.428549		9	17	0.346154	0.543287
gnf01.036.770		40297949	AA	AA	BB	BB	AB	AB	AB	BB	AB	AB	AB	BB	BB	BB	BB	AB	BB	BB	BB	5	8	0.384615	0.151696		AB	AB	AB	AB	AB	BB	BB	AB	BB	BB	AB	AB	AB	4	9	0.307692	0.428549		9	17	0.346154	0.543287
rs13475827		41262551	AA	AA	BB	BB	AB	AB	AB	BB	AB	AB	AB	BB	BB	BB	BB	AB	BB	BB	BB	5	8	0.384615	0.151696		AB	AB	AB	AB	AB	BB	BB	AB	BB	BB	AB	AB	AB	4	9	0.307692	0.428549		9	17	0.346154	0.543287
rs13475834		42789902	BB	BB	AA	AA	AB	AB	AB	AA	AB	AB	AB	AA	AA	AA	AA	AB	AA	AA	AA	5	8	0.384615	0.151696		AB	AB	AB	AB	AB	AA	AA	AB	AA	AA	AB	AB	AB	4	9	0.307692	0.428549		9	17	0.346154	0.543287
rs6195073		88494443	BB	BB	AA	AA	AB	AB	AA	AB	AB	AB	AA	AA	AA	AA	AB	AB	AA	AA	AA	5	8	0.384615	0.151696		AB	AA	AB	AA	AB	AB	AB	AA	AA	AB	AA	AA	AB	6	7	0.461538	0.0167201		11	15	0.423077	0.134161
rs13475980		91575836	AA	AA	BB	BB	AB	AB	BB	AB	AB	AB	BB	BB	BB	BB	AB	AB	BB	BB	BB	5	8	0.384615	0.151696		AB	BB	AB	BB	AB	AB	AB	BB	BB	AB	BB	BB	AB	6	7	0.461538	0.0167201		11	15	0.423077	0.134161
rs6268443		93319361	BB	BB	AA	AA	AB	AB	AA	AB	AB	AB	AA	AA	AA	AA	NC	AB	AA	AA	AA	4	9	0.307692	0.428549		AB	AA	AB	AA	AB	AB	AB	AA	AA	AB	AA	AA	AB	6	7	0.461538	0.0167201		10	16	0.384615	0.303393
CEL-1_103251925		103251925	AA	AA	BB	BB	AB	AB	BB	AB	AB	AB	BB	BB	AB	BB	AB	AB	BB	BB	AB	7	6	0.538462	0.0167201		BB	BB	BB	BB	AB	AB	AB	BB	BB	AB	BB	BB	AB	8	5	0.615385	0.151696		15	11	0.576923	0.134161
CEL-1_105423103		105423103	AA	AA	BB	BB	AB	AB	BB	AB	AB	AB	BB	AB	AB	BB	AB	AB	BB	BB	AB	8	5	0.615385	0.151696		BB	BB	BB	BB	AB	AB	AB	BB	BB	AB	BB	BB	AB	8	5	0.615385	0.151696		16	10	0.615385	0.303393
rs3685919		109634975	AA	AA	BB	BB	AB	AB	BB	AB	AB	AB	BB	AB	AB	BB	AB	AB	BB	BB	AB	8	5	0.615385	0.151696		BB	BB	BB	BB	AB	AB	AB	BB	BB	AB	BB	BB	AB	8	5	0.615385	0.151696		16	10	0.615385	0.303393
rs13476061		113899609	BB	BB	AA	AA	AB	AB	AA	AB	AB	AB	AA	AB	AB	AA	AB	AB	AA	AA	AB	8	5	0.615385	0.151696		AA	AA	AA	AA	AB	AB	AB	AA	AA	AB	AA	AA	AB	8	5	0.615385	0.151696		16	10	0.615385	0.303393
rs3674655		117379659	AA	AA	BB	BB	AB	AB	BB	AB	AB	AB	BB	AB	AB	BB	AB	AB	BB	BB	AB	8	5	0.615385	0.151696		BB	BB	BB	BB	AB	AB	AB	BB	BB	AB	BB	BB	AB	8	5	0.615385	0.151696		16	10	0.615385	0.303393
rs3678634		120380872	AA	AA	BB	BB	AB	AB	BB	AB	AB	AB	BB	AB	AB	BB	AB	AB	BB	BB	AB	8	5	0.615385	0.151696		BB	BB	BB	BB	AB	AB	AB	BB	BB	AB	BB	BB	AB	8	5	0.615385	0.151696		16	10	0.615385	0.303393
rs4137908		125475941	AA	AA	BB	BB	AB	AB	BB	AB	BB	AB	BB	AB	AB	BB	AB	AB	BB	BB	AB	7	6	0.538462	0.0167201		BB	BB	BB	BB	AB	AB	AB	BB	BB	AB	BB	BB	AB	8	5	0.615385	0.151696		15	11	0.576923	0.134161
rs13476104		128094625	AA	AA	BB	BB	AB	AB	BB	AB	BB	AB	BB	AB	AB	BB	AB	BB	BB	BB	AB	6	7	0.461538	0.0167201		BB	BB	BB	BB	AB	AB	AB	BB	BB	AB	BB	BB	AB	8	5	0.615385	0.151696		14	12	0.538462	0.0334403
rs3699561		130962369	AA	AA	BB	BB	AB	AB	BB	AB	BB	AB	BB	AB	AB	BB	AB	BB	BB	BB	AB	6	7	0.461538	0.0167201		BB	BB	BB	BB	AB	AB	AB	BB	BB	AB	BB	BB	AB	8	5	0.615385	0.151696		14	12	0.538462	0.0334403
rs3724826		131376437	BB	BB	AA	AA	AB	AB	AA	AB	AA	AB	AA	AB	AB	AA	AB	AA	AA	AA	AB	6	7	0.461538	0.0167201		AA	AA	AA	AA	AB	AB	AB	AA	AA	AB	AA	AA	AB	8	5	0.615385	0.151696		14	12	0.538462	0.0334403
rs13476119		134099450	BB	BB	AA	AA	AB	AB	AA	AB	AA	AB	AA	AB	AB	AA	AB	AA	AA	AA	AB	6	7	0.461538	0.0167201		AA	AA	AA	AA	AB	AB	AB	AA	AA	AB	AA	AA	AB	8	5	0.615385	0.151696		14	12	0.538462	0.0334403
rs8250053		135044501	BB	BB	AA	AA	AB	AB	AA	AB	AA	AB	AA	AB	AB	AA	AB	AA	AA	AA	AB	6	7	0.461538	0.0167201		AA	AA	AA	AA	AB	AB	AB	AA	AA	AB	AA	AA	AB	8	5	0.615385	0.151696		14	12	0.538462	0.0334403
gnf01.137.841		138089211	BB	BB	AA	AA	AB	AB	AA	AB	AA	AB	AA	AB	AB	AA	AB	AA	AB	AA	AB	7	6	0.538462	0.0167201		AA	AA	AA	AA	AB	AB	AB	AA	AA	AB	AA	AA	AB	8	5	0.615385	0.151696		15	11	0.576923	0.134161
rs13476141		140472264	BB	BB	AA	AA	AB	AB	AA	AB	AA	AB	AA	AB	AB	AA	AB	AA	AB	AA	AB	7	6	0.538462	0.0167201		AA	AA	AA	AA	AB	AB	AB	AA	AA	AB	AA	AA	AB	8	5	0.615385	0.151696		15	11	0.576923	0.134161
rs6382880		142470600	BB	BB	AA	AA	AB	AB	AA	AB	AA	AB	AA	AB	AB	AA	AB	AA	AB	AA	AB	7	6	0.538462	0.0167201		AA	AA	AA	AA	AB	AB	AB	AA	AA	AB	AA	AA	AB	8	5	0.615385	0.151696		15	11	0.576923	0.134161
rs13476152		144012938	BB	BB	AA	AA	AB	AB	AA	AB	AA	AB	AA	AB	AB	AA	AB	AA	AB	AA	AB	7	6	0.538462	0.0167201		AA	AA	AA	AA	AB	AB	AB	AA	AA	AB	AA	AA	AB	8	5	0.615385	0.151696		15	11	0.576923	0.134161
rs3672697		145088382	AA	AA	BB	BB	AB	AB	BB	AB	BB	AB	BB	AB	AB	BB	AB	BB	AB	BB	AB	7	6	0.538462	0.0167201		BB	BB	BB	BB	AB	AB	AB	BB	BB	AB	BB	BB	AB	8	5	0.615385	0.151696		15	11	0.576923	0.134161
rs6411476		148913234	AA	AA	BB	BB	AB	AB	BB	AB	BB	AB	BB	AB	AB	BB	AB	BB	AB	BB	AB	7	6	0.538462	0.0167201		BB	BB	BB	BB	AB	AB	AB	BB	BB	AB	BB	BB	AB	8	5	0.615385	0.151696		15	11	0.576923	0.134161
UT_1_113.684537		156044150	BB	BB	AA	AA	AB	AB	AA	AB	AA	AB	AB	AB	AB	AA	AB	AB	AB	AA	AB	9	4	0.692308	0.428549		AA	AA	AA	AA	AB	AB	AB	AA	AA	AB	AA	AA	AB	8	5	0.615385	0.151696		17	9	0.653846	0.543287
rs13476229		169381101	AA	AA	BB	BB	AB	AB	AB	AB	BB	AB	AB	AB	AB	BB	AB	AB	AB	BB	AB	10	3	0.769231	0.86349		BB	BB	BB	BB	AB	AB	AB	BB	BB	AB	BB	BB	BB	9	4	0.692308	0.428549		19	7	0.730769	1.24948
rs3707910		172614886	AA	AA	BB	BB	AB	AB	AB	AB	BB	AB	AB	AB	AB	BB	AB	AB	AB	BB	AB	10	3	0.769231	0.86349		BB	BB	BB	BB	AB	AB	AB	BB	BB	AB	BB	BB	BB	9	4	0.692308	0.428549		19	7	0.730769	1.24948
rs3669108		174667766	BB	BB	AA	AA	AB	AB	AB	AB	AA	AB	AB	AB	AB	AA	AB	AB	AB	AA	AB	10	3	0.769231	0.86349		AA	AA	AA	AA	AB	AB	AB	AA	AA	AB	AA	AA	AA	9	4	0.692308	0.428549		19	7	0.730769	1.24948
rs13476273		182175880	AA	AA	BB	BB	AB	AB	AB	AB	BB	AB	AB	AB	BB	BB	AB	AB	AB	BB	AB	9	4	0.692308	0.428549		BB	BB	BB	BB	AB	BB	AB	BB	BB	AB	BB	BB	BB	10	3	0.769231	0.86349		19	7	0.730769	1.24948
rs3667164		188355284	BB	BB	AA	AA	AB	AB	AB	AB	AA	AB	AB	AB	AA	AB	AB	AB	AB	AA	AB	10	3	0.769231	0.86349		AA	AA	AA	AA	AB	AA	AB	AA	AA	AB	AB	AA	AA	9	4	0.692308	0.428549		19	7	0.730769	1.24948
rs6213083	2	3972678	AA	AA	BB	BB	AB	AB	BB	BB	AB	BB	AB	BB	BB	BB	AB	BB	AB	AB	AB	6	7	0.461538	0.0167201		BB	BB	BB	AB	BB	AB	BB	BB	BB	BB	AB	BB	AB	9	4	0.692308	0.428549		15	11	0.576923	0.134161
rs4136817		4258057	AA	AA	BB	BB	AB	AB	BB	BB	AB	BB	AB	BB	BB	BB	AB	BB	AB	AB	AB	6	7	0.461538	0.0167201		BB	BB	BB	AB	BB	AB	BB	BB	BB	BB	AB	BB	AB	9	4	0.692308	0.428549		15	11	0.576923	0.134161
rs6359983		6694892	BB	BB	AA	AA	AB	AB	AA	AA	AB	AA	AB	AA	AA	AA	AB	AA	AB	AB	AB	6	7	0.461538	0.0167201		AA	AA	AA	AB	AA	AB	AA	AA	AA	AA	AB	AA	AB	9	4	0.692308	0.428549		15	11	0.576923	0.134161
rs6240512		10929543	AA	AA	BB	BB	AB	AB	BB	BB	AB	AB	AB	BB	BB	BB	AB	BB	AB	AB	AB	7	6	0.538462	0.0167201		BB	BB	BB	AB	BB	AB	BB	BB	BB	BB	AB	BB	AB	9	4	0.692308	0.428549		16	10	0.615385	0.303393
rs3674936		20427488	BB	BB	AA	AA	AB	AB	AB	AA	AB	AB	AB	AB	AA	AA	AB	AB	AB	AB	AB	10	3	0.769231	0.86349		AA	AA	AA	AB	AA	AA	AA	AA	AA	AA	AB	AA	AB	10	3	0.769231	0.86349		20	6	0.769231	1.72698
CEL-2_32981944		32981944	AA	AA	BB	BB	AB	AB	AB	AB	AB	AB	AB	AB	AB	AB	AB	AB	AB	AB	AB	13	0	1	#NUM!		BB	BB	BB	BB	BB	BB	BB	BB	BB	BB	BB	BB	BB	13	0	1	#NUM!		26	0	1	#NUM!
gnf02.035.469		33954610	BB	BB	AA	AA	AB	AB	AB	AB	AB	AB	AB	AB	AB	AB	AB	AB	AB	AB	AB	13	0	1	#NUM!		AA	AA	AA	AA	AA	AA	AA	AA	AA	AA	AA	AA	AA	13	0	1	#NUM!		26	0	1	#NUM!
rs13476439		38071109	AA	AA	BB	BB	AB	AB	AB	AB	AB	AB	AB	AB	AB	AB	AB	AB	AB	AB	AB	13	0	1	#NUM!		BB	BB	BB	BB	BB	BB	BB	BB	BB	BB	BB	BB	BB	13	0	1	#NUM!		26	0	1	#NUM!
rs13476454		41244144	BB	BB	AA	AA	AB	AB	AB	AB	AB	AB	AB	AB	AB	AB	AB	AB	AB	AB	AB	13	0	1	#NUM!		AA	AA	AA	AA	AA	AA	AA	AA	AA	AA	AA	AA	AA	13	0	1	#NUM!		26	0	1	#NUM!
rs13476467		44361765	AA	AA	BB	BB	AB	AB	AB	AB	AB	AB	AB	AB	AB	AB	AB	AB	AB	AB	AB	13	0	1	#NUM!		BB	BB	BB	BB	BB	BB	BB	BB	BB	BB	BB	BB	BB	13	0	1	#NUM!		26	0	1	#NUM!
rs13476472		45653218	BB	BB	AA	AA	AB	AB	AB	AB	AB	AB	AB	AB	AB	AB	AB	AB	AB	AB	AB	13	0	1	#NUM!		AA	AA	AA	AA	AA	AA	AA	AA	AA	AA	AA	AA	AA	13	0	1	#NUM!		26	0	1	#NUM!
rs6265423		47124603	BB	BB	AA	AA	AB	AB	AB	AB	AB	AB	AB	AB	AB	AB	AB	AB	AB	AB	AB	13	0	1	#NUM!		AA	AA	AA	AA	AA	AA	AA	AA	AA	AA	AA	AA	AA	13	0	1	#NUM!		26	0	1	#NUM!
CEL-2_50605053		50605053	AA	AA	BB	BB	AB	AB	AB	AB	AB	AB	AB	AB	AB	AB	AB	AB	AB	AB	AB	13	0	1	#NUM!		BB	BB	BB	BB	BB	BB	BB	BB	BB	BB	BB	BB	BB	13	0	1	#NUM!		26	0	1	#NUM!
rs3725341		51425686	BB	BB	AA	AA	AB	AB	AB	AB	AB	AB	AB	AB	AB	AB	AB	AB	AB	AB	AB	13	0	1	#NUM!		AA	AA	AA	AA	AA	AA	AA	AA	AA	AA	AA	AA	AA	13	0	1	#NUM!		26	0	1	#NUM!
rs13476503		53143600	AA	AA	BB	BB	AB	AB	AB	AB	AB	AB	AB	AB	AB	AB	AB	AB	AB	AB	AB	13	0	1	#NUM!		BB	BB	BB	BB	BB	BB	BB	BB	BB	BB	BB	BB	BB	13	0	1	#NUM!		26	0	1	#NUM!
rs3718711		56489184	BB	BB	AA	AA	AB	AB	AB	AB	AB	AB	AB	AB	AB	AB	AB	AB	AB	AB	AB	13	0	1	#NUM!		AA	AA	AA	AA	AA	AA	AA	AA	AA	AA	AA	AA	AA	13	0	1	#NUM!		26	0	1	#NUM!
rs3672719		58142938	AA	AA	BB	BB	AB	AB	AB	AB	AB	AB	AB	AB	AB	AB	AB	AB	AB	AB	AB	13	0	1	#NUM!		BB	BB	BB	BB	BB	BB	BB	BB	BB	BB	BB	BB	BB	13	0	1	#NUM!		26	0	1	#NUM!
CEL-2_63143553		63143553	BB	BB	AA	AA	AB	AB	AB	AB	AB	AB	AB	AB	AB	AB	AB	AB	AB	AB	AB	13	0	1	#NUM!		AA	AB	AA	AA	AA	AA	AA	AA	AA	AA	AA	AA	AA	12	1	0.923077	2.3823		25	1	0.961538	5.98597
rs6222797		65057687	BB	BB	AA	AA	AB	AB	AB	AB	AB	AB	AB	AB	AB	AB	AB	AB	AA	AB	AB	12	1	0.923077	2.3823		AA	AB	AA	AA	AA	AA	AA	AA	AA	AA	AA	AA	AA	12	1	0.923077	2.3823		24	2	0.923077	4.7646
rs4136610		70090167	AA	AA	BB	BB	AB	AB	AB	AB	AB	AB	AB	AB	AB	AB	AB	AB	BB	AB	AB	12	1	0.923077	2.3823		BB	AB	BB	BB	BB	BB	BB	BB	AB	BB	BB	BB	BB	11	2	0.846154	1.48951		23	3	0.884615	3.78858
rs3664661		71492729	AA	AA	BB	BB	AB	AB	AB	AB	AB	AB	AB	AB	AB	AB	AB	AB	BB	AB	AB	12	1	0.923077	2.3823		BB	AB	BB	BB	BB	BB	BB	BB	AB	BB	BB	BB	BB	11	2	0.846154	1.48951		23	3	0.884615	3.78858
rs13476580		74776032	AA	AA	BB	BB	AB	AB	AB	AB	AB	AB	AB	AB	AB	AB	AB	AB	BB	AB	AB	12	1	0.923077	2.3823		BB	AB	BB	BB	BB	BB	BB	BB	AB	BB	BB	BB	BB	11	2	0.846154	1.48951		23	3	0.884615	3.78858
rs3722345		80509747	BB	BB	AA	AA	AB	AB	AB	AB	AB	AB	AA	AB	AB	AB	AB	AB	AA	AA	AB	10	3	0.769231	0.86349		AA	AB	AA	AA	AA	AA	AA	AA	AB	AA	AA	AA	AA	11	2	0.846154	1.48951		21	5	0.807692	2.29893
rs3667007		82000176	AA	AA	BB	BB	AB	AB	AB	AB	AB	AB	BB	AB	AB	AB	AB	AB	BB	BB	AB	10	3	0.769231	0.86349		BB	AB	BB	BB	BB	BB	AB	BB	AB	BB	BB	BB	BB	10	3	0.769231	0.86349		20	6	0.769231	1.72698
rs8273639		84666393	BB	BB	AA	AA	AB	AB	AB	AB	AB	AB	AA	AB	AB	AB	AB	AB	AA	AA	AB	10	3	0.769231	0.86349		AA	AB	AA	AA	AA	AA	AB	AA	AB	AA	AA	AA	AA	10	3	0.769231	0.86349		20	6	0.769231	1.72698
rs13476621		87247149	BB	BB	AA	AA	AB	AB	AB	AB	AB	AB	AA	AB	AB	AB	AB	AB	AA	AA	AB	10	3	0.769231	0.86349		AA	AB	AA	AA	AA	AA	AB	AA	AB	AA	AA	AA	AA	10	3	0.769231	0.86349		20	6	0.769231	1.72698
rs6404809		88899373	AA	AA	BB	BB	AB	AB	AB	AB	AB	AB	BB	AB	AB	AB	AB	AB	BB	BB	AB	10	3	0.769231	0.86349		BB	AB	BB	BB	BB	BB	AB	BB	AB	BB	BB	BB	BB	10	3	0.769231	0.86349		20	6	0.769231	1.72698
rs13476636		91539303	BB	BB	AA	AA	AB	AB	AB	AB	AB	AB	AA	AB	AB	AB	AA	AB	AA	AA	AB	9	4	0.692308	0.428549		AA	AB	AA	AA	AA	AA	AB	AA	AB	AA	AA	AA	AA	10	3	0.769231	0.86349		19	7	0.730769	1.24948
rs13476639		92720804	BB	BB	AA	AA	AB	AB	AB	AB	AB	AB	AA	AB	AB	AB	AA	AB	AA	AA	AB	9	4	0.692308	0.428549		AA	AB	AA	AA	AA	AA	AB	AA	AB	AA	AA	AA	AA	10	3	0.769231	0.86349		19	7	0.730769	1.24948
rs13476649		95929798	AA	AA	BB	BB	AB	AB	AB	AB	AB	AB	BB	AB	AB	AB	BB	AB	BB	BB	AB	9	4	0.692308	0.428549		BB	AB	BB	BB	BB	BB	AB	BB	AB	BB	BB	BB	BB	10	3	0.769231	0.86349		19	7	0.730769	1.24948
rs6378047		99378126	AA	AA	NC	BB	AB	AB	AB	AB	AB	AB	BB	AB	AB	AB	BB	AB	BB	BB	AB	9	4	0.692308	0.428549		BB	AB	BB	BB	BB	BB	AB	BB	AB	BB	NC	BB	BB	10	3	0.769231	0.86349		19	7	0.730769	1.24948
rs13476666		101217024	BB	BB	AA	AA	AB	AB	AB	AB	AB	AB	AA	AB	AB	AB	AA	AB	AA	AA	AB	9	4	0.692308	0.428549		AA	AB	AA	AA	AA	AA	AB	AA	AB	AA	AA	AA	AA	10	3	0.769231	0.86349		19	7	0.730769	1.24948
rs13476689		107356662	BB	BB	AA	AA	AB	AB	AB	AB	AB	AB	AA	AB	AB	AB	AA	AB	AA	AA	AB	9	4	0.692308	0.428549		AA	AB	AA	AA	AA	AA	AB	AA	AB	AB	AA	AA	AA	9	4	0.692308	0.428549		18	8	0.692308	0.857098
rs13476691		108396162	BB	BB	AA	AA	AB	AB	AB	AB	AB	AB	AA	AB	AB	AB	AA	AB	AA	AA	AB	9	4	0.692308	0.428549		AA	AB	AA	AA	AA	AA	AB	AA	AB	AB	AA	AA	AA	9	4	0.692308	0.428549		18	8	0.692308	0.857098
rs13476698		111095530	BB	BB	AA	AA	AB	AB	AB	AB	AB	AB	AA	AB	AB	AB	AA	AB	AA	AA	AB	9	4	0.692308	0.428549		AA	AB	AA	AA	AA	AA	AB	AA	AB	AB	AA	AA	AA	9	4	0.692308	0.428549		18	8	0.692308	0.857098
CEL-2_111981058		111981058	AA	AA	BB	BB	AB	AB	AB	AB	AB	AB	BB	AB	AB	AB	BB	AB	BB	BB	AB	9	4	0.692308	0.428549		BB	AB	BB	BB	BB	BB	AB	BB	AB	AB	BB	BB	BB	9	4	0.692308	0.428549		18	8	0.692308	0.857098
rs4138562		114161459	BB	BB	AA	AA	AB	AB	AB	AB	AB	AB	AA	AB	AB	AB	AA	AB	AA	AA	AB	9	4	0.692308	0.428549		AA	AB	AA	AA	AA	AA	AB	AA	AB	AB	AA	AA	AA	9	4	0.692308	0.428549		18	8	0.692308	0.857098
rs3699172		115671423	BB	BB	AA	AA	AB	AB	AB	AB	AB	AB	AA	AB	AB	AB	AA	AB	AA	AA	AB	9	4	0.692308	0.428549		AA	AB	AA	AA	AA	AA	AB	AA	AB	AB	AA	AA	AA	9	4	0.692308	0.428549		18	8	0.692308	0.857098
rs8279354		118948317	BB	BB	AA	AA	AB	AB	AB	AB	AB	AB	AA	AB	AB	AA	AA	AB	AA	AA	AB	8	5	0.615385	0.151696		AB	AB	AA	AA	AA	AA	AB	AA	AB	AB	AA	AA	AA	8	5	0.615385	0.151696		16	10	0.615385	0.303393
rs3658927		120726441	BB	BB	AA	AA	AB	AB	AB	AB	AB	AB	AA	AB	AB	AA	AA	AB	AA	AA	AB	8	5	0.615385	0.151696		AB	AB	AA	AA	AA	AA	AB	AA	AB	AB	AA	AA	AA	8	5	0.615385	0.151696		16	10	0.615385	0.303393
rs6228179		123216313	BB	BB	AA	AA	AB	AB	AB	AB	AB	AB	AA	AB	AB	AA	AA	AB	AA	AA	AB	8	5	0.615385	0.151696		AB	AB	AA	AA	AA	AA	AB	AA	AB	AB	AA	AA	AA	8	5	0.615385	0.151696		16	10	0.615385	0.303393
rs6401493		125046796	BB	BB	AA	AA	AB	AB	AB	AB	AB	AB	AA	AB	AB	AA	AA	AB	AA	AA	AB	8	5	0.615385	0.151696		AB	AB	AA	AA	AA	AA	AB	AA	AB	AB	AA	AA	AA	8	5	0.615385	0.151696		16	10	0.615385	0.303393
gnf02.126.027		127549770	AA	AA	BB	BB	AB	AB	AB	AB	AB	AB	BB	AB	AB	BB	BB	AB	BB	BB	AB	8	5	0.615385	0.151696		AB	AB	BB	BB	BB	BB	AB	BB	AB	AB	BB	BB	BB	8	5	0.615385	0.151696		16	10	0.615385	0.303393
rs3661596		129893838	BB	BB	AA	AA	AB	AB	AB	AB	AB	AA	AA	AB	AB	AA	AA	AB	AA	AA	AB	7	6	0.538462	0.0167201		AB	AB	AB	AA	AA	AA	AB	AA	AB	AB	AA	AA	AA	7	6	0.538462	0.0167201		14	12	0.538462	0.0334403
rs3665528		130762932	AA	AA	BB	BB	AB	AB	AB	AB	AB	BB	BB	AB	AB	BB	BB	AB	BB	BB	AB	7	6	0.538462	0.0167201		AB	AB	AB	BB	BB	BB	AB	BB	AB	AB	BB	BB	BB	7	6	0.538462	0.0167201		14	12	0.538462	0.0334403
rs6363071		145784318	BB	BB	AA	AA	AB	AB	AB	AA	AB	AA	AA	AB	AB	AA	AA	AB	AA	AA	AB	6	7	0.461538	0.0167201		AB	AB	AB	AA	AA	AA	AB	AA	AB	AB	AA	AA	AA	7	6	0.538462	0.0167201		13	13	0.5	0
rs6209325		147807884	BB	BB	AA	AA	AB	AB	AB	AA	AB	AA	AA	AB	AB	AA	AA	AB	AA	AA	AB	6	7	0.461538	0.0167201		AB	AB	AB	AA	AA	AA	AB	AA	AB	AB	AA	AA	AA	7	6	0.538462	0.0167201		13	13	0.5	0
rs13476860		156330826	BB	BB	AA	AA	AB	AB	AB	AA	AB	AA	AA	AB	AB	AA	AA	AB	AA	AB	AB	7	6	0.538462	0.0167201		AB	AB	AB	AA	AA	AA	AB	AA	AB	AB	AA	AA	AA	7	6	0.538462	0.0167201		14	12	0.538462	0.0334403
rs3695266		158068522	BB	BB	AA	AA	AB	AB	AB	AA	AB	AA	AA	AB	AB	AA	AA	AB	AA	AB	AB	7	6	0.538462	0.0167201		AB	AB	AB	AA	AA	AA	AB	AA	AB	AB	AA	AA	AA	7	6	0.538462	0.0167201		14	12	0.538462	0.0334403
rs13476874		159733176	AA	AA	BB	BB	AB	AB	AB	BB	AB	BB	BB	AB	AB	BB	BB	AB	BB	AB	AB	7	6	0.538462	0.0167201		AB	AB	AB	BB	BB	BB	AB	BB	AB	AB	BB	BB	BB	7	6	0.538462	0.0167201		14	12	0.538462	0.0334403
rs3664408		161443571	BB	BB	AA	AA	AB	AB	AB	AA	AB	AA	AA	AB	AB	AA	AA	AB	AA	AB	AB	7	6	0.538462	0.0167201		AB	AB	AB	AA	AA	AA	AB	AA	AB	AB	AA	AA	AA	7	6	0.538462	0.0167201		14	12	0.538462	0.0334403
rs13476889		164370875	BB	BB	AA	AA	AB	AB	AB	AA	AB	AA	AA	AB	AB	AA	AA	AA	AA	AB	AB	6	7	0.461538	0.0167201		AB	AB	AB	AA	AA	AA	AB	AA	AB	AB	AA	AA	AA	7	6	0.538462	0.0167201		13	13	0.5	0
CEL-2_168586738		168586738	BB	BB	AA	AA	AB	AB	AB	AA	AB	AA	AA	AB	AB	AA	AA	AA	AA	AB	AB	6	7	0.461538	0.0167201		AB	AB	AB	AA	AA	AA	AB	AA	AB	AB	AA	AA	AA	7	6	0.538462	0.0167201		13	13	0.5	0
rs3726974		169905098	AA	AA	BB	BB	AB	AB	AB	BB	AB	BB	BB	AB	AB	BB	BB	BB	BB	AB	AB	6	7	0.461538	0.0167201		AB	AB	AB	BB	BB	BB	AB	BB	AB	AB	BB	BB	BB	7	6	0.538462	0.0167201		13	13	0.5	0
rs13476928		174162530	BB	BB	AA	AA	AB	AB	AB	AA	AA	AA	AB	AA	AB	AA	AA	AA	AB	AB	AB	6	7	0.461538	0.0167201		AB	AB	AB	AA	AA	AA	AB	AA	AB	AB	AA	AA	AB	6	7	0.461538	0.0167201		12	14	0.461538	0.0334403
rs13476932		174923839	BB	BB	AA	AA	AB	AB	AB	AA	AA	AA	AB	AA	AB	AA	AA	AA	AB	AB	AB	6	7	0.461538	0.0167201		AB	AB	AB	AA	AA	AA	AB	AA	AB	AB	AA	AA	AB	6	7	0.461538	0.0167201		12	14	0.461538	0.0334403
rs3679483		179814463	BB	BB	AA	AA	AB	AB	AB	AA	AA	AA	AB	AA	AA	AA	AA	AA	AB	AB	AB	5	8	0.384615	0.151696		AB	AB	AB	AA	AB	AA	AB	AA	AB	AB	AA	AA	AB	5	8	0.384615	0.151696		10	16	0.384615	0.303393
rs13476963	3	7703356	AA	AA	BB	BB	AB	AB	AB	BB	BB	BB	AB	BB	AB	BB	BB	AB	BB	AB	AB	6	7	0.461538	0.0167201		AB	AB	BB	AB	BB	AB	BB	BB	AB	AB	AB	AB	BB	5	8	0.384615	0.151696		11	15	0.423077	0.134161
rs13476969		9744167	AA	AA	BB	BB	AB	AB	AB	BB	BB	BB	AB	BB	AB	BB	BB	AB	BB	AB	AB	6	7	0.461538	0.0167201		AB	AB	BB	AB	BB	AB	BB	BB	AB	AB	AB	AB	BB	5	8	0.384615	0.151696		11	15	0.423077	0.134161
rs13476973		11073596	AA	AA	BB	BB	AB	AB	AB	BB	BB	BB	AB	BB	AB	BB	BB	AB	BB	AB	AB	6	7	0.461538	0.0167201		AB	AB	BB	AB	BB	AB	BB	BB	AB	AB	AB	AB	BB	5	8	0.384615	0.151696		11	15	0.423077	0.134161
rs6248752		12161848	BB	BB	AA	AA	AB	AB	AB	AA	AA	AA	AB	AA	AB	AA	AA	AB	AA	AB	AB	6	7	0.461538	0.0167201		AB	AB	AA	AB	AA	AB	AA	AA	AB	AB	AB	AB	AA	5	8	0.384615	0.151696		11	15	0.423077	0.134161
rs13476985		14943619	AA	AA	BB	BB	AB	AB	AB	BB	BB	BB	AB	BB	AB	BB	BB	AB	BB	AB	AB	6	7	0.461538	0.0167201		BB	AB	BB	AB	BB	AB	BB	BB	AB	AB	AB	AB	BB	6	7	0.461538	0.0167201		12	14	0.461538	0.0334403
rs3659988		16122429	BB	BB	AA	AA	AB	AB	AB	AA	AA	AA	AA	AA	AB	AA	AA	AB	AA	AB	AB	5	8	0.384615	0.151696		AA	AB	AA	AB	AA	AB	AA	AA	AB	AB	AB	AB	AA	6	7	0.461538	0.0167201		11	15	0.423077	0.134161
gnf03.015.035		17691447	BB	BB	AA	AA	AB	AB	AB	AA	AA	AA	AA	AA	AB	AA	AA	AA	AA	AB	AB	4	9	0.307692	0.428549		AA	AB	AA	AB	AA	AB	AA	AA	AB	AB	AB	AB	AA	6	7	0.461538	0.0167201		10	16	0.384615	0.303393
rs6235984		21215374	BB	BB	AA	AA	AB	AB	AB	AA	AA	AA	AA	AA	AB	AA	AA	AA	AA	AB	AB	4	9	0.307692	0.428549		AA	AB	AA	AB	AA	AB	AA	AA	AB	AB	AB	AB	AA	6	7	0.461538	0.0167201		10	16	0.384615	0.303393
rs13477030		27365675	AA	AA	BB	BB	AB	AB	AB	BB	BB	AB	BB	BB	AB	BB	BB	BB	BB	AB	AB	5	8	0.384615	0.151696		BB	AB	BB	AB	BB	AB	BB	BB	AB	AB	AB	AB	BB	6	7	0.461538	0.0167201		11	15	0.423077	0.134161
rs3660588		30094761	BB	BB	AA	AA	AB	AB	AB	AA	AA	AB	AA	AA	AB	AA	AA	AA	AA	AB	AB	5	8	0.384615	0.151696		AA	AB	AA	AB	AA	AB	AA	AA	AB	AB	AB	AB	AA	6	7	0.461538	0.0167201		11	15	0.423077	0.134161
rs13477043		31257023	AA	AA	BB	BB	AB	AB	AB	BB	BB	AB	BB	BB	AB	BB	BB	BB	BB	AB	AB	5	8	0.384615	0.151696		BB	AB	BB	AB	BB	AB	BB	BB	AB	AB	AB	AB	BB	6	7	0.461538	0.0167201		11	15	0.423077	0.134161
gnf03.030.222		33096061	BB	BB	AA	AA	AB	AB	AB	AA	AA	AB	AA	AA	AB	AA	AA	AA	AA	AB	AB	5	8	0.384615	0.151696		AA	AB	AA	AB	AB	AB	AA	AA	AB	AB	AB	AB	AA	5	8	0.384615	0.151696		10	16	0.384615	0.303393
rs4223883		33860283	BB	BB	AA	AA	AB	AB	AB	AA	AA	AB	AA	AA	AB	AA	AA	AA	AA	AB	AB	5	8	0.384615	0.151696		AA	AB	AA	AB	AB	AB	AA	AA	AB	AB	AB	AB	AA	5	8	0.384615	0.151696		10	16	0.384615	0.303393
rs6246699		36110851	BB	BB	AA	AA	AB	AB	AB	AA	AA	AB	AA	AA	AB	AA	AA	AA	AA	AB	AB	5	8	0.384615	0.151696		AA	AB	AA	AB	AB	AB	AA	AA	AB	AB	AB	AB	AA	5	8	0.384615	0.151696		10	16	0.384615	0.303393
rs6324747		39835273	BB	BB	AA	AA	AB	AB	AB	AA	AA	AB	AA	AA	AB	AA	AA	AA	AA	AB	AB	5	8	0.384615	0.151696		AA	AB	AA	AB	AB	AB	AB	AA	AB	AB	AB	AB	AB	3	10	0.230769	0.86349		8	18	0.307692	0.857098
CEL-3_45598106		45598106	AA	AA	BB	BB	AB	AB	AB	BB	BB	AB	BB	BB	AB	BB	BB	BB	BB	AB	AB	5	8	0.384615	0.151696		BB	AB	BB	AB	AB	AB	AB	BB	AB	AB	AB	AB	AB	3	10	0.230769	0.86349		8	18	0.307692	0.857098
rs13477097		48335184	AA	AA	BB	BB	AB	AB	AB	BB	BB	AB	BB	BB	AB	BB	BB	BB	BB	AB	AB	5	8	0.384615	0.151696		BB	AB	BB	AB	AB	AB	AB	BB	AB	AB	AB	AB	AB	3	10	0.230769	0.86349		8	18	0.307692	0.857098
rs4139913		50623988	AA	AA	BB	BB	AB	AB	AB	BB	BB	AB	BB	BB	AB	BB	BB	BB	BB	AB	AB	5	8	0.384615	0.151696		BB	AB	BB	AB	AB	AB	AB	BB	AB	AB	AB	AB	AB	3	10	0.230769	0.86349		8	18	0.307692	0.857098
rs6241331		52675823	BB	BB	AA	AA	AB	AB	AB	AA	AA	AB	AA	AA	AB	AA	AA	AA	AA	AB	AB	5	8	0.384615	0.151696		AA	AB	AA	AB	AB	AB	AB	AA	AB	AB	AB	AB	AB	3	10	0.230769	0.86349		8	18	0.307692	0.857098
rs4223969		55143939	BB	BB	AA	AA	AB	AB	AB	AA	AA	AB	AA	AA	AB	AA	AB	AA	AB	AB	AB	7	6	0.538462	0.0167201		AA	AB	AA	AB	AB	AB	AB	AA	AB	AB	AB	AB	AB	3	10	0.230769	0.86349		10	16	0.384615	0.303393
rs13477126		56753970	BB	BB	AA	AA	AB	AB	AB	AA	AA	AB	AA	AA	AB	AA	AB	AA	AB	AB	AB	7	6	0.538462	0.0167201		AA	AB	AA	AB	AB	AB	AB	AA	AB	AB	AA	AB	AB	4	9	0.307692	0.428549		11	15	0.423077	0.134161
rs13477138		60037290	AA	AA	BB	BB	AB	AB	AB	BB	BB	AB	BB	BB	AB	BB	AB	BB	AB	AB	AB	7	6	0.538462	0.0167201		BB	AB	BB	AB	AB	AB	AB	BB	AB	AB	BB	AB	AB	4	9	0.307692	0.428549		11	15	0.423077	0.134161
rs13477143		61103349	BB	BB	AA	AA	AB	AB	AB	AA	AA	AB	AA	AA	AB	AA	AB	AA	AB	AB	AB	7	6	0.538462	0.0167201		AA	AB	AA	AB	AB	AB	AB	AA	AB	AB	AA	AB	AB	4	9	0.307692	0.428549		11	15	0.423077	0.134161
rs13477154		63787516	AA	AA	BB	BB	AB	AB	AB	BB	BB	AB	BB	AB	AB	BB	AB	BB	AB	AB	AB	8	5	0.615385	0.151696		BB	AB	BB	AB	AB	AB	AB	BB	AB	AB	BB	AB	AB	4	9	0.307692	0.428549		12	14	0.461538	0.0334403
rs6212539		65222079	AA	AA	BB	BB	AB	AB	AB	BB	BB	AB	BB	AB	AB	BB	AB	BB	AB	AB	AB	8	5	0.615385	0.151696		BB	AB	BB	AB	AB	AB	AB	BB	AB	AB	BB	AB	AB	4	9	0.307692	0.428549		12	14	0.461538	0.0334403
gnf03.063.824		66994152	AA	AA	BB	BB	AB	AB	AB	BB	BB	AB	BB	AB	AB	BB	AB	BB	AB	AB	AB	8	5	0.615385	0.151696		BB	AB	BB	AB	AB	AB	AB	BB	AB	AB	BB	AB	AB	4	9	0.307692	0.428549		12	14	0.461538	0.0334403
rs6198234		70361430	BB	BB	AA	AA	AB	AB	AB	AA	AA	AB	AA	AB	AB	AA	AB	AA	AB	AB	AB	8	5	0.615385	0.151696		AA	AB	AA	AB	AB	AB	AB	AA	AB	AB	AA	AB	AB	4	9	0.307692	0.428549		12	14	0.461538	0.0334403
rs6264454		71858927	AA	AA	BB	BB	AB	AB	AB	BB	BB	AB	BB	AB	AB	BB	AB	BB	AB	AB	AB	8	5	0.615385	0.151696		BB	AB	BB	AB	AB	AB	AB	BB	AB	AB	BB	AB	AB	4	9	0.307692	0.428549		12	14	0.461538	0.0334403
rs13477201		75852874	AA	AA	BB	BB	AB	AB	AB	BB	BB	AB	BB	AB	AB	BB	AB	BB	AB	AB	AB	8	5	0.615385	0.151696		BB	AB	BB	AB	AB	AB	AB	BB	AB	AB	BB	AB	AB	4	9	0.307692	0.428549		12	14	0.461538	0.0334403
rs13477210		77646357	BB	BB	AA	AA	AB	AB	AB	AA	AA	AB	AA	AB	AB	AA	AB	AA	AB	AB	AB	8	5	0.615385	0.151696		AA	AB	AA	AB	AB	AB	AB	AA	AB	AB	AA	AB	AB	4	9	0.307692	0.428549		12	14	0.461538	0.0334403
rs13477217		79085242	BB	BB	AA	AA	AB	AB	AB	AA	AA	AB	AA	AB	AB	AA	AB	AA	AB	AB	AB	8	5	0.615385	0.151696		AA	AB	AA	AB	AB	AB	AB	AA	AB	AB	AA	AB	AB	4	9	0.307692	0.428549		12	14	0.461538	0.0334403
rs13477224		81758272	BB	BB	AA	AA	AB	AB	AB	AA	AA	AB	AA	AB	AB	AA	AB	AA	AB	AB	AB	8	5	0.615385	0.151696		AA	AB	AA	AB	AB	AB	AB	AA	AB	AB	AA	AB	AB	4	9	0.307692	0.428549		12	14	0.461538	0.0334403
rs13477233		83880528	AA	AA	BB	BB	AB	AB	AB	BB	BB	AB	BB	AB	AB	BB	AB	BB	AB	AB	AB	8	5	0.615385	0.151696		BB	AB	BB	AB	AB	AB	AB	BB	AB	AB	BB	AB	AB	4	9	0.307692	0.428549		12	14	0.461538	0.0334403
rs13477251		89418525	AA	AA	BB	BB	AB	AB	AB	BB	BB	AB	BB	AB	AB	BB	AB	BB	AB	AB	AB	8	5	0.615385	0.151696		BB	AB	BB	AB	AB	AB	AB	BB	AB	AB	BB	AB	AB	4	9	0.307692	0.428549		12	14	0.461538	0.0334403
rs13477268		93549679	BB	BB	AA	AA	AB	AB	AB	AA	AA	AB	AA	AB	AB	AA	AB	AA	AB	AB	AB	8	5	0.615385	0.151696		AA	AB	AA	AB	AB	AB	AB	AA	AA	AB	AA	AB	AB	5	8	0.384615	0.151696		13	13	0.5	0
rs3022964		97282711	BB	BB	AA	AA	AB	AB	AB	AA	AA	AB	AA	AB	AB	AA	AB	AA	AB	AB	AB	8	5	0.615385	0.151696		AA	AB	AA	AB	AB	AB	AB	AA	AA	AB	AA	AB	AB	5	8	0.384615	0.151696		13	13	0.5	0
rs3726226		98954988	BB	BB	AA	AA	AB	AB	AB	AA	AA	AB	AA	AB	AB	AA	AB	AA	AB	AB	AB	8	5	0.615385	0.151696		AA	AB	AA	AB	AB	AB	AB	AA	AA	AB	AA	AB	AB	5	8	0.384615	0.151696		13	13	0.5	0
rs4138887		102619416	BB	BB	AA	AA	AB	AB	AB	AA	AA	AB	AA	AB	AB	AB	AB	AA	AB	AB	AB	9	4	0.692308	0.428549		AB	AB	AA	AB	AB	AB	AB	AA	AA	AB	AA	AB	AB	4	9	0.307692	0.428549		13	13	0.5	0
rs3701653		103564280	BB	BB	AA	AA	AB	AB	AB	AA	AA	AB	AA	AB	AB	AB	AB	AA	AB	AB	AB	9	4	0.692308	0.428549		AB	AB	AA	AB	AB	AB	AB	AA	AA	AB	AA	AB	AB	4	9	0.307692	0.428549		13	13	0.5	0
rs13477321		109585764	AA	AA	BB	BB	AB	AB	AB	BB	BB	AB	BB	AB	AB	AB	AB	BB	AB	AB	AB	9	4	0.692308	0.428549		AB	AB	BB	AB	AB	AB	AB	BB	BB	AB	BB	AB	AB	4	9	0.307692	0.428549		13	13	0.5	0
rs3676545		110649631	BB	BB	AA	AA	AB	AB	AB	AA	AB	AB	AA	AB	AB	AB	AB	AA	AB	AB	AB	10	3	0.769231	0.86349		AB	AB	AA	AB	AB	AB	AB	AA	AA	AB	AA	AB	AB	4	9	0.307692	0.428549		14	12	0.538462	0.0334403
rs3698700		112624069	AA	AA	BB	BB	AB	AB	AB	BB	AB	AB	BB	AB	AB	AB	AB	BB	AB	AB	AB	10	3	0.769231	0.86349		AB	AB	BB	AB	AB	AB	AB	BB	BB	AB	BB	AB	AB	4	9	0.307692	0.428549		14	12	0.538462	0.0334403
gnf03.119.970		116888086	BB	BB	AA	AA	AB	AB	AB	AA	AB	AB	AA	AB	AB	AB	AB	AA	AB	AB	AB	10	3	0.769231	0.86349		AB	AB	AA	AB	AB	AB	AB	AA	AA	AB	AA	AB	AB	4	9	0.307692	0.428549		14	12	0.538462	0.0334403
rs3708412		118002787	BB	BB	AA	AA	AB	AB	AB	AA	AB	AB	AA	AB	AB	AB	AB	AA	AB	AB	AB	10	3	0.769231	0.86349		AB	AB	AA	AB	AB	AB	AB	AA	AA	AB	AA	AB	AB	4	9	0.307692	0.428549		14	12	0.538462	0.0334403
CEL-3_120379605		120379605	AA	AA	BB	BB	AB	AB	AB	BB	AB	AB	BB	AB	AB	AB	AB	BB	AB	AB	AB	10	3	0.769231	0.86349		AB	AB	BB	AB	AB	AB	AB	BB	BB	AB	BB	AB	AB	4	9	0.307692	0.428549		14	12	0.538462	0.0334403
rs13477404		130952894	BB	BB	AA	AA	AB	AB	AB	AA	AB	AB	AA	AB	AB	AB	AB	AA	AB	AA	AB	9	4	0.692308	0.428549		AB	AB	AA	AB	AB	AB	AA	AA	AA	AB	AA	AB	AB	5	8	0.384615	0.151696		14	12	0.538462	0.0334403
rs13477421		134785250	AA	AA	BB	BB	AB	AB	AB	BB	AB	AB	BB	AB	AB	AB	AB	BB	AB	BB	AB	9	4	0.692308	0.428549		AB	AB	BB	AB	AB	AB	BB	BB	BB	AB	BB	AB	AB	5	8	0.384615	0.151696		14	12	0.538462	0.0334403
rs3676039		136766271	AA	AA	BB	BB	AB	AB	AB	BB	AB	AB	BB	AB	AB	AB	AB	AB	AB	BB	AB	10	3	0.769231	0.86349		AB	AB	BB	AB	AB	AB	BB	BB	BB	AB	BB	AB	AB	5	8	0.384615	0.151696		15	11	0.576923	0.134161
rs3090379		142598970	AA	AA	BB	BB	AB	AB	BB	BB	AB	AB	BB	AB	AB	AB	AB	AB	AB	BB	AB	9	4	0.692308	0.428549		AB	AB	BB	AB	AB	AB	BB	BB	BB	BB	BB	AB	AB	6	7	0.461538	0.0167201		15	11	0.576923	0.134161
rs6290401		143193940	AA	AA	BB	BB	AB	AB	BB	BB	AB	AB	BB	AB	AB	AB	AB	AB	AB	BB	AB	9	4	0.692308	0.428549		AB	AB	BB	AB	AB	AB	BB	BB	BB	BB	BB	AB	AB	6	7	0.461538	0.0167201		15	11	0.576923	0.134161
rs3657112		148942421	AA	AA	BB	BB	AB	AB	BB	BB	AB	AB	BB	AB	AB	AB	AB	AB	AB	BB	AB	9	4	0.692308	0.428549		AB	AB	BB	AB	AB	AB	BB	BB	BB	BB	BB	AB	AB	6	7	0.461538	0.0167201		15	11	0.576923	0.134161
rs13477494		152154652	AA	AA	BB	BB	AB	AB	BB	BB	AB	AB	BB	AB	AB	AB	BB	AB	AB	BB	AB	8	5	0.615385	0.151696		AB	AB	BB	AB	AB	AB	BB	BB	BB	BB	BB	AB	AB	6	7	0.461538	0.0167201		14	12	0.538462	0.0334403
rs13477506		155444424	BB	BB	AA	AA	AB	AB	AA	AB	AB	AB	AA	AB	AB	AB	AA	AB	AB	AA	AB	9	4	0.692308	0.428549		AB	AB	AA	AB	AB	AB	AA	AA	AA	AA	AA	AB	AB	6	7	0.461538	0.0167201		15	11	0.576923	0.134161
gnf03.160.599		157755333	AA	AA	BB	BB	AB	AB	BB	AB	AB	AB	BB	AB	AB	AB	BB	AB	AB	BB	AB	9	4	0.692308	0.428549		AB	AB	BB	AB	AB	AB	BB	BB	BB	BB	BB	AB	AB	6	7	0.461538	0.0167201		15	11	0.576923	0.134161
CEL-3_159340478		159340478	BB	BB	AA	AA	AB	AB	AA	AB	AB	AB	AA	AB	AB	AB	AA	AB	AB	AA	AB	9	4	0.692308	0.428549		AB	AB	AA	AB	AB	AB	AA	AA	AA	AA	AA	AB	AB	6	7	0.461538	0.0167201		15	11	0.576923	0.134161
rs3660863	4	7127435	AA	AA	BB	BB	AB	AB	AB	AB	BB	BB	BB	AB	BB	AB	BB	AB	AB	BB	AB	7	6	0.538462	0.0167201		AB	AB	AB	AB	BB	AB	BB	AB	BB	BB	BB	BB	AB	6	7	0.461538	0.0167201		13	13	0.5	0
rs6287606		18045313	AA	AA	BB	BB	AB	AB	AB	AB	BB	BB	BB	AB	BB	AB	BB	AB	AB	BB	AB	7	6	0.538462	0.0167201		AB	AB	AB	AB	BB	AB	BB	AB	BB	BB	BB	BB	AB	6	7	0.461538	0.0167201		13	13	0.5	0
CEL-4_19508304		19508304	BB	BB	AA	AA	AB	AB	AB	AB	AA	AA	AA	AB	AA	AB	AA	AB	AB	AA	AB	7	6	0.538462	0.0167201		AB	AB	AB	AB	AA	AB	AA	AB	AA	AA	AA	AA	AB	6	7	0.461538	0.0167201		13	13	0.5	0
rs13477596		20665789	AA	AA	BB	BB	AB	AB	AB	AB	BB	BB	BB	AB	BB	AB	BB	AB	AB	BB	AB	7	6	0.538462	0.0167201		AB	AB	AB	AB	BB	AB	BB	AB	BB	BB	BB	BB	AB	6	7	0.461538	0.0167201		13	13	0.5	0
gnf04.019.134		22305486	BB	BB	NC	AA	NC	AB	NC	AB	AA	AA	AA	NC	AA	AB	AA	AB	AB	AA	AB	5	8	0.384615	0.151696		AB	AB	AB	NC	NC	NC	AA	NC	NC	AA	AA	AA	AB	9	4	0.692308	0.428549		14	12	0.538462	0.0334403
mCV22919271		24149712	BB	BB	AA	AA	AB	AB	AB	AB	AA	AA	AA	AB	AA	AB	AA	AB	AB	AA	AB	7	6	0.538462	0.0167201		AB	AB	AB	AB	AA	AB	AA	AB	AA	AA	AA	AA	AB	6	7	0.461538	0.0167201		13	13	0.5	0
rs13477617		27105003	BB	BB	AA	AA	AB	AB	AB	AB	AA	AA	AA	AB	AA	AB	AA	AB	AB	AA	AB	7	6	0.538462	0.0167201		AB	AB	AB	AB	AA	AB	AA	AB	AA	AA	AA	AA	AB	6	7	0.461538	0.0167201		13	13	0.5	0
rs3701432		29487208	BB	BB	AA	AA	AB	AB	AB	AB	AA	AA	AA	AB	AA	AB	AA	AB	AB	AA	AB	7	6	0.538462	0.0167201		AB	AB	AB	AB	AA	AB	AA	AB	AA	AA	AA	AA	AB	6	7	0.461538	0.0167201		13	13	0.5	0
CEL-4_30653207		30653207	BB	BB	AA	AA	AB	AB	AB	AB	AA	AA	AA	AB	AA	AB	AA	AB	AB	AA	AB	7	6	0.538462	0.0167201		AB	AB	AB	AB	AA	AB	AA	AB	AA	AA	AA	AA	AB	6	7	0.461538	0.0167201		13	13	0.5	0
rs3663744		31215491	AA	AA	BB	BB	AB	AB	AB	AB	BB	BB	BB	AB	BB	AB	BB	AB	AB	BB	AB	7	6	0.538462	0.0167201		AB	AB	AB	AB	BB	AB	BB	AB	BB	BB	BB	BB	AB	6	7	0.461538	0.0167201		13	13	0.5	0
rs3674908		32441103	AA	AA	BB	BB	AB	AB	AB	AB	BB	BB	BB	AB	BB	AB	BB	AB	AB	BB	AB	7	6	0.538462	0.0167201		AB	AB	AB	AB	BB	AB	BB	AB	BB	BB	BB	BB	AB	6	7	0.461538	0.0167201		13	13	0.5	0
rs13477643		35074381	AA	AA	BB	BB	AB	AB	AB	AB	BB	BB	BB	AB	BB	AB	BB	AB	AB	AB	AB	8	5	0.615385	0.151696		AB	AB	AB	AB	AB	AB	BB	AB	BB	BB	BB	BB	AB	5	8	0.384615	0.151696		13	13	0.5	0
rs3677770		53964528	AA	AA	BB	BB	AB	AB	AB	BB	BB	BB	BB	AB	BB	AB	BB	AB	BB	AB	AB	6	7	0.461538	0.0167201		AB	AB	AB	AB	AB	AB	AB	BB	BB	BB	BB	BB	AB	5	8	0.384615	0.151696		11	15	0.423077	0.134161
rs3712541		59103430	AA	AA	BB	BB	AB	AB	AB	BB	BB	BB	BB	AB	BB	AB	BB	AB	BB	AB	AB	6	7	0.461538	0.0167201		AB	AB	AB	AB	AB	AB	AB	BB	BB	BB	BB	BB	AB	5	8	0.384615	0.151696		11	15	0.423077	0.134161
rs6254381		62013092	BB	BB	AA	AA	AB	AB	AB	AA	AA	AA	AA	AB	AA	AB	AA	AB	AA	AB	AA	5	8	0.384615	0.151696		AB	AB	AB	AB	AB	AB	AB	AA	AA	AA	AA	AA	AB	5	8	0.384615	0.151696		10	16	0.384615	0.303393
rs13477838		89450763	AA	AA	BB	BB	AB	AB	AB	BB	BB	BB	BB	AB	BB	BB	BB	AB	BB	AB	BB	4	9	0.307692	0.428549		AB	AB	BB	AB	AB	AB	AB	BB	AB	BB	BB	BB	AB	5	8	0.384615	0.151696		9	17	0.346154	0.543287
rs13477866		97650355	BB	BB	AA	AA	AB	AB	AB	AA	AB	AA	AA	AB	AA	AA	AA	AB	AA	AB	AA	5	8	0.384615	0.151696		AB	AB	AA	AB	AB	AB	AB	AA	AB	AA	AA	AA	AB	5	8	0.384615	0.151696		10	16	0.384615	0.303393
rs13477883		102307704	AA	AA	BB	BB	AB	AB	AB	BB	AB	BB	BB	AB	BB	BB	BB	AB	BB	AB	BB	5	8	0.384615	0.151696		AB	AB	BB	AB	AB	AB	AB	BB	AB	BB	BB	BB	AB	5	8	0.384615	0.151696		10	16	0.384615	0.303393
rs6324470		104323754	BB	BB	AA	AA	AB	AB	AB	AA	AB	AA	AA	AB	AA	AA	AA	AB	AA	AB	AA	5	8	0.384615	0.151696		AB	AB	AA	AB	AB	AB	AB	AA	AB	AA	AA	AA	AB	5	8	0.384615	0.151696		10	16	0.384615	0.303393
rs3710617		108380717	BB	BB	AA	AA	AB	AB	AB	AA	AB	AA	AA	AB	AA	AA	AA	AB	AA	AB	AA	5	8	0.384615	0.151696		AB	AB	AA	AB	AB	AB	AB	AA	AB	AA	AA	AA	AB	5	8	0.384615	0.151696		10	16	0.384615	0.303393
rs6381371		114381685	AA	AA	BB	BB	AB	AB	AB	BB	AB	BB	BB	AB	BB	BB	BB	BB	BB	AB	BB	4	9	0.307692	0.428549		AB	AB	BB	AB	AB	AB	AB	BB	AB	BB	BB	BB	AB	5	8	0.384615	0.151696		9	17	0.346154	0.543287
rs3692563		116737689	AA	AA	BB	BB	AB	AB	AB	BB	AB	BB	BB	AB	BB	BB	BB	BB	BB	AB	BB	4	9	0.307692	0.428549		AB	AB	BB	AB	AB	AB	AB	BB	AB	BB	BB	BB	AB	5	8	0.384615	0.151696		9	17	0.346154	0.543287
rs3675629		119404209	AA	AA	BB	BB	AB	AB	BB	BB	AB	BB	AB	AB	BB	BB	BB	BB	BB	AB	BB	4	9	0.307692	0.428549		BB	AB	BB	AB	AB	AB	AB	BB	AB	BB	BB	BB	AB	6	7	0.461538	0.0167201		10	16	0.384615	0.303393
rs13477959		122566268	AA	AA	BB	BB	AB	AB	BB	BB	AB	BB	AB	AB	BB	BB	BB	BB	BB	AB	BB	4	9	0.307692	0.428549		BB	BB	BB	AB	AB	AB	AB	BB	AB	BB	BB	BB	AB	7	6	0.538462	0.0167201		11	15	0.423077	0.134161
rs6355837		128083691	BB	BB	AA	AA	AB	AB	AA	AA	AB	AA	AB	AB	AA	AA	AA	AA	AA	AB	AA	4	9	0.307692	0.428549		AA	AA	AA	AB	AB	AB	AB	AA	AB	AA	AA	AA	AB	7	6	0.538462	0.0167201		11	15	0.423077	0.134161
UT_4_132.137715		131705391	BB	BB	AA	AA	AB	AB	AA	AA	AA	AA	AB	AB	AA	AA	AA	AA	AA	AB	AA	3	10	0.230769	0.86349		AA	AA	AA	AB	AB	AB	AB	AA	AB	AA	AA	AA	AB	7	6	0.538462	0.0167201		10	16	0.384615	0.303393
rs3663950		134187547	BB	BB	AA	AA	AB	AB	AA	AA	AA	AA	AB	AB	AA	AA	AA	AA	AA	AB	AA	3	10	0.230769	0.86349		AA	AA	AA	AB	AB	AB	AB	AA	AB	AA	AA	AA	AB	7	6	0.538462	0.0167201		10	16	0.384615	0.303393
rs13478002		135132664	AA	AA	BB	BB	AB	AB	BB	BB	BB	BB	AB	AB	BB	BB	BB	BB	BB	AB	BB	3	10	0.230769	0.86349		BB	BB	BB	AB	AB	AB	AB	BB	AB	BB	BB	BB	AB	7	6	0.538462	0.0167201		10	16	0.384615	0.303393
rs4224864		136662000	AA	AA	NC	BB	AB	AB	BB	BB	BB	BB	AB	AB	BB	BB	BB	BB	BB	AB	BB	3	10	0.230769	0.86349		BB	BB	BB	AB	AB	AB	AB	BB	AB	BB	NC	BB	AB	7	6	0.538462	0.0167201		10	16	0.384615	0.303393
rs3719891		140961583	BB	BB	AA	AA	AB	AB	AA	AA	AA	AA	AB	AB	AA	AA	AA	AA	AA	AB	AA	3	10	0.230769	0.86349		AA	AA	AA	AB	AB	AB	AB	AA	AB	AA	AA	AA	AB	7	6	0.538462	0.0167201		10	16	0.384615	0.303393
rs3023025		141638718	BB	BB	AA	AA	AB	AB	AA	AA	AA	AA	AB	AB	AA	AA	AA	AA	AA	AB	AA	3	10	0.230769	0.86349		AA	AA	AA	AB	AB	AB	AB	AA	AB	AA	AA	AA	AB	7	6	0.538462	0.0167201		10	16	0.384615	0.303393
[truncated: 562 more rows]

## Sheet: MommeD19
SNP Details			Controls						MommeD19 Mutant Samples															mut LOD					MommeD19 Wildtype Samples															wildtype LOD					combined LOD
[truncated: 756 more rows]
[truncated: 3 more columns]

[truncated: 9 more sheets: MommeD27, MommeD30, MommeD32, MommeD34, MommeD35, Momme D37, MommeD39, MommeD40, MommeD42]
