# Supplementary material for: An ENU mutagenesis screen identifies novel and known genes involved in epigenetic processes in the mouse
Source: Genome Biol. 2013 Sep 11;14(9):R96. doi: 10.1186/gb-2013-14-9-r96 (PMC4053835; doi:10.1186/gb-2013-14-9-r96)
Supplement: Additional file 8 — List of primer sequences. [file gb-2013-14-9-r96-S8.xlsx]

## Sheet: Sheet1
Mouse name	Gene	FORWARD PRIMER	REVERSE PRIMER
Genotyping Primers
MommeD8	Rlf	GCA GCC AGA AAG TAG CAA ATG AGC G	TGT TTG GGA GGG GCA CAC TGC
MommeD13	Setdb1	AGT TCT ATG ATG CAC AGT TGC AG	CTG CAA CTG TGC ATC ATA GAA CT
MommeD16	Baz1b	GTT GGG TGT TTT GTT GCT TG	TCC ACC TAA CTT CCC TGA CG
MommeD17	Setdb1	AGT TCT ATG ATG CAC AGT TGC AG	CTG CAA CTG TGC ATC ATA GAA CT
MommeD18	Rif1	ACA ACA GGG TCA TCC TCC AG	CTA CAT GGC CCT TGG ATT TC
MommeD19	Smarcc1	TGC TGT GTT TCT TCA GCA GGA GTT	ACA GCC GAA GCC ACA TGG GG
MommeD23	Smchd1	CAA TGT TTT TCT TTC TCC ATT A	TTG AAA CGT TTA TTC CAG CAA A
MommeD27	Pbrm1	GAG GGG TCG CCG CCT TAG TG	AGG AGT CGC TGT AAC ACC TCC C
MommeD28	Rlf	TCT GCC AGT CTC TGA AGA AAA GGC A	CTG TGG CTT TCA TTC TGG AAG GGA A
MommeD30	Wiz	AAT GGC TCT CCC ATT GAC AC	GGG CAG TTC AGT CTG GAT GT
MommeD31	Trim28	GTT ACC AGG TCT GGA CAC CG	TCC AAA GTC TGC TCC TGA AAC
MommeD32	Dnmt1	GTC CAG GCA TTT CAG AGG AG	GAA CAA AGG CCC TGT CTC AC
MommeD33	Suv39h1	AGG AGC GGC CAA TCG AC	TCC CTC CAT TCT ACT CGG C
MommeD34	Rlf	GAC ATT TTT GGA GCG TTG TCG GCA	CAG TGT GCA CAT CAG CGA GGC A
MommeD35	Smarca5	TTT TTG TGT GTC TGA GAG TTT GAT ATT T	AGC CAA GGC TCA AAA GTG AA
MommeD36	Smchd1	CAT GAT TAC CAA GAC CTT CCC T	ATA TGA GGC CAT GTG GGT TT
MommeD37	Smarca5	TTG TGG TTG GGA TGG GTG AG	AGG GAA GAG GAT TTG GCT GA
MommeD39	Smarca4	CCT CAT TAT TCG TCG CCT ACA	TGA GTC ACC ACT CCA ATT CC
MommeD40	Uhrf1	ATG TTG CCA GGA GCT ACC AA	AGC CAG AAC ATG GGA TTC CT
MommeD42	Brd1	GGC TCA GCC AGT GTT TTC TTA	CAT TCA GTG CCA CAA AGC AA
Real-time Primers
MommeD19	Smarcc1	TCC TCC TCC TCC CAC AGC CAC	CAG GTG TGG GGT CTT CCA TGT C
MommeD13/17	Setdb1	TCC AGA CTG TTG GCT AGG AA	AAA GCC AGA CCT GAT TTC CA
MommeD39	Smarca4	GAA ATG AAC CCA GGG TAT GAA G	TCT GGG TCT GGA ATC TTC TTC T
	Hprt	GGC CAG ACT TTG TTG GAT TT	ACT GGC AAC ATC AAC AGG ACT
	Gapdh	CTT CTT GTG CAG TGC CAG CCT CGT C	CAA ATG GCA GCC CTG GTG ACC AG
primers to identify alternative transcripts
MommeD13	Setdb1-ex19F + ex20-21R	ACT TGT CAG GAC CAA CAA CGC	CTG CAA CTG TGC ATC ATA GAA CT
MommeD13	Setdb1-ex19F + ex22R het only	ACT TGT CAG GAC CAA CAA CGC	ACT GCC CAC TTC GTA GTT GTA
MommeD39	Smarca4	AGA Agg ttg gtg ttg gca ga	TGA GTC ACC ACT CCA ATT CC
Avy genotyping primers
	Agouti 5'-F	CAT GGC TAC AGC ATC CTG ACA A
	Agouti 3'-R	TGG CCA GGA AAG AAG GAA ACT G
	IAP-F	GCG CAT CAC TCC CTG ATT G
